# Supplementary material for: Life history, climate and biogeography interactively affect worldwide genetic diversity of plant and animal populations
Source: Nat Commun. 2021 Jan 22;12:516. doi: 10.1038/s41467-021-20958-2 (PMC7822833; doi:10.1038/s41467-021-20958-2)
Supplement: Supplementary file 5 — Supplementary Data 1–9 [file 41467_2021_20958_MOESM5_ESM.xlsx]

## Sheet: Data 1
ID	Study_ID	Species	GDp	GDp_norm	SampleSize	LATITUDE	LONGITUDE	altitude	Position	Marker	Loci	Kingdom	Genus	Family	Order	Class	Phylum	Temp_PC	Prec_PC	Hum_PC	LogRange	Current_Temp	MidHol_Temp	LGM_Temp	autocorr	Mating	Pollen	Seed	Lifeform	Log_longevity	Log_fecundity	Log_size
5371	S247	Bellamya_aeruginosa	0.832	0.496094	20	24.9636	102.651	1.78749	Core	CD	7	Animalia	Bellamya	Viviparidae	Architaenioglossa	Gastropoda	Molluscs	0.507542	-0.453652	0.704901	6.477	15.0077	14.5	11.7	-26.4613	NA	NA	NA	NA	NA	NA	NA
5372	S247	Bellamya_aeruginosa	0.808	0.481784	22	25.6082	100.241	1.90879	Core	CD	7	Animalia	Bellamya	Viviparidae	Architaenioglossa	Gastropoda	Molluscs	0.530595	-0.449032	0.654273	6.477	15.6063	14.4	11.7	-21.3459	NA	NA	NA	NA	NA	NA	NA
5373	S247	Bellamya_aeruginosa	0.857	0.511001	24	29.3556	113.009	-0.777713	Core	CD	7	Animalia	Bellamya	Viviparidae	Architaenioglossa	Gastropoda	Molluscs	0.323119	0.183843	1.17436	6.477	17.0953	16.2	13.2	-48.3198	NA	NA	NA	NA	NA	NA	NA
5374	S247	Bellamya_aeruginosa	0.837	0.499076	24	29.4418	116.04	-0.799768	Core	CD	7	Animalia	Bellamya	Viviparidae	Architaenioglossa	Gastropoda	Molluscs	0.724239	0.5996	2.22374	6.477	17.4157	16.4	13.1	-55.3844	NA	NA	NA	NA	NA	NA	NA
5375	S247	Bellamya_aeruginosa	0.857	0.511001	20	29.9089	113.464	-0.784605	Core	CD	7	Animalia	Bellamya	Viviparidae	Architaenioglossa	Gastropoda	Molluscs	0.300067	0.026779	1.20658	6.477	17.2333	16	12.8	-49.3049	NA	NA	NA	NA	NA	NA	NA
5376	S247	Bellamya_aeruginosa	0.833	0.496691	24	30.2647	109.478	-0.251165	Sub_edge	CD	7	Animalia	Bellamya	Viviparidae	Architaenioglossa	Gastropoda	Molluscs	0.479879	-0.070231	1.54257	6.477	16.568	16.1	12.8	-40.2405	NA	NA	NA	NA	NA	NA	NA
5377	S247	Bellamya_aeruginosa	0.853	0.508616	25	30.3528	114.438	-0.792876	Core	CD	7	Animalia	Bellamya	Viviparidae	Architaenioglossa	Gastropoda	Molluscs	0.41072	-0.0656115	1.58399	6.477	17.0037	16.3	13	-51.518	NA	NA	NA	NA	NA	NA	NA
5378	S247	Bellamya_aeruginosa	0.864	0.515175	23	31.4508	120.016	-0.813552	Core	CD	7	Animalia	Bellamya	Viviparidae	Architaenioglossa	Gastropoda	Molluscs	0.240129	-0.121046	1.08691	6.477	15.7167	14.4	10.6	-64.7435	NA	NA	NA	NA	NA	NA	NA
5379	S247	Bellamya_aeruginosa	0.86	0.51279	30	31.6591	117.295	-0.805281	Core	CD	7	Animalia	Bellamya	Viviparidae	Architaenioglossa	Gastropoda	Molluscs	0.092591	-0.342783	1.09612	6.477	15.885	15.1	11.6	-58.1551	NA	NA	NA	NA	NA	NA	NA
5380	S247	Bellamya_aeruginosa	0.83	0.494902	20	33.3069	118.843	-0.801146	Core	CD	7	Animalia	Bellamya	Viviparidae	Architaenioglossa	Gastropoda	Molluscs	0.0972016	-0.407456	1.71746	6.477	14.553	13.8	10.2	-61.839	NA	NA	NA	NA	NA	NA	NA
5381	S247	Bellamya_aeruginosa	0.82	0.488939	24	34.6712	117.27	-0.776335	Core	CD	7	Animalia	Bellamya	Viviparidae	Architaenioglossa	Gastropoda	Molluscs	-0.013452	-0.832453	1.93838	6.477	14.0467	13.8	10.1	-58.1317	NA	NA	NA	NA	NA	NA	NA
5382	S247	Bellamya_aeruginosa	0.785	0.46807	21	38.8842	116.062	-0.802524	Core	CD	7	Animalia	Bellamya	Viviparidae	Architaenioglossa	Gastropoda	Molluscs	-0.345413	-1.29441	2.21454	6.477	12.7567	11.5	7.7	-55.9588	NA	NA	NA	NA	NA	NA	NA
5383	S594	Biomphalaria_choanomphala	0.754	0.449585	10	-2.70825	32.8817	0.748174	Edge	CD	4	Animalia	Biomphalaria	Planorbidae	Basommatophora	Gastropoda	Molluscs	1.35128	-1.20202	-0.606825	4.8	22.7557	22	19.4	73.9294	NA	NA	NA	NA	NA	NA	NA
5384	S594	Biomphalaria_choanomphala	0.848	0.505635	10	-2.5506	32.5175	0.748174	Edge	CD	4	Animalia	Biomphalaria	Planorbidae	Basommatophora	Gastropoda	Molluscs	1.4066	-1.03571	-0.666658	4.8	22.7353	21.7	19.1	74.5532	NA	NA	NA	NA	NA	NA	NA
5385	S594	Biomphalaria_choanomphala	0.735	0.438256	10	-2.55062	32.5175	0.748174	Edge	CD	4	Animalia	Biomphalaria	Planorbidae	Basommatophora	Gastropoda	Molluscs	1.4066	-1.03571	-0.666658	4.8	22.7353	21.7	19.1	74.5531	NA	NA	NA	NA	NA	NA	NA
5386	S594	Biomphalaria_choanomphala	0.803	0.478803	10	-2.54457	32.9	0.748174	Edge	CD	4	Animalia	Biomphalaria	Planorbidae	Basommatophora	Gastropoda	Molluscs	1.38355	-1.09115	-0.639043	4.8	22.6627	21.8	19.2	74.1113	NA	NA	NA	NA	NA	NA	NA
5387	S594	Biomphalaria_choanomphala	0.636	0.379226	10	-2.53139	32.7496	0.748174	Edge	CD	4	Animalia	Biomphalaria	Planorbidae	Basommatophora	Gastropoda	Molluscs	1.41582	-0.966419	-0.620633	4.8	22.6313	21.7	19.1	74.3049	NA	NA	NA	NA	NA	NA	NA
5388	S594	Biomphalaria_choanomphala	0.738	0.440045	10	-2.4469	33.5244	0.748174	Edge	CD	4	Animalia	Biomphalaria	Planorbidae	Basommatophora	Gastropoda	Molluscs	1.41121	-1.18354	-0.556197	4.8	22.4677	22	19.5	73.4884	NA	NA	NA	NA	NA	NA	NA
5389	S594	Biomphalaria_choanomphala	0.744	0.443623	10	-2.41356	31.9243	0.759201	Edge	CD	4	Animalia	Biomphalaria	Planorbidae	Basommatophora	Gastropoda	Molluscs	1.46654	-0.934082	-0.588415	4.8	22.1267	21.1	18.5	75.403	NA	NA	NA	NA	NA	NA	NA
5390	S594	Biomphalaria_choanomphala	0.738	0.440045	10	-2.40931	32.0567	0.749552	Edge	CD	4	Animalia	Biomphalaria	Planorbidae	Basommatophora	Gastropoda	Molluscs	1.46654	-0.910985	-0.611428	4.8	22.25	21.1	18.5	75.2585	NA	NA	NA	NA	NA	NA	NA
5391	S594	Biomphalaria_choanomphala	0.758	0.45197	10	-2.4093	32.0567	0.749552	Edge	CD	4	Animalia	Biomphalaria	Planorbidae	Basommatophora	Gastropoda	Molluscs	1.46654	-0.910985	-0.611428	4.8	22.25	21.1	18.5	75.2585	NA	NA	NA	NA	NA	NA	NA
5392	S594	Biomphalaria_choanomphala	0.743	0.443026	10	-2.11139	33.0783	0.748174	Sub_edge	CD	4	Animalia	Biomphalaria	Planorbidae	Basommatophora	Gastropoda	Molluscs	1.53109	-0.670769	-0.5608	4.8	22.4823	21.6	19.1	74.4365	NA	NA	NA	NA	NA	NA	NA
5393	S594	Biomphalaria_choanomphala	0.783	0.466877	10	-1.3436	33.9822	0.748174	Edge	CD	4	Animalia	Biomphalaria	Planorbidae	Basommatophora	Gastropoda	Molluscs	1.51265	-0.910985	-0.809337	4.8	23.0527	22	19.7	74.2974	NA	NA	NA	NA	NA	NA	NA
5394	S594	Biomphalaria_choanomphala	0.71	0.42335	10	-1.0055	34.1323	0.748174	Edge	CD	4	Animalia	Biomphalaria	Planorbidae	Basommatophora	Gastropoda	Molluscs	1.50342	-0.846311	-0.731094	4.8	22.733	21.8	19.4	74.5279	NA	NA	NA	NA	NA	NA	NA
5395	S594	Biomphalaria_choanomphala	0.806	0.480591	10	-0.931732	31.7717	0.748174	Edge	CD	4	Animalia	Biomphalaria	Planorbidae	Basommatophora	Gastropoda	Molluscs	1.67402	-0.00555764	-0.192596	4.8	21.2853	20.2	17.4	77.3701	NA	NA	NA	NA	NA	NA	NA
5396	S594	Biomphalaria_choanomphala	0.754	0.449585	10	-0.646445	31.8088	0.748174	Edge	CD	4	Animalia	Biomphalaria	Planorbidae	Basommatophora	Gastropoda	Molluscs	1.61869	-0.167241	-0.514774	4.8	21.517	20.5	17.8	77.6695	NA	NA	NA	NA	NA	NA	NA
5397	S594	Biomphalaria_choanomphala	0.79	0.471051	10	-0.52625	34.1639	0.748174	Edge	CD	4	Animalia	Biomphalaria	Planorbidae	Basommatophora	Gastropoda	Molluscs	1.48959	-0.837072	-0.827747	4.8	22.4957	21.7	19.3	75.0701	NA	NA	NA	NA	NA	NA	NA
5398	S594	Biomphalaria_choanomphala	0.825	0.49192	10	-0.51938	34.4468	0.748174	Edge	CD	4	Animalia	Biomphalaria	Planorbidae	Basommatophora	Gastropoda	Molluscs	1.59103	-0.513706	-0.689671	4.8	22.5937	21.6	19.4	74.7324	NA	NA	NA	NA	NA	NA	NA
5400	S594	Biomphalaria_choanomphala	0.845	0.503846	10	-0.271191	32.0244	0.748174	Edge	CD	4	Animalia	Biomphalaria	Planorbidae	Basommatophora	Gastropoda	Molluscs	1.68324	0.0637353	-0.57921	4.8	21.682	20.4	18.4	77.8745	NA	NA	NA	NA	NA	NA	NA
5401	S594	Biomphalaria_choanomphala	0.878	0.523523	10	-0.103874	34.116	0.748174	Edge	CD	4	Animalia	Biomphalaria	Planorbidae	Basommatophora	Gastropoda	Molluscs	1.4481	-0.855551	-0.938208	4.8	22.5677	21.6	19.4	75.6353	NA	NA	NA	NA	NA	NA	NA
5402	S594	Biomphalaria_choanomphala	0.857	0.511001	10	-0.100734	32.6644	0.748174	Sub_edge	CD	4	Animalia	Biomphalaria	Planorbidae	Basommatophora	Gastropoda	Molluscs	1.78006	0.585742	-0.59762	4.8	21.7993	20.1	18.4	77.3533	NA	NA	NA	NA	NA	NA	NA
5403	S594	Biomphalaria_choanomphala	0.828	0.493709	10	-0.0861835	34.7466	0.750931	Edge	CD	4	Animalia	Biomphalaria	Planorbidae	Basommatophora	Gastropoda	Molluscs	1.68324	-0.259632	-0.629838	4.8	22.8913	22	19.9	74.8824	NA	NA	NA	NA	NA	NA	NA
5404	S594	Biomphalaria_choanomphala	0.885	0.527696	10	-0.0648522	34.0977	0.748174	Edge	CD	4	Animalia	Biomphalaria	Planorbidae	Basommatophora	Gastropoda	Molluscs	1.4481	-0.813975	-0.942811	4.8	22.5297	21.4	19.4	75.704	NA	NA	NA	NA	NA	NA	NA
5405	S594	Biomphalaria_choanomphala	0.818	0.487747	10	0.0134306	32.7749	0.748174	Edge	CD	4	Animalia	Biomphalaria	Planorbidae	Basommatophora	Gastropoda	Molluscs	1.67402	0.382483	-0.795529	4.8	21.572	19.7	18.5	77.3615	NA	NA	NA	NA	NA	NA	NA
5406	S594	Biomphalaria_choanomphala	0.878	0.523523	10	0.0134307	32.7749	0.748174	Edge	CD	4	Animalia	Biomphalaria	Planorbidae	Basommatophora	Gastropoda	Molluscs	1.67402	0.382483	-0.795529	4.8	21.572	19.7	18.5	77.3615	NA	NA	NA	NA	NA	NA	NA
5407	S594	Biomphalaria_choanomphala	0.877	0.522926	10	0.126564	33.5886	0.749552	Edge	CD	4	Animalia	Biomphalaria	Planorbidae	Basommatophora	Gastropoda	Molluscs	1.60025	-0.301207	-0.763312	4.8	22.3207	21	19.3	76.5434	NA	NA	NA	NA	NA	NA	NA
5408	S594	Biomphalaria_choanomphala	0.868	0.51756	10	0.189737	33.2109	0.749552	Edge	CD	4	Animalia	Biomphalaria	Planorbidae	Basommatophora	Gastropoda	Molluscs	1.69246	0.151506	-0.675863	4.8	22.0523	20.4	19.1	77.0643	NA	NA	NA	NA	NA	NA	NA
5409	S594	Biomphalaria_choanomphala	0.833	0.496691	10	0.322943	33.6106	0.755066	Edge	CD	4	Animalia	Biomphalaria	Planorbidae	Basommatophora	Gastropoda	Molluscs	1.59564	-0.199578	-0.846158	4.8	22.2613	20.9	19.3	76.7504	NA	NA	NA	NA	NA	NA	NA
5411	S391	Buccinum_undatum	0.62	0.369686	59	52.1388	-6.96859	-0.81493	Core	CD	5	Animalia	Buccinum	Buccinidae	Neogastropoda	Gastropoda	Molluscs	-0.0272837	0.724328	-1.54114	7.279	10.135	9.7	1.8	106.21	NA	NA	NA	NA	NA	NA	NA
5420	S457	Bulinus_globosus	0.77	0.459126	10	-4.05995	39.6837	-0.80666	Edge	CD	4	Animalia	Bulinus	Planorbidae	Basommatophora	Gastropoda	Molluscs	1.92299	-0.76778	-0.353685	6.993	26.2239	25.8	24.5	63.1872	NA	NA	NA	NA	NA	NA	NA
5421	S457	Bulinus_globosus	0.58	0.345835	11	-4.06325	39.5945	-0.813552	Edge	CD	4	Animalia	Bulinus	Planorbidae	Basommatophora	Gastropoda	Molluscs	1.85383	-0.809355	-0.431928	6.993	26.1194	25.6	24.3	63.3109	NA	NA	NA	NA	NA	NA	NA
5422	S457	Bulinus_globosus	0.39	0.232544	12	-2.19319	40.145	-0.784605	Edge	CD	4	Animalia	Bulinus	Planorbidae	Basommatophora	Gastropoda	Molluscs	1.61408	-1.27131	-1.05327	6.993	27.1593	26	24.6	64.8951	NA	NA	NA	NA	NA	NA	NA
5423	S457	Bulinus_globosus	0.77	0.459126	10	-0.312291	34.6458	0.748174	Sub_edge	CD	4	Animalia	Bulinus	Planorbidae	Basommatophora	Gastropoda	Molluscs	1.57719	-0.518325	-0.809337	6.993	22.6603	21.7	19.6	74.7363	NA	NA	NA	NA	NA	NA	NA
5424	S457	Bulinus_globosus	0.78	0.465088	10	0.240558	33.992	0.750931	Sub_edge	CD	4	Animalia	Bulinus	Planorbidae	Basommatophora	Gastropoda	Molluscs	1.5818	-0.3705	-0.855363	6.993	22.4587	21.3	19.5	76.1954	NA	NA	NA	NA	NA	NA	NA
5425	S457	Bulinus_globosus	0.69	0.411424	13	0.255589	33.9671	0.779877	Sub_edge	CD	4	Animalia	Bulinus	Planorbidae	Basommatophora	Gastropoda	Molluscs	1.61869	-0.250393	-0.855363	6.993	22.4127	21.2	19.4	76.2433	NA	NA	NA	NA	NA	NA	NA
5426	S457	Bulinus_globosus	0.65	0.387574	11	0.27009	33.5221	0.763336	Sub_edge	CD	4	Animalia	Bulinus	Planorbidae	Basommatophora	Gastropoda	Molluscs	1.59564	-0.171861	-0.781722	6.993	22.125	20.7	19.2	76.7929	NA	NA	NA	NA	NA	NA	NA
5427	S457	Bulinus_globosus	0.57	0.339872	15	1.73913	31.3987	0.529009	Sub_edge	CD	4	Animalia	Bulinus	Planorbidae	Basommatophora	Gastropoda	Molluscs	1.59564	-0.698487	-1.07168	6.993	23.7693	20.6	20.3	80.9019	NA	NA	NA	NA	NA	NA	NA
5428	S457	Bulinus_globosus	0.68	0.405462	13	1.89314	32.893	0.63101	Sub_edge	CD	4	Animalia	Bulinus	Planorbidae	Basommatophora	Gastropoda	Molluscs	1.64635	-0.76778	-0.83235	6.993	23.764	21.2	20.7	79.4089	NA	NA	NA	NA	NA	NA	NA
5429	S445	Bulinus_truncatus	0.104	0.0620118	15	-4.91817	29.6539	0.245058	Sub_edge	CD	5	Animalia	Bulinus	Planorbidae	Basommatophora	Gastropoda	Molluscs	1.45732	-1.30826	-0.790927	7.115	24.0397	23.2	20.4	74.6465	NA	NA	NA	NA	NA	NA	NA
5430	S445	Bulinus_truncatus	0.088	0.0524715	12	-2.23126	28.9056	1.19891	Core	CD	5	Animalia	Bulinus	Planorbidae	Basommatophora	Gastropoda	Molluscs	1.18991	-0.17648	-1.02566	7.115	17.895	16.9	13.7	78.7478	NA	NA	NA	NA	NA	NA	NA
5431	S445	Bulinus_truncatus	0.104	0.0620118	15	-2.21512	28.9272	1.19891	Core	CD	5	Animalia	Bulinus	Planorbidae	Basommatophora	Gastropoda	Molluscs	1.17607	-0.231914	-1.05327	7.115	17.868	16.9	13.7	78.747	NA	NA	NA	NA	NA	NA	NA
5432	S445	Bulinus_truncatus	0.099	0.0590304	14	1.53742	30.9896	0.0327851	Core	CD	5	Animalia	Bulinus	Planorbidae	Basommatophora	Gastropoda	Molluscs	1.65557	-1.11886	-1.08549	7.115	25.5437	22.8	22.1	81.1166	NA	NA	NA	NA	NA	NA	NA
5433	S445	Bulinus_truncatus	0.3	0.17888	15	1.83395	31.3274	0.0327851	Core	CD	5	Animalia	Bulinus	Planorbidae	Basommatophora	Gastropoda	Molluscs	1.63252	-1.16044	-1.30181	7.115	25.5793	22.8	22.3	81.0881	NA	NA	NA	NA	NA	NA	NA
5434	S445	Bulinus_truncatus	0.189	0.112694	15	1.91355	31.3793	0.0327851	Core	CD	5	Animalia	Bulinus	Planorbidae	Basommatophora	Gastropoda	Molluscs	1.65096	-1.105	-1.25118	7.115	25.671	22.8	22.4	81.1219	NA	NA	NA	NA	NA	NA	NA
5435	S445	Bulinus_truncatus	0.474	0.282631	16	1.94684	31.4122	0.0327851	Core	CD	5	Animalia	Bulinus	Planorbidae	Basommatophora	Gastropoda	Molluscs	1.66018	-1.08191	-1.24198	7.115	25.5983	22.9	22.4	81.1235	NA	NA	NA	NA	NA	NA	NA
5436	S571	Cepaea_nemoralis	0.76	0.453163	17	53.4231	7.82005	-0.810795	Edge	CD	5	Animalia	Cepaea	Helicidae	Stylommatophora	Gastropoda	Molluscs	-0.419182	0.387102	-0.827747	6.845	8.804	8.3	-2.1	114.183	NA	NA	NA	NA	3.34044	2.29987	1.34242
5437	S571	Cepaea_nemoralis	0.56	0.33391	18	53.435	7.78263	-0.790119	Edge	CD	5	Animalia	Cepaea	Helicidae	Stylommatophora	Gastropoda	Molluscs	-0.414571	0.396341	-0.836952	6.845	8.83533	8.3	-2.1	114.173	NA	NA	NA	NA	3.34044	2.29987	1.34242
5438	S571	Cepaea_nemoralis	0.8	0.477014	14	53.4378	7.77988	-0.795632	Edge	CD	5	Animalia	Cepaea	Helicidae	Stylommatophora	Gastropoda	Molluscs	-0.414571	0.396341	-0.836952	6.845	8.83533	8.3	-2.1	114.17	NA	NA	NA	NA	3.34044	2.29987	1.34242
5439	S571	Cepaea_nemoralis	0.79	0.471051	20	53.4405	7.83173	-0.812173	Edge	CD	5	Animalia	Cepaea	Helicidae	Stylommatophora	Gastropoda	Molluscs	-0.419182	0.387102	-0.827747	6.845	8.804	8.3	-2.1	114.165	NA	NA	NA	NA	3.34044	2.29987	1.34242
5440	S571	Cepaea_nemoralis	0.76	0.453163	20	53.448	7.78709	-0.809416	Edge	CD	5	Animalia	Cepaea	Helicidae	Stylommatophora	Gastropoda	Molluscs	-0.414571	0.396341	-0.836952	6.845	8.83533	8.3	-2.1	114.16	NA	NA	NA	NA	3.34044	2.29987	1.34242
5441	S571	Cepaea_nemoralis	0.78	0.465088	20	53.4602	7.77388	-0.813552	Edge	CD	5	Animalia	Cepaea	Helicidae	Stylommatophora	Gastropoda	Molluscs	-0.414571	0.396341	-0.836952	6.845	8.83533	8.3	-2.1	114.149	NA	NA	NA	NA	3.34044	2.29987	1.34242
5442	S571	Cepaea_nemoralis	0.74	0.441238	20	53.4611	7.7622	-0.80666	Edge	CD	5	Animalia	Cepaea	Helicidae	Stylommatophora	Gastropoda	Molluscs	-0.419182	0.396341	-0.841555	6.845	8.83867	8.3	-2.1	114.149	NA	NA	NA	NA	3.34044	2.29987	1.34242
5443	S571	Cepaea_nemoralis	0.71	0.42335	10	53.4721	7.78744	-0.813552	Edge	CD	5	Animalia	Cepaea	Helicidae	Stylommatophora	Gastropoda	Molluscs	-0.419182	0.396341	-0.841555	6.845	8.83867	8.3	-2.1	114.137	NA	NA	NA	NA	3.34044	2.29987	1.34242
5444	S571	Cepaea_nemoralis	0.73	0.435275	19	53.4751	7.76392	-0.810795	Edge	CD	5	Animalia	Cepaea	Helicidae	Stylommatophora	Gastropoda	Molluscs	-0.419182	0.396341	-0.841555	6.845	8.83867	8.3	-2.1	114.135	NA	NA	NA	NA	3.34044	2.29987	1.34242
5465	S662	Chlamys_nobilis	0.244	0.145489	50	18.4211	109.995	-0.81493	Core	CD	5	Animalia	Chlamys	Pectinidae	Ostreoida	Bivalvia	Molluscs	1.68785	-0.444413	0.718709	6.778	25.7073	24.8	21.9	-44.8756	NA	NA	NA	NA	NA	NA	NA
5475	S713	Crassostrea_ariakensis	0.762	0.454356	50	21.6801	108.85	-0.81493	Core	CD	3	Animalia	Crassostrea	Ostreidae	Ostreoida	Bivalvia	Molluscs	1.66479	0.594981	2.39404	6.079	22.0857	21.7	19.9	-40.8774	NA	NA	NA	NA	NA	NA	NA
5476	S713	Crassostrea_ariakensis	0.493	0.29396	46	21.8252	112.21	-0.81493	Core	CD	3	Animalia	Crassostrea	Ostreidae	Ostreoida	Bivalvia	Molluscs	1.52187	0.479493	1.88776	6.079	22.6293	21.4	18.8	-48.4586	NA	NA	NA	NA	NA	NA	NA
5477	S713	Crassostrea_ariakensis	0.588	0.350605	50	22.2734	113.077	-0.81493	Core	CD	3	Animalia	Crassostrea	Ostreidae	Ostreoida	Bivalvia	Molluscs	1.27751	-0.111807	1.54257	6.079	22.4403	21.6	18.8	-50.2968	NA	NA	NA	NA	NA	NA	NA
5478	S713	Crassostrea_ariakensis	0.716	0.426927	50	33.5832	131.266	-0.813552	Core	CD	3	Animalia	Crassostrea	Ostreidae	Ostreoida	Bivalvia	Molluscs	0.558258	0.474873	1.52876	6.079	15.6663	14.6	9.6	-93.6779	NA	NA	NA	NA	NA	NA	NA
5480	S16	Crassostrea_gigas	0.917	0.546777	50	34.5863	127.626	-0.81493	Core	CD	9	Animalia	Crassostrea	Ostreidae	Ostreoida	Bivalvia	Molluscs	0.369225	0.243897	1.82792	6.477	13.9125	13.4	7.8	-84.0301	NA	NA	NA	NA	NA	NA	NA
5481	S16	Crassostrea_gigas	0.923	0.550355	50	34.7313	128.067	-0.81493	Core	CD	9	Animalia	Crassostrea	Ostreidae	Ostreoida	Bivalvia	Molluscs	0.396888	0.322429	1.95679	6.477	13.9646	13.3	7.6	-85.1906	NA	NA	NA	NA	NA	NA	NA
5482	S16	Crassostrea_gigas	0.917	0.546777	49	34.8383	128.46	-0.810795	Core	CD	9	Animalia	Crassostrea	Ostreidae	Ostreoida	Bivalvia	Molluscs	0.350783	0.373244	1.86474	6.477	13.7625	13	6.9	-86.2275	NA	NA	NA	NA	NA	NA	NA
5483	S16	Crassostrea_gigas	0.93	0.554528	50	36.6736	126.459	-0.81493	Core	CD	9	Animalia	Crassostrea	Ostreidae	Ostreoida	Bivalvia	Molluscs	-0.013452	0.00368142	1.98441	6.477	12.039	11.2	5.1	-81.1957	NA	NA	NA	NA	NA	NA	NA
5484	S16	Crassostrea_gigas	0.933	0.556317	49	36.8912	126.857	-0.81493	Core	CD	9	Animalia	Crassostrea	Ostreidae	Ostreoida	Bivalvia	Molluscs	-0.0318943	-0.0286553	2.30199	6.477	11.8283	10.9	5	-82.2573	NA	NA	NA	NA	NA	NA	NA
5486	S700	Crassostrea_plicatula	0.916	0.546181	46	23.3167	116.778	-0.81493	Sub_edge	CD	7	Animalia	Crassostrea	Ostreidae	Ostreoida	Bivalvia	Molluscs	1.16685	0.0313986	1.04089	5.699	21.4667	20.6	16.7	-58.6377	NA	NA	NA	NA	NA	NA	NA
5487	S700	Crassostrea_plicatula	0.954	0.568839	45	25.268	118.951	-0.81493	Core	CD	7	Animalia	Crassostrea	Ostreidae	Ostreoida	Bivalvia	Molluscs	0.848724	-0.236534	0.465569	5.699	20.2889	19.7	15.1	-63.269	NA	NA	NA	NA	NA	NA	NA
5488	S700	Crassostrea_plicatula	0.95	0.566454	47	25.6773	119.49	-0.812173	Core	CD	7	Animalia	Crassostrea	Ostreidae	Ostreoida	Bivalvia	Molluscs	0.774955	-0.0147967	0.497787	5.699	20.1771	18.9	14.5	-64.4693	NA	NA	NA	NA	NA	NA	NA
5489	S700	Crassostrea_plicatula	0.938	0.559299	46	27.6855	120.697	-0.81493	Core	CD	7	Animalia	Crassostrea	Ostreidae	Ostreoida	Bivalvia	Molluscs	0.728849	0.299331	1.22959	5.699	17.6764	17.3	12.8	-66.9486	NA	NA	NA	NA	NA	NA	NA
5491	S700	Crassostrea_plicatula	0.949	0.565858	36	34.6777	119.462	-0.81493	Core	CD	7	Animalia	Crassostrea	Ostreidae	Ostreoida	Bivalvia	Molluscs	-0.110274	-0.421315	1.66223	5.699	13.5817	12	8.2	-63.4031	NA	NA	NA	NA	NA	NA	NA
5492	S700	Crassostrea_plicatula	0.946	0.564069	46	36.841	121.742	-0.81493	Core	CD	7	Animalia	Crassostrea	Ostreidae	Ostreoida	Bivalvia	Molluscs	-0.225538	-0.532184	1.28943	5.699	12.1203	11.2	6.4	-69.2688	NA	NA	NA	NA	NA	NA	NA
5493	S700	Crassostrea_plicatula	0.948	0.565261	45	36.9296	122.034	-0.812173	Core	CD	7	Animalia	Crassostrea	Ostreidae	Ostreoida	Bivalvia	Molluscs	-0.220928	-0.495227	1.13754	5.699	11.8217	11.2	6.5	-70.0086	NA	NA	NA	NA	NA	NA	NA
5494	S700	Crassostrea_plicatula	0.947	0.564665	46	37.5398	122.074	-0.812173	Core	CD	7	Animalia	Crassostrea	Ostreidae	Ostreoida	Bivalvia	Molluscs	-0.267033	-0.47213	1.20658	5.699	12.0877	11.3	6.8	-70.2148	NA	NA	NA	NA	NA	NA	NA
5495	S700	Crassostrea_plicatula	0.947	0.564665	46	38.8745	121.597	-0.748767	Core	CD	7	Animalia	Crassostrea	Ostreidae	Ostreoida	Bivalvia	Molluscs	-0.446845	-0.652291	1.52876	5.699	11.3229	10.2	6.2	-69.317	NA	NA	NA	NA	NA	NA	NA
5496	S294	Cumberlandia_monodonta	0.737	0.439449	20	33.6275	-92.8336	-0.761172	Edge	CD	16	Animalia	Cumberlandia	Margaritiferidae	Unionoida	Bivalvia	Molluscs	0.373836	0.257755	0.147993	5.146	16.9727	16.3	5.8	-34.8207	NA	NA	NA	NA	NA	NA	NA
5497	S294	Cumberlandia_monodonta	0.85	0.506827	48	36.4275	-83.3559	-0.335247	Sub_edge	CD	16	Animalia	Cumberlandia	Margaritiferidae	Unionoida	Bivalvia	Molluscs	0.0464853	0.31319	0.263057	5.146	12.909	12.5	2.7	-14.7601	NA	NA	NA	NA	NA	NA	NA
5498	S294	Cumberlandia_monodonta	0.841	0.501461	40	38.2717	-91.8411	-0.558548	Core	CD	16	Animalia	Cumberlandia	Margaritiferidae	Unionoida	Bivalvia	Molluscs	-0.350023	-0.218056	0.82917	5.146	12.8783	12.3	-2.8	-33.3973	NA	NA	NA	NA	NA	NA	NA
5499	S294	Cumberlandia_monodonta	0.854	0.509212	34	38.402	-90.8863	-0.616441	Core	CD	16	Animalia	Cumberlandia	Margaritiferidae	Unionoida	Bivalvia	Molluscs	-0.350023	-0.17648	0.718709	5.146	12.7873	12.3	-2.6	-31.3273	NA	NA	NA	NA	NA	NA	NA
5500	S294	Cumberlandia_monodonta	0.842	0.502057	50	45.3674	-92.6922	-0.529602	Sub_edge	CD	16	Animalia	Cumberlandia	Margaritiferidae	Unionoida	Bivalvia	Molluscs	-1.10616	-0.453652	1.59319	5.146	6.483	5.6	-16.8	-37.8939	NA	NA	NA	NA	NA	NA	NA
5501	S246	Cyprogenia_stegaria	0.775	0.462107	25	35.2961	-88.2299	-0.659171	Edge	CD	7	Animalia	Cyprogenia	Unionidae	Unionoida	Bivalvia	Molluscs	0.286235	0.350146	0.217031	5.301	15.243	15	4.2	-24.9096	NA	NA	NA	NA	NA	NA	NA
5502	S246	Cyprogenia_stegaria	0.751	0.447797	30	37.2414	-86.9217	-0.649522	Core	CD	7	Animalia	Cyprogenia	Unionidae	Unionoida	Bivalvia	Molluscs	0.0142114	0.327048	0.10657	5.301	13.7627	13.3	0.6	-22.4406	NA	NA	NA	NA	NA	NA	NA
5503	S246	Cyprogenia_stegaria	0.712	0.424542	21	37.5626	-85.5257	-0.591629	Core	CD	7	Animalia	Cyprogenia	Unionidae	Unionoida	Bivalvia	Molluscs	0.0372642	0.396341	0.166403	5.301	13.3993	13.1	0.3	-19.5361	NA	NA	NA	NA	NA	NA	NA
5504	S246	Cyprogenia_stegaria	0.732	0.436468	20	38.7909	-84.384	-0.555791	Core	CD	7	Animalia	Cyprogenia	Unionidae	Unionoida	Bivalvia	Molluscs	-0.368466	0.350146	0.345903	5.301	11.9247	11.4	-5.8	-17.4361	NA	NA	NA	NA	NA	NA	NA
5514	S706	Epioblasma_torulosa	0.7	0.417387	22	41.4158	-79.926	-0.371086	Sub_edge	CD	15	Animalia	Epioblasma	Unionidae	Unionoida	Bivalvia	Molluscs	-0.548278	0.387102	0.622055	5	8.733	7.7	-11.9	-9.13654	NA	NA	NA	NA	NA	NA	NA
5515	S706	Epioblasma_torulosa	0.72	0.429312	19	41.4742	-79.4985	-0.369707	Sub_edge	CD	15	Animalia	Epioblasma	Unionidae	Unionoida	Bivalvia	Molluscs	-0.580552	0.4102	0.626658	5	8.49333	7.2	-12.4	-8.30333	NA	NA	NA	NA	NA	NA	NA
5516	S706	Epioblasma_torulosa	0.7	0.417387	18	41.6146	-79.3991	-0.357302	Sub_edge	CD	15	Animalia	Epioblasma	Unionidae	Unionoida	Bivalvia	Molluscs	-0.585162	0.40558	0.61285	5	8.30467	7.1	-12.7	-8.15768	NA	NA	NA	NA	NA	NA	NA
5517	S706	Epioblasma_torulosa	0.71	0.42335	22	42.6583	-82.0133	-0.55717	Sub_edge	CD	15	Animalia	Epioblasma	Unionidae	Unionoida	Bivalvia	Molluscs	-0.677374	0.193082	0.391928	5	8.45467	7.7	-15.3	-13.8599	NA	NA	NA	NA	NA	NA	NA
5518	S707	Epioblasma_triquetra	0.77	0.459126	19	35.888	-84.4835	-0.486871	Sub_edge	CD	15	Animalia	Epioblasma	Unionidae	Unionoida	Bivalvia	Molluscs	0.0972016	0.562644	-0.118955	5.74	14.247	13.5	4	-17.0226	NA	NA	NA	NA	NA	NA	NA
5519	S707	Epioblasma_triquetra	0.53	0.316022	18	36.8845	-90.2514	-0.66882	Core	CD	15	Animalia	Epioblasma	Unionidae	Unionoida	Bivalvia	Molluscs	0.00499025	0.262375	0.32289	5.74	13.8483	13.5	0.4	-29.5828	NA	NA	NA	NA	NA	NA	NA
5520	S707	Epioblasma_triquetra	0.49	0.292171	19	38.4386	-91.0023	-0.587494	Core	CD	15	Animalia	Epioblasma	Unionidae	Unionoida	Bivalvia	Molluscs	-0.340802	-0.185719	0.732517	5.74	12.74	12.3	-2.7	-31.5916	NA	NA	NA	NA	NA	NA	NA
5521	S707	Epioblasma_triquetra	0.69	0.411424	20	41.4157	-79.926	-0.371086	Core	CD	15	Animalia	Epioblasma	Unionidae	Unionoida	Bivalvia	Molluscs	-0.548278	0.387102	0.622055	5.74	8.733	7.7	-11.9	-9.13652	NA	NA	NA	NA	NA	NA	NA
5522	S707	Epioblasma_triquetra	0.58	0.345835	20	42.4735	-83.6988	-0.445519	Core	CD	15	Animalia	Epioblasma	Unionidae	Unionoida	Bivalvia	Molluscs	-0.723479	-0.0656115	0.55762	5.74	8.57467	7.8	-15.5	-17.2698	NA	NA	NA	NA	NA	NA	NA
5523	S707	Epioblasma_triquetra	0.65	0.387574	11	42.6582	-82.0133	-0.55717	Core	CD	15	Animalia	Epioblasma	Unionidae	Unionoida	Bivalvia	Molluscs	-0.677374	0.193082	0.391928	5.74	8.45467	7.7	-15.3	-13.8599	NA	NA	NA	NA	NA	NA	NA
5524	S707	Epioblasma_triquetra	0.52	0.310059	20	45.3958	-92.6612	-0.529602	Sub_edge	CD	15	Animalia	Epioblasma	Unionidae	Unionoida	Bivalvia	Molluscs	-1.1246	-0.430554	1.57018	5.74	6.347	5.3	-17	-37.8394	NA	NA	NA	NA	NA	NA	NA
5525	S14	Haliotis_discus	0.896	0.534255	37	33.3281	126.677	-0.529602	Core	CD	6	Animalia	Haliotis	Haliotididae	Archaeogastropoda	Gastropoda	Molluscs	0.585922	0.821338	1.46432	5.041	14.814	13.9	7.8	-81.53	NA	NA	NA	NA	NA	NA	NA
5526	S14	Haliotis_discus	0.92	0.548566	70	33.9537	126.323	-0.810795	Core	CD	6	Animalia	Haliotis	Haliotididae	Archaeogastropoda	Gastropoda	Molluscs	0.267793	0.230038	1.18357	5.041	15.3917	13.8	7.9	-80.619	NA	NA	NA	NA	NA	NA	NA
5527	S14	Haliotis_discus	0.925	0.551547	96	34.381	126.73	-0.812173	Core	CD	6	Animalia	Haliotis	Haliotididae	Archaeogastropoda	Gastropoda	Molluscs	0.290845	0.276233	1.64842	5.041	13.9153	12.7	6.9	-81.6891	NA	NA	NA	NA	NA	NA	NA
5528	S14	Haliotis_discus	0.92	0.548566	90	34.747	127.658	-0.80666	Core	CD	6	Animalia	Haliotis	Haliotididae	Archaeogastropoda	Gastropoda	Molluscs	0.341562	0.220799	1.91077	5.041	13.8936	13.2	7.6	-84.1194	NA	NA	NA	NA	NA	NA	NA
5529	S14	Haliotis_discus	0.923	0.550355	87	35.5836	126.507	-0.808038	Core	CD	6	Animalia	Haliotis	Haliotididae	Archaeogastropoda	Gastropoda	Molluscs	0.0464853	0.109931	1.69905	5.041	12.9667	12.3	6.5	-81.1914	NA	NA	NA	NA	NA	NA	NA
5530	S14	Haliotis_discus	0.923	0.550355	82	36.0948	129.426	-0.81493	Core	CD	6	Animalia	Haliotis	Haliotididae	Archaeogastropoda	Gastropoda	Molluscs	0.0188219	-0.0563724	1.14675	5.041	13.5833	12.9	6.5	-88.881	NA	NA	NA	NA	NA	NA	NA
5531	S14	Haliotis_discus	0.911	0.543199	71	37.8281	125.019	-0.81493	Core	CD	6	Animalia	Haliotis	Haliotididae	Archaeogastropoda	Gastropoda	Molluscs	-0.262423	-0.231914	1.40449	5.041	11.5361	10.3	5	-77.6923	NA	NA	NA	NA	NA	NA	NA
5532	S14	Haliotis_discus	0.914	0.544988	83	38.1727	128.608	-0.81493	Sub_edge	CD	6	Animalia	Haliotis	Haliotididae	Archaeogastropoda	Gastropoda	Molluscs	0.0787593	0.50259	1.71286	5.041	12.0814	10.9	4.9	-87.0375	NA	NA	NA	NA	NA	NA	NA
5533	S15	Haliotis_diversicolor	0.795	0.474032	50	33.2433	126.419	-0.799768	Core	CD	20	Animalia	Haliotis	Haliotididae	Archaeogastropoda	Gastropoda	Molluscs	0.507542	0.396341	1.03168	5.041	15.6679	14.7	8.5	-80.8615	NA	NA	NA	NA	NA	NA	NA
5534	S15	Haliotis_diversicolor	0.795	0.474032	91	33.3053	126.777	-0.81493	Core	CD	20	Animalia	Haliotis	Haliotididae	Archaeogastropoda	Gastropoda	Molluscs	0.632027	0.835196	1.50574	5.041	15.3558	14.3	8.2	-81.7911	NA	NA	NA	NA	NA	NA	NA
5535	S15	Haliotis_diversicolor	0.784	0.467473	60	33.4669	126.321	-0.809416	Core	CD	20	Animalia	Haliotis	Haliotididae	Archaeogastropoda	Gastropoda	Molluscs	0.401499	0.21156	0.921221	5.041	15.4083	14.4	8.3	-80.608	NA	NA	NA	NA	NA	NA	NA
5536	S15	Haliotis_diversicolor	0.81	0.482976	50	33.5281	126.937	-0.81493	Core	CD	20	Animalia	Haliotis	Haliotididae	Archaeogastropoda	Gastropoda	Molluscs	0.618196	0.816718	1.58859	5.041	15.5033	14	8.1	-82.2061	NA	NA	NA	NA	NA	NA	NA
5537	S56	Haliotis_midae	0.793	0.47284	48	-34.5856	19.3293	-0.81493	Core	CD	8	Animalia	Haliotis	Haliotididae	Archaeogastropoda	Gastropoda	Molluscs	0.447605	-0.513706	-1.72524	4	16.1542	15.5	12.8	36.4351	NA	NA	NA	NA	NA	NA	NA
5538	S56	Haliotis_midae	0.767	0.457337	33	-34.4028	20.8537	-0.81493	Core	CD	8	Animalia	Haliotis	Haliotididae	Archaeogastropoda	Gastropoda	Molluscs	0.452215	-0.777019	-1.26039	4	17.7264	17	14.2	35.8809	NA	NA	NA	NA	NA	NA	NA
5539	S56	Haliotis_midae	0.72	0.429312	48	-34.3495	19.0277	-0.81493	Core	CD	8	Animalia	Haliotis	Haliotididae	Archaeogastropoda	Gastropoda	Molluscs	0.470657	-0.624574	-1.38005	4	16.5917	15.5	12.9	37.0239	NA	NA	NA	NA	NA	NA	NA
5540	S56	Haliotis_midae	0.747	0.445412	54	-34.177	22.1543	-0.81493	Core	CD	8	Animalia	Haliotis	Haliotididae	Archaeogastropoda	Gastropoda	Molluscs	0.466047	-0.698487	-1.68842	4	17.7241	16.8	14.3	35.431	NA	NA	NA	NA	NA	NA	NA
5541	S56	Haliotis_midae	0.726	0.43289	48	-34.0393	25.7049	-0.81493	Core	CD	8	Animalia	Haliotis	Haliotididae	Archaeogastropoda	Gastropoda	Molluscs	0.530595	-0.536803	-1.62399	4	17.6455	17.1	14.5	32.9579	NA	NA	NA	NA	NA	NA	NA
5542	S56	Haliotis_midae	0.793	0.47284	48	-33.8061	18.3868	-0.81493	Core	CD	8	Animalia	Haliotis	Haliotididae	Archaeogastropoda	Gastropoda	Molluscs	0.590532	-0.638433	-1.19135	4	16.5333	16	13.4	38.3294	NA	NA	NA	NA	NA	NA	NA
5543	S56	Haliotis_midae	0.777	0.4633	53	-33.526	27.1142	-0.813552	Core	CD	8	Animalia	Haliotis	Haliotididae	Archaeogastropoda	Gastropoda	Molluscs	0.535205	-0.495227	-1.49972	4	18.3133	17.3	14	32.6704	NA	NA	NA	NA	NA	NA	NA
5545	S56	Haliotis_midae	0.793	0.47284	48	-32.6818	28.3984	-0.81493	Core	CD	8	Animalia	Haliotis	Haliotididae	Archaeogastropoda	Gastropoda	Molluscs	0.81645	-0.268871	-0.924401	4	19.1292	18.1	15.3	32.9941	NA	NA	NA	NA	NA	NA	NA
5553	S576	Kelletia_kelletii	0.57	0.339872	64	32.6912	-117.27	-0.81493	Core	CD	9	Animalia	Kelletia	Buccinidae	Neogastropoda	Gastropoda	Molluscs	0.387667	-1.30826	-1.29721	5	16.075	16.1	12.2	-93.9482	NA	NA	NA	NA	NA	NA	NA
5554	S576	Kelletia_kelletii	0.89	0.530678	25	32.8215	-118.34	-0.81493	Core	CD	9	Animalia	Kelletia	Buccinidae	Neogastropoda	Gastropoda	Molluscs	0.323119	-1.18354	-1.58257	5	17.1983	14.9	12	-96.7704	NA	NA	NA	NA	NA	NA	NA
5555	S576	Kelletia_kelletii	0.58	0.345835	51	33.4111	-118.38	-0.758416	Core	CD	9	Animalia	Kelletia	Buccinidae	Neogastropoda	Gastropoda	Molluscs	0.346172	-1.26669	-1.21436	5	16.1569	15.3	12.5	-96.8585	NA	NA	NA	NA	NA	NA	NA
5556	S576	Kelletia_kelletii	0.88	0.524715	81	33.4514	-118.53	-0.529602	Core	CD	9	Animalia	Kelletia	Buccinidae	Neogastropoda	Gastropoda	Molluscs	0.383057	-1.28517	-1.31101	5	16.0922	15.5	12.8	-97.2552	NA	NA	NA	NA	NA	NA	NA
5557	S576	Kelletia_kelletii	0.58	0.345835	25	33.4712	-118.6	-0.743253	Core	CD	9	Animalia	Kelletia	Buccinidae	Neogastropoda	Gastropoda	Molluscs	0.41072	-1.30826	-1.35704	5	15.6917	15.7	13	-97.4405	NA	NA	NA	NA	NA	NA	NA
5558	S576	Kelletia_kelletii	0.57	0.339872	104	33.4812	-117.73	-0.81493	Core	CD	9	Animalia	Kelletia	Buccinidae	Neogastropoda	Gastropoda	Molluscs	0.346172	-1.43299	-1.13612	5	16.5538	15.4	11.9	-95.1383	NA	NA	NA	NA	NA	NA	NA
5559	S576	Kelletia_kelletii	0.58	0.345835	92	33.7115	-118.32	-0.81493	Core	CD	9	Animalia	Kelletia	Buccinidae	Neogastropoda	Gastropoda	Molluscs	0.4891	-1.42837	-1.03486	5	17.1326	16.7	13.2	-96.6941	NA	NA	NA	NA	NA	NA	NA
5560	S576	Kelletia_kelletii	0.6	0.35776	16	33.8912	-120.12	-0.81493	Sub_edge	CD	9	Animalia	Kelletia	Buccinidae	Neogastropoda	Gastropoda	Molluscs	0.369225	-1.11424	-1.40767	5	14.4972	13.6	10.3	-101.483	NA	NA	NA	NA	NA	NA	NA
5563	S576	Kelletia_kelletii	0.57	0.339872	88	34.0114	-119.42	-0.535115	Sub_edge	CD	9	Animalia	Kelletia	Buccinidae	Neogastropoda	Gastropoda	Molluscs	0.41072	-1.29441	-1.24658	5	14.8861	14.5	10.6	-99.6131	NA	NA	NA	NA	NA	NA	NA
5564	S576	Kelletia_kelletii	0.6	0.35776	50	34.0213	-120.44	-0.81493	Edge	CD	9	Animalia	Kelletia	Buccinidae	Neogastropoda	Gastropoda	Molluscs	0.350783	-1.105	-1.48131	5	13.4181	13.4	10.2	-102.338	NA	NA	NA	NA	NA	NA	NA
5565	S576	Kelletia_kelletii	0.57	0.339872	71	34.0416	-120.12	-0.81493	Sub_edge	CD	9	Animalia	Kelletia	Buccinidae	Neogastropoda	Gastropoda	Molluscs	0.378446	-1.1512	-1.35704	5	14.3071	13.8	10.4	-101.482	NA	NA	NA	NA	NA	NA	NA
5567	S576	Kelletia_kelletii	0.57	0.339872	50	34.0615	-119.93	-0.813552	Sub_edge	CD	9	Animalia	Kelletia	Buccinidae	Neogastropoda	Gastropoda	Molluscs	0.401499	-1.21125	-1.32943	5	14.4792	14.3	10.7	-100.974	NA	NA	NA	NA	NA	NA	NA
5568	S576	Kelletia_kelletii	0.53	0.316022	44	34.0712	-120.36	-0.81493	Edge	CD	9	Animalia	Kelletia	Buccinidae	Neogastropoda	Gastropoda	Molluscs	0.355393	-1.11424	-1.44449	5	13.6933	13.5	10.3	-102.124	NA	NA	NA	NA	NA	NA	NA
5569	S576	Kelletia_kelletii	0.58	0.345835	80	34.3513	-119.45	-0.81493	Sub_edge	CD	9	Animalia	Kelletia	Buccinidae	Neogastropoda	Gastropoda	Molluscs	0.41072	-1.34522	-0.735696	5	15.2909	14.5	10.1	-99.6921	NA	NA	NA	NA	NA	NA	NA
5570	S576	Kelletia_kelletii	0.58	0.345835	84	34.4013	-119.87	-0.81493	Sub_edge	CD	9	Animalia	Kelletia	Buccinidae	Neogastropoda	Gastropoda	Molluscs	0.373836	-1.30364	-1.05787	5	15.8646	14.6	10.6	-100.813	NA	NA	NA	NA	NA	NA	NA
5571	S576	Kelletia_kelletii	0.57	0.339872	47	34.4215	-119.95	-0.81493	Sub_edge	CD	9	Animalia	Kelletia	Buccinidae	Neogastropoda	Gastropoda	Molluscs	0.369225	-1.31288	-1.00725	5	15.7672	14.6	10.6	-101.026	NA	NA	NA	NA	NA	NA	NA
5572	S576	Kelletia_kelletii	0.56	0.33391	66	34.4312	-119.92	-0.81493	Sub_edge	CD	9	Animalia	Kelletia	Buccinidae	Neogastropoda	Gastropoda	Molluscs	0.369225	-1.31288	-1.00725	5	15.7672	14.6	10.6	-100.946	NA	NA	NA	NA	NA	NA	NA
5574	S576	Kelletia_kelletii	0.58	0.345835	22	34.4612	-120.09	-0.81493	Sub_edge	CD	9	Animalia	Kelletia	Buccinidae	Neogastropoda	Gastropoda	Molluscs	0.364614	-1.3175	-1.02105	5	15.6833	14.4	10.6	-101.401	NA	NA	NA	NA	NA	NA	NA
5575	S576	Kelletia_kelletii	0.6	0.35776	55	34.4913	-120.5	-0.81493	Edge	CD	9	Animalia	Kelletia	Buccinidae	Neogastropoda	Gastropoda	Molluscs	0.323119	-1.16044	-1.33863	5	14.7211	13.3	9.8	-102.498	NA	NA	NA	NA	NA	NA	NA
5576	S322	Lampsilis_cariosa	0.89	0.530678	23	44.1369	-69.1201	-0.761172	Sub_edge	CD	7	Animalia	Lampsilis	Unionidae	Unionoida	Bivalvia	Molluscs	-0.552888	0.752045	-0.229416	5.69	7.22292	6.3	-18.3	10.6291	NA	NA	NA	NA	NA	NA	NA
5577	S322	Lampsilis_cariosa	0.88	0.524715	21	44.199	-69.2757	-0.803903	Core	CD	7	Animalia	Lampsilis	Unionidae	Unionoida	Bivalvia	Molluscs	-0.575941	0.705849	-0.215608	5.69	7.30267	6.4	-18.2	10.3098	NA	NA	NA	NA	NA	NA	NA
5578	S322	Lampsilis_cariosa	0.82	0.488939	18	44.2378	-69.2784	-0.769443	Core	CD	7	Animalia	Lampsilis	Unionidae	Unionoida	Bivalvia	Molluscs	-0.589773	0.724328	-0.211006	5.69	7.164	6.2	-18.4	10.2879	NA	NA	NA	NA	NA	NA	NA
5579	S322	Lampsilis_cariosa	0.86	0.51279	19	44.614	-69.3553	-0.73774	Core	CD	7	Animalia	Lampsilis	Unionidae	Unionoida	Bivalvia	Molluscs	-0.935565	0.668893	0.203224	5.69	6.59833	5.6	-18.7	9.97725	NA	NA	NA	NA	NA	NA	NA
5580	S322	Lampsilis_cariosa	0.81	0.482976	21	44.6315	-69.3481	-0.743253	Core	CD	7	Animalia	Lampsilis	Unionidae	Unionoida	Bivalvia	Molluscs	-0.954008	0.655035	0.207826	5.69	6.56433	5.5	-18.7	9.98294	NA	NA	NA	NA	NA	NA	NA
5581	S322	Lampsilis_cariosa	0.82	0.488939	22	44.972	-68.8149	-0.765308	Core	CD	7	Animalia	Lampsilis	Unionidae	Unionoida	Bivalvia	Molluscs	-1.00472	0.710469	0.129583	5.69	6.29733	4.9	-18.9	10.8322	NA	NA	NA	NA	NA	NA	NA
5582	S322	Lampsilis_cariosa	0.87	0.518752	27	45.1924	-68.3889	-0.734983	Core	CD	7	Animalia	Lampsilis	Unionidae	Unionoida	Bivalvia	Molluscs	-1.04161	0.770523	0.184813	5.69	5.886	4.4	-19.4	11.5309	NA	NA	NA	NA	NA	NA	NA
5583	S322	Lampsilis_cariosa	0.72	0.429312	30	45.606	-67.9406	-0.637117	Sub_edge	CD	7	Animalia	Lampsilis	Unionidae	Unionoida	Bivalvia	Molluscs	-1.07849	0.728947	0.14339	5.69	5.24167	3.7	-19.9	12.1796	NA	NA	NA	NA	NA	NA	NA
5584	S322	Lampsilis_cariosa	0.89	0.530678	29	45.7909	-68.7931	-0.606792	Edge	CD	7	Animalia	Lampsilis	Unionidae	Unionoida	Bivalvia	Molluscs	-1.04622	0.488732	0.750927	5.69	4.934	3.5	-20.3	10.4902	NA	NA	NA	NA	NA	NA	NA
5585	S705	Lampsilis_fasciola	0.79	0.471051	16	35.4302	-83.4768	-0.07473	Sub_edge	CD	10	Animalia	Lampsilis	Unionidae	Unionoida	Bivalvia	Molluscs	0.0372642	0.80286	-0.160378	5.954	12.6593	12.1	3.1	-14.858	NA	NA	NA	NA	NA	NA	NA
5586	S705	Lampsilis_fasciola	0.67	0.399499	13	43.0631	-80.996	-0.426222	Core	CD	10	Animalia	Lampsilis	Unionidae	Unionoida	Bivalvia	Molluscs	-0.783417	0.4102	0.332095	5.954	7.44133	6.4	-17.2	-11.9582	NA	NA	NA	NA	NA	NA	NA
5587	S705	Lampsilis_fasciola	0.68	0.405462	10	43.4096	-80.4351	-0.420708	Sub_edge	CD	10	Animalia	Lampsilis	Unionidae	Unionoida	Bivalvia	Molluscs	-0.820301	0.382483	0.355108	5.954	7.079	6	-18.2	-10.9753	NA	NA	NA	NA	NA	NA	NA
5588	S705	Lampsilis_fasciola	0.78	0.465088	13	43.4708	-80.4256	-0.40141	Sub_edge	CD	10	Animalia	Lampsilis	Unionidae	Unionoida	Bivalvia	Molluscs	-0.834133	0.400961	0.355108	5.954	7.042	5.9	-18.5	-10.9833	NA	NA	NA	NA	NA	NA	NA
5589	S705	Lampsilis_fasciola	0.73	0.435275	16	43.7051	-81.5767	-0.440006	Core	CD	10	Animalia	Lampsilis	Unionidae	Unionoida	Bivalvia	Molluscs	-0.898681	0.678132	-0.358287	5.954	7.12967	6.1	-18.5	-13.4258	NA	NA	NA	NA	NA	NA	NA
5590	S705	Lampsilis_fasciola	0.87	0.518752	10	43.8953	-81.3026	-0.380734	Core	CD	10	Animalia	Lampsilis	Unionidae	Unionoida	Bivalvia	Molluscs	-0.912513	0.756664	-0.32607	5.954	6.65567	5.8	-19.1	-12.9545	NA	NA	NA	NA	NA	NA	NA
5611	S583	Loligo_gahi	0.88	0.524715	27	-51.4187	-60.3667	-0.81493	Core	CD	6	Animalia	Loligo	Loliginidae	Teuthida	Cephalopoda	Molluscs	-0.48834	0.11917	-1.87253	6.301	6.75833	5.5	1.4	-58.6517	NA	NA	NA	NA	2.56229	3.07918	2.41497
5612	S583	Loligo_gahi	0.87	0.518752	35	-51.4185	-60.3667	-0.81493	Core	CD	6	Animalia	Loligo	Loliginidae	Teuthida	Cephalopoda	Molluscs	-0.48834	0.11917	-1.87253	6.301	6.75833	5.5	1.4	-58.6512	NA	NA	NA	NA	2.56229	3.07918	2.41497
5617	S583	Loligo_gahi	0.87	0.518752	140	-12.1005	-77.1833	-0.81493	Sub_edge	CD	6	Animalia	Loligo	Loliginidae	Teuthida	Cephalopoda	Molluscs	0.479879	-1.59929	-1.60558	6.301	18.6167	18.3	15.9	-30.1336	NA	NA	NA	NA	2.56229	3.07918	2.41497
5622	S71	Lymnaea_stagnalis	0.416	0.248047	13	50.825	4.65483	-0.761172	Core	CD	12	Animalia	Lymnaea	Lymnaeidae	Basommatophora	Gastropoda	Molluscs	-0.377687	0.354765	-1.09009	7.737	10.1627	9.9	2.3	115.963	NA	NA	NA	NA	3.40739	3.59239	1.72428
5623	S71	Lymnaea_stagnalis	0.325	0.193787	14	51.0572	3.8225	-0.809416	Sub_edge	CD	12	Animalia	Lymnaea	Lymnaeidae	Basommatophora	Gastropoda	Molluscs	-0.359245	0.350146	-1.15453	7.737	10.5737	10	2.1	115.521	NA	NA	NA	NA	3.40739	3.59239	1.72428
5624	S71	Lymnaea_stagnalis	0.452	0.269513	30	51.636	5.15883	-0.80666	Sub_edge	CD	12	Animalia	Lymnaea	Lymnaeidae	Basommatophora	Gastropoda	Molluscs	-0.409961	0.391722	-1.14993	7.737	9.775	9.2	0.7	115.474	NA	NA	NA	NA	3.40739	3.59239	1.72428
5625	S71	Lymnaea_stagnalis	0.59	0.351798	32	51.6496	4.93033	-0.812173	Sub_edge	CD	12	Animalia	Lymnaea	Lymnaeidae	Basommatophora	Gastropoda	Molluscs	-0.391518	0.382483	-1.13152	7.737	9.819	9.4	0.9	115.407	NA	NA	NA	NA	3.40739	3.59239	1.72428
5626	S71	Lymnaea_stagnalis	0.448	0.267128	22	52.2248	5.30883	-0.81493	Sub_edge	CD	12	Animalia	Lymnaea	Lymnaeidae	Basommatophora	Gastropoda	Molluscs	-0.414571	0.382483	-1.1085	7.737	9.49633	9	0	115.026	NA	NA	NA	NA	3.40739	3.59239	1.72428
5627	S71	Lymnaea_stagnalis	0.341	0.203327	32	52.5546	4.62033	-0.809416	Edge	CD	12	Animalia	Lymnaea	Lymnaeidae	Basommatophora	Gastropoda	Molluscs	-0.331581	0.382483	-1.0993	7.737	9.46439	8.8	-0.4	114.576	NA	NA	NA	NA	3.40739	3.59239	1.72428
5628	S71	Lymnaea_stagnalis	0.324	0.193191	26	52.7211	4.70333	-0.81493	Edge	CD	12	Animalia	Lymnaea	Lymnaeidae	Basommatophora	Gastropoda	Molluscs	-0.350023	0.382483	-1.1039	7.737	9.452	8.7	-0.7	114.455	NA	NA	NA	NA	3.40739	3.59239	1.72428
5629	S71	Lymnaea_stagnalis	0.37	0.220619	32	52.7657	4.66367	-0.81493	Edge	CD	12	Animalia	Lymnaea	Lymnaeidae	Basommatophora	Gastropoda	Molluscs	-0.345413	0.40558	-1.05787	7.737	9.44333	8.7	-0.8	114.405	NA	NA	NA	NA	3.40739	3.59239	1.72428
5630	S71	Lymnaea_stagnalis	0.456	0.271898	24	52.7731	5.80433	-0.816308	Sub_edge	CD	12	Animalia	Lymnaea	Lymnaeidae	Basommatophora	Gastropoda	Molluscs	-0.363855	0.345526	-0.878375	7.737	9.69367	8.7	-0.9	114.652	NA	NA	NA	NA	3.40739	3.59239	1.72428
5631	S71	Lymnaea_stagnalis	0.428	0.255202	25	52.7968	5.79483	-0.80666	Sub_edge	CD	12	Animalia	Lymnaea	Lymnaeidae	Basommatophora	Gastropoda	Molluscs	-0.373076	0.350146	-0.86917	7.737	9.587	8.6	-0.8	114.63	NA	NA	NA	NA	3.40739	3.59239	1.72428
5632	S71	Lymnaea_stagnalis	0.315	0.187824	26	53.493	9.60917	-0.795632	Core	CD	12	Animalia	Lymnaea	Lymnaeidae	Basommatophora	Gastropoda	Molluscs	-0.460677	0.239277	-0.625235	7.737	8.80133	8.1	-4.2	113.901	NA	NA	NA	NA	3.40739	3.59239	1.72428
5633	S71	Lymnaea_stagnalis	0.355	0.211675	27	53.4964	9.713	-0.81493	Core	CD	12	Animalia	Lymnaea	Lymnaeidae	Basommatophora	Gastropoda	Molluscs	-0.451456	0.197702	-0.620633	7.737	8.985	8.3	-4.2	113.876	NA	NA	NA	NA	3.40739	3.59239	1.72428
5634	S71	Lymnaea_stagnalis	0.444	0.264743	27	53.5285	9.7715	-0.81493	Core	CD	12	Animalia	Lymnaea	Lymnaeidae	Basommatophora	Gastropoda	Molluscs	-0.446845	0.202321	-0.611428	7.737	9.01633	8.3	-4.5	113.833	NA	NA	NA	NA	3.40739	3.59239	1.72428
5635	S516	Lymnaea_stagnalis	0.02	0.0119253	56	62.1597	25.7422	-0.688117	Core	CD	9	Animalia	Lymnaea	Lymnaeidae	Basommatophora	Gastropoda	Molluscs	-1.11538	0.21156	-0.00389113	7.737	3.48	2.6	-22.4	92.9183	NA	NA	NA	NA	3.40739	3.59239	1.72428
5636	S516	Lymnaea_stagnalis	0.37	0.220619	82	62.2246	25.7785	-0.704658	Core	CD	9	Animalia	Lymnaea	Lymnaeidae	Basommatophora	Gastropoda	Molluscs	-1.11999	0.193082	-0.00849368	7.737	3.54367	2.6	-22.3	92.7985	NA	NA	NA	NA	3.40739	3.59239	1.72428
5637	S516	Lymnaea_stagnalis	0.34	0.202731	66	62.2454	25.8571	-0.697766	Core	CD	9	Animalia	Lymnaea	Lymnaeidae	Basommatophora	Gastropoda	Molluscs	-1.1246	0.202321	-0.0176988	7.737	3.43	2.6	-22.4	92.687	NA	NA	NA	NA	3.40739	3.59239	1.72428
5638	S516	Lymnaea_stagnalis	0.24	0.143104	75	62.2481	25.7149	-0.670198	Core	CD	9	Animalia	Lymnaea	Lymnaeidae	Basommatophora	Gastropoda	Molluscs	-1.11999	0.202321	-0.00849368	7.737	3.50667	2.6	-22.4	92.8384	NA	NA	NA	NA	3.40739	3.59239	1.72428
5639	S516	Lymnaea_stagnalis	0.23	0.137141	85	62.2774	25.7299	-0.686739	Core	CD	9	Animalia	Lymnaea	Lymnaeidae	Basommatophora	Gastropoda	Molluscs	-1.12921	0.197702	-0.00389113	7.737	3.39767	2.5	-22.6	92.7858	NA	NA	NA	NA	3.40739	3.59239	1.72428
5640	S516	Lymnaea_stagnalis	0.42	0.250432	47	62.335	25.7087	-0.67709	Core	CD	9	Animalia	Lymnaea	Lymnaeidae	Basommatophora	Gastropoda	Molluscs	-1.14765	0.197702	-0.00389113	7.737	3.255	2.3	-22.8	92.7371	NA	NA	NA	NA	3.40739	3.59239	1.72428
5641	S516	Lymnaea_stagnalis	0.01	0.00596267	81	62.3366	25.6728	-0.656414	Core	CD	9	Animalia	Lymnaea	Lymnaeidae	Basommatophora	Gastropoda	Molluscs	-1.15226	0.202321	-0.0130962	7.737	3.18967	2.2	-22.9	92.7741	NA	NA	NA	NA	3.40739	3.59239	1.72428
5642	S516	Lymnaea_stagnalis	0.26	0.155029	76	62.3548	25.7407	-0.66882	Core	CD	9	Animalia	Lymnaea	Lymnaeidae	Basommatophora	Gastropoda	Molluscs	-1.15687	0.202321	-0.00389113	7.737	3.179	2.2	-22.9	92.6779	NA	NA	NA	NA	3.40739	3.59239	1.72428
5644	S72	Margaritifera_margaritifera	0.119	0.0709558	23	41.9266	-7.94626	0.294681	Sub_edge	CD	8	Animalia	Margaritifera	Margaritiferidae	Unionoida	Bivalvia	Molluscs	0.203245	0.377863	-0.827747	6.902	10.8613	10.5	6.9	110.033	NA	NA	NA	NA	5.00945	8.70966	2.0607
5645	S72	Margaritifera_margaritifera	0.01	0.00596267	21	42.7684	-8.08848	-0.326977	Sub_edge	CD	8	Animalia	Margaritifera	Margaritiferidae	Unionoida	Bivalvia	Molluscs	0.383057	0.294712	-0.965824	6.902	12.4413	12.7	9	109.676	NA	NA	NA	NA	5.00945	8.70966	2.0607
5646	S72	Margaritifera_margaritifera	0.247	0.147278	23	42.9756	-8.33165	-0.456546	Sub_edge	CD	8	Animalia	Margaritifera	Margaritiferidae	Unionoida	Bivalvia	Molluscs	0.419941	0.387102	-0.956619	6.902	12.7437	12.9	9.2	109.338	NA	NA	NA	NA	5.00945	8.70966	2.0607
5647	S72	Margaritifera_margaritifera	0.234	0.139527	28	43.0527	-7.68655	-0.198786	Sub_edge	CD	8	Animalia	Margaritifera	Margaritiferidae	Unionoida	Bivalvia	Molluscs	0.226297	0.179223	-1.07168	6.902	12.0333	11.9	8	110.07	NA	NA	NA	NA	5.00945	8.70966	2.0607
5649	S72	Margaritifera_margaritifera	0.093	0.0554528	25	43.2907	-8.21783	-0.810795	Edge	CD	8	Animalia	Margaritifera	Margaritiferidae	Unionoida	Bivalvia	Molluscs	0.392278	0.156126	-1.20055	6.902	13.867	13.6	9.9	109.386	NA	NA	NA	NA	5.00945	8.70966	2.0607
5650	S72	Margaritifera_margaritifera	0.279	0.166359	20	43.2991	-7.70606	-0.237381	Sub_edge	CD	8	Animalia	Margaritifera	Margaritiferidae	Unionoida	Bivalvia	Molluscs	0.230908	0.257755	-1.14072	6.902	11.993	11.8	7.9	109.981	NA	NA	NA	NA	5.00945	8.70966	2.0607
5651	S72	Margaritifera_margaritifera	0.232	0.138334	40	43.3248	-7.18674	-0.621954	Edge	CD	8	Animalia	Margaritifera	Margaritiferidae	Unionoida	Bivalvia	Molluscs	0.189413	-0.070231	-1.16373	6.902	12.9983	12.8	8.9	110.573	NA	NA	NA	NA	5.00945	8.70966	2.0607
5653	S219	Margaritifera_margaritifera	0.176	0.104943	24	48.3496	14.5777	-0.333869	Core	CD	9	Animalia	Margaritifera	Margaritiferidae	Unionoida	Bivalvia	Molluscs	-0.469898	0.197702	0.120378	6.902	8.04533	7.9	0.1	115.791	NA	NA	NA	NA	5.00945	8.70966	2.0607
5654	S219	Margaritifera_margaritifera	0.48	0.286208	24	48.3694	13.909	-0.0692164	Core	CD	9	Animalia	Margaritifera	Margaritiferidae	Unionoida	Bivalvia	Molluscs	-0.326971	0.497971	-0.00389113	6.902	8.23133	7.9	0.3	116.183	NA	NA	NA	NA	5.00945	8.70966	2.0607
5655	S219	Margaritifera_margaritifera	0.461	0.274879	25	48.5171	10.807	-0.208435	Core	CD	9	Animalia	Margaritifera	Margaritiferidae	Unionoida	Bivalvia	Molluscs	-0.465288	0.225419	-0.169583	6.902	8.31633	7.9	1	117.448	NA	NA	NA	NA	5.00945	8.70966	2.0607
5656	S219	Margaritifera_margaritifera	0.005	0.00298134	24	48.5496	15.6715	-0.485493	Core	CD	9	Animalia	Margaritifera	Margaritiferidae	Unionoida	Bivalvia	Molluscs	-0.520614	-0.190339	-0.0269039	6.902	8.915	8.9	0.2	114.939	NA	NA	NA	NA	5.00945	8.70966	2.0607
5657	S219	Margaritifera_margaritifera	0.479	0.285612	29	48.5771	13.7352	-0.0774868	Core	CD	9	Animalia	Margaritifera	Margaritiferidae	Unionoida	Bivalvia	Molluscs	-0.456066	0.710469	-0.0913396	6.902	7.275	6.8	-0.8	116.161	NA	NA	NA	NA	5.00945	8.70966	2.0607
5658	S219	Margaritifera_margaritifera	0.424	0.252817	32	48.8287	13.3734	-0.196029	Core	CD	9	Animalia	Margaritifera	Margaritiferidae	Unionoida	Bivalvia	Molluscs	-0.497562	0.456395	-0.178788	6.902	7.35333	7.4	-0.2	116.207	NA	NA	NA	NA	5.00945	8.70966	2.0607
5659	S219	Margaritifera_margaritifera	0.531	0.316618	21	48.9809	12.9105	0.074137	Core	CD	9	Animalia	Margaritifera	Margaritiferidae	Unionoida	Bivalvia	Molluscs	-0.622047	0.825957	-0.339877	6.902	5.912	5.2	-2.3	116.348	NA	NA	NA	NA	5.00945	8.70966	2.0607
5660	S219	Margaritifera_margaritifera	0.052	0.0310059	25	49.7262	5.61794	-0.317328	Core	CD	9	Animalia	Margaritifera	Margaritiferidae	Unionoida	Bivalvia	Molluscs	-0.368466	0.872152	-1.12231	6.902	8.50933	8.3	1.4	116.956	NA	NA	NA	NA	5.00945	8.70966	2.0607
5661	S219	Margaritifera_margaritifera	0.107	0.0638006	26	49.7415	5.62024	-0.293895	Core	CD	9	Animalia	Margaritifera	Margaritiferidae	Unionoida	Bivalvia	Molluscs	-0.368466	0.872152	-1.12231	6.902	8.50933	8.3	1.4	116.947	NA	NA	NA	NA	5.00945	8.70966	2.0607
5662	S219	Margaritifera_margaritifera	0.485	0.28919	33	49.7924	14.9319	-0.380734	Core	CD	9	Animalia	Margaritifera	Margaritiferidae	Unionoida	Bivalvia	Molluscs	-0.608215	-0.227295	-0.105147	6.902	8.411	8	-0.7	114.658	NA	NA	NA	NA	5.00945	8.70966	2.0607
5663	S219	Margaritifera_margaritifera	0.415	0.247451	26	49.8371	12.1901	-0.161569	Core	CD	9	Animalia	Margaritifera	Margaritiferidae	Unionoida	Bivalvia	Molluscs	-0.6451	0.11917	-0.454941	6.902	7.11433	7.1	-0.9	116.121	NA	NA	NA	NA	5.00945	8.70966	2.0607
5664	S219	Margaritifera_margaritifera	0.082	0.0488939	26	49.8687	6.25782	-0.553034	Core	CD	9	Animalia	Margaritifera	Margaritiferidae	Unionoida	Bivalvia	Molluscs	-0.511393	0.437917	-1.14993	6.902	9.03767	8.5	1.3	116.976	NA	NA	NA	NA	5.00945	8.70966	2.0607
5665	S219	Margaritifera_margaritifera	0.184	0.109713	27	49.8778	6.28587	-0.566818	Core	CD	9	Animalia	Margaritifera	Margaritiferidae	Unionoida	Bivalvia	Molluscs	-0.386908	0.322429	-0.795529	6.902	9.21067	8.6	1.4	116.974	NA	NA	NA	NA	5.00945	8.70966	2.0607
5666	S219	Margaritifera_margaritifera	0.313	0.186632	26	50.044	11.8495	0.364979	Core	CD	9	Animalia	Margaritifera	Margaritiferidae	Unionoida	Bivalvia	Molluscs	-0.668152	0.69661	-0.639043	6.902	5.37333	5.4	-2.7	116.117	NA	NA	NA	NA	5.00945	8.70966	2.0607
5667	S219	Margaritifera_margaritifera	0.081	0.0482976	20	50.1216	9.73904	-0.577845	Core	CD	9	Animalia	Margaritifera	Margaritiferidae	Unionoida	Bivalvia	Molluscs	-0.511393	-0.00555764	-0.454941	6.902	8.811	9	1.1	116.711	NA	NA	NA	NA	5.00945	8.70966	2.0607
5668	S219	Margaritifera_margaritifera	0.447	0.266531	16	50.1418	12.0762	-0.0774868	Core	CD	9	Animalia	Margaritifera	Margaritiferidae	Unionoida	Bivalvia	Molluscs	-0.64971	0.285473	-0.556197	6.902	6.73133	6.7	-1.5	115.957	NA	NA	NA	NA	5.00945	8.70966	2.0607
5669	S219	Margaritifera_margaritifera	0.448	0.267128	25	50.2525	12.0364	-0.0940276	Core	CD	9	Animalia	Margaritifera	Margaritiferidae	Unionoida	Bivalvia	Molluscs	-0.6451	0.317809	-0.57921	6.902	6.92533	6.7	-1.7	115.895	NA	NA	NA	NA	5.00945	8.70966	2.0607
5670	S219	Margaritifera_margaritifera	0.441	0.262954	25	50.2595	12.0812	-0.0388917	Core	CD	9	Animalia	Margaritifera	Margaritiferidae	Unionoida	Bivalvia	Molluscs	-0.658931	0.345526	-0.583812	6.902	6.72567	6.5	-1.9	115.872	NA	NA	NA	NA	5.00945	8.70966	2.0607
5671	S219	Margaritifera_margaritifera	0.381	0.227178	26	50.2875	12.1324	-0.0058101	Core	CD	9	Animalia	Margaritifera	Margaritiferidae	Unionoida	Bivalvia	Molluscs	-0.668152	0.373244	-0.57921	6.902	6.37	6.2	-2.1	115.83	NA	NA	NA	NA	5.00945	8.70966	2.0607
5672	S219	Margaritifera_margaritifera	0.393	0.234333	25	50.3161	12.0541	-0.0967844	Core	CD	9	Animalia	Margaritifera	Margaritiferidae	Unionoida	Bivalvia	Molluscs	-0.64971	0.31319	-0.57921	6.902	6.871	6.6	-1.8	115.842	NA	NA	NA	NA	5.00945	8.70966	2.0607
5673	S219	Margaritifera_margaritifera	0.254	0.151452	24	50.3207	12.1329	-0.0264861	Core	CD	9	Animalia	Margaritifera	Margaritiferidae	Unionoida	Bivalvia	Molluscs	-0.658931	0.340907	-0.583812	6.902	6.57833	6.4	-2	115.806	NA	NA	NA	NA	5.00945	8.70966	2.0607
5674	S219	Margaritifera_margaritifera	0.393	0.234333	19	51.3653	10.0822	-0.489628	Core	CD	9	Animalia	Margaritifera	Margaritiferidae	Unionoida	Bivalvia	Molluscs	-0.534446	0.303951	-0.593017	6.902	8.16767	7.5	-1.3	115.694	NA	NA	NA	NA	5.00945	8.70966	2.0607
5676	S593	Mytilus_galloprovincialis	0.648	0.386381	32	42.6636	18.0826	-0.81493	Core	CD	8	Animalia	Mytilus	Mytilidae	Mytiloida	Bivalvia	Molluscs	0.530595	0.00830094	-0.36289	5.079	16.7267	16.1	10.2	115.431	NA	NA	NA	NA	NA	NA	NA
5677	S593	Mytilus_galloprovincialis	0.61	0.363723	32	42.7756	17.4877	-0.81493	Core	CD	8	Animalia	Mytilus	Mytilidae	Mytiloida	Bivalvia	Molluscs	0.401499	-0.0425138	-0.570005	5.079	16.2372	15.7	9.8	115.895	NA	NA	NA	NA	NA	NA	NA
5678	S593	Mytilus_galloprovincialis	0.627	0.373859	32	42.842	17.7179	-0.813552	Core	CD	8	Animalia	Mytilus	Mytilidae	Mytiloida	Bivalvia	Molluscs	0.401499	0.137648	-0.487159	5.079	15.7528	15.2	9.2	115.694	NA	NA	NA	NA	NA	NA	NA
5679	S593	Mytilus_galloprovincialis	0.603	0.359549	32	43.5029	16.4654	-0.81493	Core	CD	8	Animalia	Mytilus	Mytilidae	Mytiloida	Bivalvia	Molluscs	0.281624	-0.305827	-0.59762	5.079	16.2587	16.1	9.3	116.514	NA	NA	NA	NA	NA	NA	NA
5680	S593	Mytilus_galloprovincialis	0.623	0.371474	32	43.5096	16.2486	-0.81493	Core	CD	8	Animalia	Mytilus	Mytilidae	Mytiloida	Bivalvia	Molluscs	0.184802	-0.185719	-0.671261	5.079	15.3005	14.8	8.2	116.672	NA	NA	NA	NA	NA	NA	NA
5681	S593	Mytilus_galloprovincialis	0.673	0.401288	32	43.5297	16.4496	-0.81493	Core	CD	8	Animalia	Mytilus	Mytilidae	Mytiloida	Bivalvia	Molluscs	0.281624	-0.315066	-0.620633	5.079	16.3667	16.1	9.4	116.519	NA	NA	NA	NA	NA	NA	NA
5682	S593	Mytilus_galloprovincialis	0.677	0.403673	29	44.8766	13.8448	-0.81493	Core	CD	8	Animalia	Mytilus	Mytilidae	Mytiloida	Bivalvia	Molluscs	0.16175	0.174604	-0.65285	5.079	14.2184	14.3	7	117.811	NA	NA	NA	NA	NA	NA	NA
5683	S593	Mytilus_galloprovincialis	0.609	0.363127	31	45.1354	13.7219	-0.810795	Core	CD	8	Animalia	Mytilus	Mytilidae	Mytiloida	Bivalvia	Molluscs	0.147918	0.437917	-0.657453	5.079	13.629	13.7	6.5	117.789	NA	NA	NA	NA	NA	NA	NA
5684	S593	Mytilus_galloprovincialis	0.671	0.400095	30	45.3079	14.5381	-0.81493	Core	CD	8	Animalia	Mytilus	Mytilidae	Mytiloida	Bivalvia	Molluscs	0.281624	0.904489	-0.523979	5.079	12.8656	13.1	5.8	117.257	NA	NA	NA	NA	NA	NA	NA
5685	S593	Mytilus_galloprovincialis	0.679	0.404865	32	45.3232	14.449	-0.812173	Core	CD	8	Animalia	Mytilus	Mytilidae	Mytiloida	Bivalvia	Molluscs	0.373836	0.733567	-0.496364	5.079	14.225	14.4	7	117.305	NA	NA	NA	NA	NA	NA	NA
5708	S89	Octopus_vulgaris	0.85	0.506827	48	42.8785	-9.16643	-0.81493	Core	CD	5	Animalia	Octopus	Octopodidae	Octopoda	Cephalopoda	Molluscs	0.419941	0.128409	-1.25118	6.176	14.5132	14	10.5	108.359	NA	NA	NA	NA	2.86332	5.47712	2.77815
5709	S89	Octopus_vulgaris	0.854	0.509212	34	43.6049	-5.92621	-0.81493	Core	CD	5	Animalia	Octopus	Octopodidae	Octopoda	Cephalopoda	Molluscs	0.277014	0.00830094	-1.24198	6.176	13.7571	13.6	9.6	111.918	NA	NA	NA	NA	2.86332	5.47712	2.77815
5710	S346	Ostrea_edulis	0.89	0.530678	17	37.0127	-7.80888	-0.81493	Core	CD	5	Animalia	Ostrea	Ostreidae	Ostreoida	Bivalvia	Molluscs	0.40611	-1.16968	-0.929003	5.544	17.524	16.8	13.8	110.595	NA	NA	NA	NA	NA	NA	NA
5711	S346	Ostrea_edulis	0.849	0.506231	19	47.475	-3.10412	-0.803903	Core	CD	5	Animalia	Ostrea	Ostreidae	Ostreoida	Bivalvia	Molluscs	0.0649276	0.391722	-1.36625	5.544	12.5231	11.5	5.8	113.331	NA	NA	NA	NA	NA	NA	NA
5712	S346	Ostrea_edulis	0.897	0.534852	21	51.7174	4.00958	-0.81493	Core	CD	5	Animalia	Ostrea	Ostreidae	Ostreoida	Bivalvia	Molluscs	-0.345413	0.377863	-1.07628	5.544	9.97967	9.6	1	115.078	NA	NA	NA	NA	NA	NA	NA
5713	S346	Ostrea_edulis	0.903	0.538429	20	54.9564	-5.04638	-0.81493	Core	CD	5	Animalia	Ostrea	Ostreidae	Ostreoida	Bivalvia	Molluscs	-0.128716	0.922967	-1.23737	5.544	8.75985	8.3	-5.8	105.909	NA	NA	NA	NA	NA	NA	NA
5722	S535	Patella_rustica	0.643	0.3834	35	37.0922	-8.18242	-0.805281	Core	CD	5	Animalia	Patella	Patellidae	Archaeogastropoda	Gastropoda	Molluscs	0.40611	-1.1512	-0.942811	5.477	17.2873	16.5	13.6	110.18	NA	NA	NA	NA	NA	NA	NA
5723	S535	Patella_rustica	0.698	0.416194	35	37.2022	-8.90121	-0.81493	Core	CD	5	Animalia	Patella	Patellidae	Archaeogastropoda	Gastropoda	Molluscs	0.415331	-1.06343	-1.18214	5.477	16.3921	16	13.3	109.367	NA	NA	NA	NA	NA	NA	NA
5724	S535	Patella_rustica	0.689	0.410828	31	38.7071	-9.48199	-0.813552	Core	CD	5	Animalia	Patella	Patellidae	Archaeogastropoda	Gastropoda	Molluscs	0.424552	-0.573759	-1.20055	5.477	16.0306	15.1	12.4	108.647	NA	NA	NA	NA	NA	NA	NA
5725	S535	Patella_rustica	0.662	0.394729	35	39.3094	-9.34645	-0.81493	Core	CD	5	Animalia	Patella	Patellidae	Archaeogastropoda	Gastropoda	Molluscs	0.355393	-0.504467	-1.4583	5.477	15.485	14.7	11.9	108.767	NA	NA	NA	NA	NA	NA	NA
5727	S535	Patella_rustica	0.695	0.414406	32	41.1641	-8.68618	-0.81493	Core	CD	5	Animalia	Patella	Patellidae	Archaeogastropoda	Gastropoda	Molluscs	0.484489	-0.060992	-1.02566	5.477	14.575	14	11	109.314	NA	NA	NA	NA	NA	NA	NA
5728	S535	Patella_rustica	0.723	0.431101	31	41.6806	-8.8328	-0.813552	Core	CD	5	Animalia	Patella	Patellidae	Archaeogastropoda	Gastropoda	Molluscs	0.535205	0.100691	-1.05327	5.477	14.3306	14	10.8	109.043	NA	NA	NA	NA	NA	NA	NA
5729	S535	Patella_rustica	0.659	0.39294	32	41.8458	-8.87077	-0.81493	Core	CD	5	Animalia	Patella	Patellidae	Archaeogastropoda	Gastropoda	Molluscs	0.553648	0.266994	-1.05327	5.477	13.858	13.7	10.5	108.964	NA	NA	NA	NA	NA	NA	NA
5730	S535	Patella_rustica	0.686	0.409039	44	43.4775	-1.56823	-0.803903	Core	CD	5	Animalia	Patella	Patellidae	Archaeogastropoda	Gastropoda	Molluscs	0.447605	0.909109	-0.896786	5.477	14.1077	13.4	9.1	116.122	NA	NA	NA	NA	NA	NA	NA
5731	S535	Patella_rustica	0.667	0.39771	35	43.4946	-3.52612	-0.808038	Core	CD	5	Animalia	Patella	Patellidae	Archaeogastropoda	Gastropoda	Molluscs	0.40611	0.516449	-1.17294	5.477	14.1856	13.7	10	114.414	NA	NA	NA	NA	NA	NA	NA
5732	S535	Patella_rustica	0.686	0.409039	35	43.5686	-8.31781	-0.808038	Core	CD	5	Animalia	Patella	Patellidae	Archaeogastropoda	Gastropoda	Molluscs	0.396888	0.133028	-1.32943	5.477	14.0407	13.7	9.9	109.189	NA	NA	NA	NA	NA	NA	NA
5733	S535	Patella_rustica	0.658	0.392344	35	43.6347	-5.81038	-0.81493	Core	CD	5	Animalia	Patella	Patellidae	Archaeogastropoda	Gastropoda	Molluscs	0.277014	0.0822134	-1.2788	5.477	13.5656	13.5	9.5	112.037	NA	NA	NA	NA	NA	NA	NA
5757	S507	Perna_viridis	0.7	0.417387	48	13.3579	100.016	-0.81493	Core	CD	5	Animalia	Perna	Mytilidae	Mytiloida	Bivalvia	Molluscs	1.83077	-1.08191	0.0789547	6.176	27.8167	26.5	24.3	-26.0439	NA	NA	NA	NA	NA	NA	NA
5758	S507	Perna_viridis	0.73	0.435275	47	13.3579	100.016	-0.81493	Core	CD	5	Animalia	Perna	Mytilidae	Mytiloida	Bivalvia	Molluscs	1.83077	-1.08191	0.0789547	6.176	27.8167	26.5	24.3	-26.0439	NA	NA	NA	NA	NA	NA	NA
5761	S507	Perna_viridis	0.7	0.417387	46	13.462	100.329	-0.81493	Core	CD	5	Animalia	Perna	Mytilidae	Mytiloida	Bivalvia	Molluscs	1.95065	-0.934082	0.249249	6.176	28.1717	26.7	24.5	-26.6326	NA	NA	NA	NA	NA	NA	NA
5762	S507	Perna_viridis	0.7	0.417387	46	13.462	100.329	-0.81493	Core	CD	5	Animalia	Perna	Mytilidae	Mytiloida	Bivalvia	Molluscs	1.95065	-0.934082	0.249249	6.176	28.1717	26.7	24.5	-26.6325	NA	NA	NA	NA	NA	NA	NA
5778	S357	Pinctada_margaritifera	0.727	0.433486	21	-15.8152	-154.522	-0.81493	Core	CD	10	Animalia	Pinctada	Pteriidae	Pterioida	Bivalvia	Molluscs	2.21806	0.521068	-0.284647	5.875	26.9694	26.3	24.5	-218.38	NA	NA	NA	NA	NA	NA	NA
5786	S367	Pinctada_maxima	0.731	0.435871	55	-8.3203	114.92	-0.18638	Core	CD	6	Animalia	Pinctada	Pteriidae	Pterioida	Bivalvia	Molluscs	2.2365	1.08465	0.796952	6.114	22.6523	21.6	19.1	-77.0384	NA	NA	NA	NA	NA	NA	NA
5787	S367	Pinctada_maxima	0.72	0.429312	67	-6.43026	134.63	-0.81493	Core	CD	6	Animalia	Pinctada	Pteriidae	Pterioida	Bivalvia	Molluscs	2.35177	0.839816	-0.114352	6.114	27.0083	26.1	24.2	-122.365	NA	NA	NA	NA	NA	NA	NA
5789	S367	Pinctada_maxima	0.696	0.415002	30	9.08037	105.25	-0.813552	Sub_edge	CD	6	Animalia	Pinctada	Pteriidae	Pterioida	Bivalvia	Molluscs	2.31027	-0.0101772	0.654273	6.114	27.2927	25.8	21.9	-40.0588	NA	NA	NA	NA	NA	NA	NA
5791	S189	Radix_balthica	0.54	0.321984	12	44.0545	4.784	-0.78047	Sub_edge	CD	8	Animalia	Radix	Lymnaeidae	Basommatophora	Gastropoda	Molluscs	0.0418748	-0.504467	-0.570005	6.845	14.3667	13.5	7.8	119.239	NA	NA	NA	NA	NA	NA	NA
5792	S189	Radix_balthica	0.62	0.369686	12	44.4839	4.697	-0.725334	Core	CD	8	Animalia	Radix	Lymnaeidae	Basommatophora	Gastropoda	Molluscs	0.00499025	-0.236534	-0.593017	6.845	13.0843	12.6	7	119.114	NA	NA	NA	NA	NA	NA	NA
5793	S189	Radix_balthica	0.66	0.393536	16	44.8312	4.82	-0.683982	Core	CD	8	Animalia	Radix	Lymnaeidae	Basommatophora	Gastropoda	Molluscs	-0.0272837	-0.144143	-0.620633	6.845	12.862	12.4	6.9	119.053	NA	NA	NA	NA	NA	NA	NA
5794	S189	Radix_balthica	0.96	0.572416	15	45.0781	4.822	-0.650901	Core	CD	8	Animalia	Radix	Lymnaeidae	Basommatophora	Gastropoda	Molluscs	-0.23937	0.0313986	-0.454941	6.845	12.0967	11.7	6.2	118.982	NA	NA	NA	NA	NA	NA	NA
5795	S189	Radix_balthica	0.87	0.518752	16	45.7076	5.753	-0.499277	Sub_edge	CD	8	Animalia	Radix	Lymnaeidae	Basommatophora	Gastropoda	Molluscs	-0.345413	0.373244	-0.505569	6.845	10.7997	10.5	4.5	118.985	NA	NA	NA	NA	NA	NA	NA
5796	S189	Radix_balthica	0.46	0.274283	16	46.362	7.199	1.51043	Edge	CD	8	Animalia	Radix	Lymnaeidae	Basommatophora	Gastropoda	Molluscs	-0.612826	2.17486	-1.12691	6.845	3.27233	2.8	-4	118.936	NA	NA	NA	NA	NA	NA	NA
5797	S189	Radix_balthica	0.48	0.286208	19	46.3867	6.895	-0.299409	Sub_edge	CD	8	Animalia	Radix	Lymnaeidae	Basommatophora	Gastropoda	Molluscs	-0.340802	0.183843	-0.376698	6.845	11.2747	9.5	2.9	118.902	NA	NA	NA	NA	NA	NA	NA
5798	S189	Radix_balthica	0.63	0.375648	28	46.4992	7.05	0.265734	Sub_edge	CD	8	Animalia	Radix	Lymnaeidae	Basommatophora	Gastropoda	Molluscs	-0.608215	1.26943	-0.961221	6.845	6.52267	5.8	-0.9	118.872	NA	NA	NA	NA	NA	NA	NA
5799	S189	Radix_balthica	0.56	0.33391	18	46.9398	-1.884	-0.805281	Edge	CD	8	Animalia	Radix	Lymnaeidae	Basommatophora	Gastropoda	Molluscs	-0.00884145	0.197702	-1.30181	6.845	12.4093	11.7	6.2	114.653	NA	NA	NA	NA	NA	NA	NA
5800	S189	Radix_balthica	0.61	0.363723	16	47.3591	5.146	-0.510304	Core	CD	8	Animalia	Radix	Lymnaeidae	Basommatophora	Gastropoda	Molluscs	-0.317749	0.137648	-0.629838	6.845	10.5903	10.4	4.7	118.192	NA	NA	NA	NA	NA	NA	NA
5801	S189	Radix_balthica	0.39	0.232544	16	47.3757	-0.301	-0.734983	Core	CD	8	Animalia	Radix	Lymnaeidae	Basommatophora	Gastropoda	Molluscs	-0.179432	-0.0425138	-1.29721	6.845	11.5957	11.3	5.9	115.644	NA	NA	NA	NA	NA	NA	NA
5802	S189	Radix_balthica	0.23	0.137141	27	47.7741	5.985	-0.508926	Core	CD	8	Animalia	Radix	Lymnaeidae	Basommatophora	Gastropoda	Molluscs	-0.377687	0.511829	-0.933606	6.845	10.137	9.8	3.7	118.166	NA	NA	NA	NA	NA	NA	NA
5803	S189	Radix_balthica	0.4	0.238507	12	48.2748	8.86	-0.0940276	Core	CD	8	Animalia	Radix	Lymnaeidae	Basommatophora	Gastropoda	Molluscs	-0.396129	0.40558	-0.284647	6.845	7.981	7.9	1.3	118.01	NA	NA	NA	NA	NA	NA	NA
5804	S189	Radix_balthica	0.47	0.280246	17	48.7951	7.022	-0.460682	Core	CD	8	Animalia	Radix	Lymnaeidae	Basommatophora	Gastropoda	Molluscs	-0.382297	0.188462	-0.611428	6.845	9.493	9.2	2.7	117.744	NA	NA	NA	NA	NA	NA	NA
5805	S189	Radix_balthica	0.52	0.310059	17	48.9516	6.756	-0.507547	Core	CD	8	Animalia	Radix	Lymnaeidae	Basommatophora	Gastropoda	Molluscs	-0.373076	0.193082	-0.63444	6.845	9.609	9.4	2.8	117.626	NA	NA	NA	NA	NA	NA	NA
5806	S189	Radix_balthica	0.39	0.232544	18	50.0092	9.156	-0.463438	Core	CD	8	Animalia	Radix	Lymnaeidae	Basommatophora	Gastropoda	Molluscs	-0.469898	0.133028	-0.464146	6.845	8.95333	9	1.2	116.897	NA	NA	NA	NA	NA	NA	NA
5807	S189	Radix_balthica	0.47	0.280246	44	50.0208	1.414	-0.710172	Edge	CD	8	Animalia	Radix	Lymnaeidae	Basommatophora	Gastropoda	Molluscs	-0.326971	0.179223	-1.22817	6.845	10.355	10.1	3	115.147	NA	NA	NA	NA	NA	NA	NA
5808	S189	Radix_balthica	0.34	0.202731	15	50.1911	9.109	-0.646765	Core	CD	8	Animalia	Radix	Lymnaeidae	Basommatophora	Gastropoda	Molluscs	-0.446845	-0.0471334	-0.468749	6.845	9.67333	9.6	1.8	116.777	NA	NA	NA	NA	NA	NA	NA
5809	S189	Radix_balthica	0.48	0.286208	10	50.4041	-4.203	-0.813552	Island	CD	8	Animalia	Radix	Lymnaeidae	Basommatophora	Gastropoda	Molluscs	-0.0318943	0.70123	-1.44909	6.845	10.8057	10.3	3.3	110.493	NA	NA	NA	NA	NA	NA	NA
5810	S189	Radix_balthica	0.6	0.35776	26	50.675	2.704	-0.792876	Edge	CD	8	Animalia	Radix	Lymnaeidae	Basommatophora	Gastropoda	Molluscs	-0.336192	0.179223	-1.12231	6.845	10.207	10	2.6	115.341	NA	NA	NA	NA	NA	NA	NA
5811	S189	Radix_balthica	0.54	0.321984	29	52.2089	11.727	-0.755659	Core	CD	8	Animalia	Radix	Lymnaeidae	Basommatophora	Gastropoda	Molluscs	-0.543667	-0.199578	-0.551594	6.845	9.463	9.1	-3	114.466	NA	NA	NA	NA	NA	NA	NA
5812	S189	Radix_balthica	0.27	0.160992	30	52.2811	17.352	-0.685361	Core	CD	8	Animalia	Radix	Lymnaeidae	Basommatophora	Gastropoda	Molluscs	-0.686595	-0.27811	-0.132762	6.845	8.565	8.1	-8.5	110.995	NA	NA	NA	NA	NA	NA	NA
5813	S189	Radix_balthica	0.55	0.327947	29	52.4352	12.941	-0.773578	Core	CD	8	Animalia	Radix	Lymnaeidae	Basommatophora	Gastropoda	Molluscs	-0.543667	-0.111807	-0.431928	6.845	9.21567	9.2	-5.4	113.75	NA	NA	NA	NA	NA	NA	NA
5814	S189	Radix_balthica	0.6	0.35776	17	52.5931	-1.548	-0.717064	Island	CD	8	Animalia	Radix	Lymnaeidae	Basommatophora	Gastropoda	Molluscs	-0.414571	0.271614	-1.42608	6.845	9.34667	9	-0.1	111.178	NA	NA	NA	NA	NA	NA	NA
5815	S189	Radix_balthica	0.58	0.345835	36	53.197	-0.769	-0.805281	Island	CD	8	Animalia	Radix	Lymnaeidae	Basommatophora	Gastropoda	Molluscs	-0.350023	0.0729743	-1.15913	6.845	9.65533	9.2	-0.9	111.254	NA	NA	NA	NA	NA	NA	NA
5816	S189	Radix_balthica	0.51	0.304096	20	53.6041	10.715	-0.785984	Edge	CD	8	Animalia	Radix	Lymnaeidae	Basommatophora	Gastropoda	Molluscs	-0.516004	0.11917	-0.620633	6.845	8.54667	8.3	-6.4	113.522	NA	NA	NA	NA	NA	NA	NA
5817	S189	Radix_balthica	0.2	0.119253	10	53.6921	10.885	-0.758416	Edge	CD	8	Animalia	Radix	Lymnaeidae	Basommatophora	Gastropoda	Molluscs	-0.525225	0.128409	-0.643645	6.845	8.499	8.3	-6.9	113.388	NA	NA	NA	NA	NA	NA	NA
5818	S189	Radix_balthica	0.47	0.280246	11	53.6999	10.769	-0.803903	Edge	CD	8	Animalia	Radix	Lymnaeidae	Basommatophora	Gastropoda	Molluscs	-0.511393	0.105311	-0.620633	6.845	8.65333	8.4	-6.6	113.414	NA	NA	NA	NA	NA	NA	NA
5819	S189	Radix_balthica	0.43	0.256395	22	53.8891	-0.828	-0.803903	Island	CD	8	Animalia	Radix	Lymnaeidae	Basommatophora	Gastropoda	Molluscs	-0.414571	0.230038	-1.52273	6.845	9.236	9	-2.4	110.591	NA	NA	NA	NA	NA	NA	NA
5820	S189	Radix_balthica	0.89	0.530678	10	53.9815	18.389	-0.66882	Sub_edge	CD	8	Animalia	Radix	Lymnaeidae	Basommatophora	Gastropoda	Molluscs	-0.788027	-0.0194162	-0.358287	6.845	7.42767	6.2	-15.4	108.69	NA	NA	NA	NA	NA	NA	NA
5821	S189	Radix_balthica	0.69	0.411424	23	54.2158	-2.652	-0.683982	Island	CD	8	Animalia	Radix	Lymnaeidae	Basommatophora	Gastropoda	Molluscs	-0.147158	1.13085	-1.22817	6.845	8.46467	7.9	-5	108.841	NA	NA	NA	NA	NA	NA	NA
5822	S189	Radix_balthica	0.48	0.286208	27	54.3674	10.316	-0.785984	Edge	CD	8	Animalia	Radix	Lymnaeidae	Basommatophora	Gastropoda	Molluscs	-0.511393	0.336287	-0.786324	6.845	8.46167	7.9	-8.1	112.879	NA	NA	NA	NA	NA	NA	NA
5823	S189	Radix_balthica	0.4	0.238507	12	54.701	9.505	-0.7722	Sub_edge	CD	8	Animalia	Radix	Lymnaeidae	Basommatophora	Gastropoda	Molluscs	-0.502172	0.516449	-0.892183	6.845	8.14733	7.9	-7.2	112.72	NA	NA	NA	NA	NA	NA	NA
5824	S189	Radix_balthica	0.27	0.160992	22	55.3011	21.387	-0.81493	Edge	CD	8	Animalia	Radix	Lymnaeidae	Basommatophora	Gastropoda	Molluscs	-0.700426	0.179223	-0.220211	6.845	7.31133	6.7	-16.3	104.893	NA	NA	NA	NA	NA	NA	NA
5825	S189	Radix_balthica	0.45	0.26832	18	55.4929	13.751	-0.740497	Edge	CD	8	Animalia	Radix	Lymnaeidae	Basommatophora	Gastropoda	Molluscs	-0.608215	0.202321	-0.827747	6.845	7.71533	7.5	-14.4	110.393	NA	NA	NA	NA	NA	NA	NA
5826	S189	Radix_balthica	0.61	0.363723	24	55.495	13.783	-0.750145	Edge	CD	8	Animalia	Radix	Lymnaeidae	Basommatophora	Gastropoda	Molluscs	-0.608215	0.202321	-0.827747	6.845	7.71533	7.5	-14.4	110.373	NA	NA	NA	NA	NA	NA	NA
5827	S189	Radix_balthica	0.4	0.238507	10	55.5375	13.245	-0.750145	Edge	CD	8	Animalia	Radix	Lymnaeidae	Basommatophora	Gastropoda	Molluscs	-0.594383	0.21156	-0.809337	6.845	7.91833	7.5	-14.2	110.606	NA	NA	NA	NA	NA	NA	NA
5828	S189	Radix_balthica	0.59	0.351798	18	55.554	13.261	-0.748767	Edge	CD	8	Animalia	Radix	Lymnaeidae	Basommatophora	Gastropoda	Molluscs	-0.594383	0.225419	-0.800132	6.845	7.86833	7.5	-14.2	110.581	NA	NA	NA	NA	NA	NA	NA
5829	S189	Radix_balthica	0.56	0.33391	39	55.5687	13.717	-0.759794	Edge	CD	8	Animalia	Radix	Lymnaeidae	Basommatophora	Gastropoda	Molluscs	-0.603605	0.21618	-0.818542	6.845	7.65633	7.5	-14.5	110.331	NA	NA	NA	NA	NA	NA	NA
5830	S189	Radix_balthica	0.48	0.286208	20	55.5842	13.699	-0.755659	Edge	CD	8	Animalia	Radix	Lymnaeidae	Basommatophora	Gastropoda	Molluscs	-0.603605	0.225419	-0.809337	6.845	7.64333	7.5	-14.5	110.325	NA	NA	NA	NA	NA	NA	NA
5831	S189	Radix_balthica	0.71	0.42335	58	55.5905	13.669	-0.755659	Edge	CD	8	Animalia	Radix	Lymnaeidae	Basommatophora	Gastropoda	Molluscs	-0.603605	0.21618	-0.800132	6.845	7.66933	7.6	-14.6	110.334	NA	NA	NA	NA	NA	NA	NA
5832	S189	Radix_balthica	0.67	0.399499	14	55.7063	13.558	-0.78874	Edge	CD	8	Animalia	Radix	Lymnaeidae	Basommatophora	Gastropoda	Molluscs	-0.585162	0.21618	-0.786324	6.845	7.70633	7.6	-14.5	110.269	NA	NA	NA	NA	NA	NA	NA
5833	S189	Radix_balthica	0.26	0.155029	18	56.4521	13.583	-0.679847	Sub_edge	CD	8	Animalia	Radix	Lymnaeidae	Basommatophora	Gastropoda	Molluscs	-0.598994	0.414819	-0.648248	6.845	6.66067	6.8	-15.7	109.451	NA	NA	NA	NA	NA	NA	NA
5834	S189	Radix_balthica	0.53	0.316022	12	57.0691	14.042	-0.606792	Core	CD	8	Animalia	Radix	Lymnaeidae	Basommatophora	Gastropoda	Molluscs	-0.695816	0.290092	-0.583812	6.845	6.224	6	-16.7	108.523	NA	NA	NA	NA	NA	NA	NA
5835	S189	Radix_balthica	0.54	0.321984	20	57.0836	12.468	-0.730848	Edge	CD	8	Animalia	Radix	Lymnaeidae	Basommatophora	Gastropoda	Molluscs	-0.635879	0.442536	-0.574607	6.845	6.99367	7	-15.4	109.261	NA	NA	NA	NA	NA	NA	NA
5836	S189	Radix_balthica	0.55	0.327947	10	58.5936	16.143	-0.779092	Sub_edge	CD	8	Animalia	Radix	Lymnaeidae	Basommatophora	Gastropoda	Molluscs	-0.760364	-0.0517529	-0.459543	6.845	6.62833	6.3	-18.7	105.487	NA	NA	NA	NA	NA	NA	NA
5837	S189	Radix_balthica	0.39	0.232544	19	58.7814	16.178	-0.712929	Sub_edge	CD	8	Animalia	Radix	Lymnaeidae	Basommatophora	Gastropoda	Molluscs	-0.797248	0.0221595	-0.445736	6.845	5.99067	5.9	-19.1	105.241	NA	NA	NA	NA	NA	NA	NA
5838	S189	Radix_balthica	0.4	0.238507	35	58.8112	17.368	-0.792876	Edge	CD	8	Animalia	Radix	Lymnaeidae	Basommatophora	Gastropoda	Molluscs	-0.764974	-0.0563724	-0.523979	6.845	6.507	6.4	-19.4	104.385	NA	NA	NA	NA	NA	NA	NA
5839	S189	Radix_balthica	0.33	0.196768	15	58.8864	16.01	-0.733605	Sub_edge	CD	8	Animalia	Radix	Lymnaeidae	Basommatophora	Gastropoda	Molluscs	-0.788027	0.00368142	-0.422723	6.845	5.99733	5.9	-19	105.225	NA	NA	NA	NA	NA	NA	NA
5840	S189	Radix_balthica	0.56	0.33391	18	59.1619	16.619	-0.726713	Sub_edge	CD	8	Animalia	Radix	Lymnaeidae	Basommatophora	Gastropoda	Molluscs	-0.81108	0.0129205	-0.404313	6.845	6.05933	5.7	-19.6	104.489	NA	NA	NA	NA	NA	NA	NA
5841	S189	Radix_balthica	0.54	0.321984	19	59.5766	17.914	-0.797011	Sub_edge	CD	8	Animalia	Radix	Lymnaeidae	Basommatophora	Gastropoda	Molluscs	-0.788027	-0.0517529	-0.3813	6.845	6.231	6.2	-19.8	103.069	NA	NA	NA	NA	NA	NA	NA
5842	S189	Radix_balthica	0.39	0.232544	12	59.9247	18.31	-0.78047	Edge	CD	8	Animalia	Radix	Lymnaeidae	Basommatophora	Gastropoda	Molluscs	-0.861796	-0.00555764	-0.404313	6.845	5.71567	5.4	-20.7	102.352	NA	NA	NA	NA	NA	NA	NA
5843	S189	Radix_balthica	0.38	0.226582	10	60.5186	14.808	-0.53925	Core	CD	8	Animalia	Radix	Lymnaeidae	Basommatophora	Gastropoda	Molluscs	-0.949397	0.151506	-0.160378	6.845	4.20733	3.8	-20.4	103.942	NA	NA	NA	NA	NA	NA	NA
5844	S189	Radix_balthica	0.35	0.208693	24	61.0086	16.986	-0.712929	Edge	CD	8	Animalia	Radix	Lymnaeidae	Basommatophora	Gastropoda	Molluscs	-0.981671	0.137648	-0.201801	6.845	4.735	3.8	-22.1	101.939	NA	NA	NA	NA	NA	NA	NA
5845	S189	Radix_balthica	0.38	0.226582	10	61.0748	16.967	-0.732226	Edge	CD	8	Animalia	Radix	Lymnaeidae	Basommatophora	Gastropoda	Molluscs	-0.990892	0.142267	-0.206403	6.845	4.65867	3.8	-22.1	101.868	NA	NA	NA	NA	NA	NA	NA
5846	S189	Radix_balthica	0.35	0.208693	27	62.541	17.561	-0.667441	Edge	CD	8	Animalia	Radix	Lymnaeidae	Basommatophora	Gastropoda	Molluscs	-1.14765	0.294712	-0.206403	6.845	3.35867	2.3	-23.6	99.542	NA	NA	NA	NA	NA	NA	NA
5847	S189	Radix_balthica	0.5	0.298134	10	62.5986	16.437	-0.575089	Sub_edge	CD	8	Animalia	Radix	Lymnaeidae	Basommatophora	Gastropoda	Molluscs	-1.18915	0.197702	-0.137365	6.845	2.60233	2	-22.5	100.218	NA	NA	NA	NA	NA	NA	NA
5848	S189	Radix_balthica	0.47	0.280246	25	63.0123	18.223	-0.798389	Edge	CD	8	Animalia	Radix	Lymnaeidae	Basommatophora	Gastropoda	Molluscs	-1.17993	0.239277	-0.14657	6.845	3.12355	2.2	-23.5	98.4475	NA	NA	NA	NA	NA	NA	NA
5849	S189	Radix_balthica	0.17	0.101365	14	63.8362	15.52	-0.406924	Core	CD	8	Animalia	Radix	Lymnaeidae	Basommatophora	Gastropoda	Molluscs	-1.19837	0.197702	-0.247826	6.845	1.74933	1.7	-20.5	99.0983	NA	NA	NA	NA	NA	NA	NA
5850	S189	Radix_balthica	0.19	0.113291	13	65.2077	19.489	-0.383491	Core	CD	8	Animalia	Radix	Lymnaeidae	Basommatophora	Gastropoda	Molluscs	-1.54416	0.174604	0.157198	6.845	0.830333	-1.3	-24.3	94.5234	NA	NA	NA	NA	NA	NA	NA
5851	S189	Radix_balthica	0.4	0.238507	12	65.6728	18.569	-0.230489	Core	CD	8	Animalia	Radix	Lymnaeidae	Basommatophora	Gastropoda	Molluscs	-1.53955	0.165365	0.184813	6.845	-0.514667	-1.5	-23.3	94.532	NA	NA	NA	NA	NA	NA	NA
5852	S189	Radix_balthica	0.35	0.208693	14	65.9883	22.939	-0.744632	Edge	CD	8	Animalia	Radix	Lymnaeidae	Basommatophora	Gastropoda	Molluscs	-1.46578	0.0775938	-0.0269039	6.845	1.21433	-0.1	-26.3	90.6629	NA	NA	NA	NA	NA	NA	NA
5853	S189	Radix_balthica	0.11	0.0655894	16	66.0063	22.103	-0.770821	Sub_edge	CD	8	Animalia	Radix	Lymnaeidae	Basommatophora	Gastropoda	Molluscs	-1.47961	0.0313986	0.00991652	6.845	0.642667	-0.1	-25.4	91.3675	NA	NA	NA	NA	NA	NA	NA
5854	S189	Radix_balthica	0.13	0.0775147	11	66.0164	21.949	-0.75428	Sub_edge	CD	8	Animalia	Radix	Lymnaeidae	Basommatophora	Gastropoda	Molluscs	-1.48883	0.0452572	0.0191216	6.845	0.850333	-0.2	-25.4	91.4822	NA	NA	NA	NA	NA	NA	NA
5855	S189	Radix_balthica	0.39	0.232544	10	66.0399	22.828	-0.773578	Edge	CD	8	Animalia	Radix	Lymnaeidae	Basommatophora	Gastropoda	Molluscs	-1.475	0.0637353	-0.0130962	6.845	1.065	-0.1	-26.1	90.691	NA	NA	NA	NA	NA	NA	NA
5856	S189	Radix_balthica	0.31	0.184843	22	66.1261	21.333	-0.57371	Sub_edge	CD	8	Animalia	Radix	Lymnaeidae	Basommatophora	Gastropoda	Molluscs	-1.53955	0.0591157	0.0743522	6.845	1.10667	-0.7	-24.9	91.8264	NA	NA	NA	NA	NA	NA	NA
5857	S189	Radix_balthica	0.07	0.0417387	12	66.1834	19.931	-0.307679	Core	CD	8	Animalia	Radix	Lymnaeidae	Basommatophora	Gastropoda	Molluscs	-1.62254	0.0637353	0.258454	6.845	-0.380667	-1.8	-24.1	92.8236	NA	NA	NA	NA	NA	NA	NA
5858	S189	Radix_balthica	0.37	0.220619	27	66.4311	19.683	-0.322842	Core	CD	8	Animalia	Radix	Lymnaeidae	Basommatophora	Gastropoda	Molluscs	-1.63176	0.0360181	0.295275	6.845	-0.867333	-1.9	-23.6	92.6541	NA	NA	NA	NA	NA	NA	NA
5859	S189	Radix_balthica	0.36	0.214656	18	66.6081	19.761	-0.46206	Core	CD	8	Animalia	Radix	Lymnaeidae	Basommatophora	Gastropoda	Molluscs	-1.6041	-0.0240357	0.290672	6.845	-0.624667	-1.5	-23.1	92.3439	NA	NA	NA	NA	NA	NA	NA
5860	S189	Radix_balthica	0.39	0.232544	11	66.6768	22.591	-0.606792	Sub_edge	CD	8	Animalia	Radix	Lymnaeidae	Basommatophora	Gastropoda	Molluscs	-1.59027	0.0729743	0.0375318	6.845	0.895667	-1.2	-25.8	90.0065	NA	NA	NA	NA	NA	NA	NA
5861	S189	Radix_balthica	0.36	0.214656	12	66.7035	23.688	-0.663306	Sub_edge	CD	8	Animalia	Radix	Lymnaeidae	Basommatophora	Gastropoda	Molluscs	-1.56721	0.11455	0.0283267	6.845	0.193333	-1.1	-26.3	88.9714	NA	NA	NA	NA	NA	NA	NA
5862	S189	Radix_balthica	0.32	0.190805	18	66.8873	18.023	-0.394518	Core	CD	8	Animalia	Radix	Lymnaeidae	Basommatophora	Gastropoda	Molluscs	-1.40123	0.243897	-0.187993	6.845	-0.876333	-0.7	-20.3	93.166	NA	NA	NA	NA	NA	NA	NA
5863	S189	Radix_balthica	0.43	0.256395	11	66.8873	18.023	-0.394518	Core	CD	8	Animalia	Radix	Lymnaeidae	Basommatophora	Gastropoda	Molluscs	-1.40123	0.243897	-0.187993	6.845	-0.876333	-0.7	-20.3	93.1659	NA	NA	NA	NA	NA	NA	NA
5864	S189	Radix_balthica	0.21	0.125216	23	67.3423	21.092	-0.202921	Core	CD	8	Animalia	Radix	Lymnaeidae	Basommatophora	Gastropoda	Molluscs	-1.66403	0.11455	0.101967	6.845	-1.14533	-2.6	-24.6	90.2854	NA	NA	NA	NA	NA	NA	NA
5878	S13	Ruditapes_philippinarum	0.846	0.504442	42	34.6195	126.777	-0.81493	Core	CD	7	Animalia	Ruditapes	Veneridae	Veneroida	Bivalvia	Molluscs	0.272403	0.0960719	1.83253	6.079	13.7403	12.8	7.2	-81.8209	NA	NA	NA	NA	NA	NA	NA
5879	S13	Ruditapes_philippinarum	0.829	0.494305	40	34.8013	126.367	-0.763929	Core	CD	7	Animalia	Ruditapes	Veneridae	Veneroida	Bivalvia	Molluscs	0.111033	-0.0563724	1.38608	6.079	13.7842	13.3	7.6	-80.7699	NA	NA	NA	NA	NA	NA	NA
5880	S13	Ruditapes_philippinarum	0.757	0.451374	42	34.8719	127.648	-0.81493	Core	CD	7	Animalia	Ruditapes	Veneridae	Veneroida	Bivalvia	Molluscs	0.360004	0.165365	2.02123	6.079	14.1	13.3	7.7	-84.1016	NA	NA	NA	NA	NA	NA	NA
5881	S13	Ruditapes_philippinarum	0.802	0.478206	40	35.5734	126.657	-0.81493	Core	CD	7	Animalia	Ruditapes	Veneridae	Veneroida	Bivalvia	Molluscs	0.0833699	0.137648	1.83713	6.079	13.1062	12.2	6.4	-81.5786	NA	NA	NA	NA	NA	NA	NA
5882	S13	Ruditapes_philippinarum	0.832	0.496094	45	36.6736	126.285	-0.810795	Core	CD	7	Animalia	Ruditapes	Veneridae	Veneroida	Bivalvia	Molluscs	-0.0272837	0.00830094	1.86474	6.079	11.9161	11.2	5.2	-80.7451	NA	NA	NA	NA	NA	NA	NA
5894	S632	Trochulus_caelatus	0.738	0.440045	16	47.2521	7.36994	0.724741	Endemic	CD	8	Animalia	Trochulus	Hygromiidae	Stylommatophora	Gastropoda	Molluscs	-0.363855	1.00612	-0.491761	4	7.40567	7	0.4	118.572	NA	NA	NA	NA	NA	NA	NA
5895	S632	Trochulus_caelatus	0.693	0.413213	11	47.262	7.49504	0.501441	Endemic	CD	8	Animalia	Trochulus	Hygromiidae	Stylommatophora	Gastropoda	Molluscs	-0.377687	1.25557	-0.528582	4	6.834	6.2	-0.3	118.573	NA	NA	NA	NA	NA	NA	NA
5896	S632	Trochulus_caelatus	0.628	0.374456	16	47.2648	7.45384	0.611712	Endemic	CD	8	Animalia	Trochulus	Hygromiidae	Stylommatophora	Gastropoda	Molluscs	-0.368466	1.10775	-0.500966	4	7.15233	6.6	0.1	118.57	NA	NA	NA	NA	NA	NA	NA
5897	S632	Trochulus_caelatus	0.674	0.401884	15	47.2695	7.44182	0.591036	Endemic	CD	8	Animalia	Trochulus	Hygromiidae	Stylommatophora	Gastropoda	Molluscs	-0.368466	1.10775	-0.500966	4	7.15233	6.6	0.1	118.567	NA	NA	NA	NA	NA	NA	NA
5898	S632	Trochulus_caelatus	0.537	0.320195	15	47.2858	7.226	0.366357	Endemic	CD	8	Animalia	Trochulus	Hygromiidae	Stylommatophora	Gastropoda	Molluscs	-0.396129	1.33411	-0.565402	4	6.51467	6	-0.5	118.548	NA	NA	NA	NA	NA	NA	NA
5899	S632	Trochulus_caelatus	0.718	0.42812	20	47.2902	7.37775	0.25195	Endemic	CD	8	Animalia	Trochulus	Hygromiidae	Stylommatophora	Gastropoda	Molluscs	-0.363855	1.05693	-0.500966	4	7.29367	6.8	0.3	118.555	NA	NA	NA	NA	NA	NA	NA
5900	S632	Trochulus_caelatus	0.526	0.313637	24	47.3001	7.45706	0.661335	Endemic	CD	8	Animalia	Trochulus	Hygromiidae	Stylommatophora	Gastropoda	Molluscs	-0.382297	1.28791	-0.546992	4	6.80767	6.1	-0.4	118.554	NA	NA	NA	NA	NA	NA	NA
5901	S632	Trochulus_caelatus	0.711	0.423946	15	47.3233	7.37672	-0.0802436	Endemic	CD	8	Animalia	Trochulus	Hygromiidae	Stylommatophora	Gastropoda	Molluscs	-0.359245	0.941445	-0.477954	4	7.61033	7.1	0.7	118.539	NA	NA	NA	NA	NA	NA	NA
5902	S109	Acinonyx_jubatus	0.674	0.401884	25	29.8579	25.3423	-0.621954	Edge	CD	18	Animalia	Acinonyx	Felidae	Carnivora	Mammalia	Mammalia	0.295456	-2.34304	-0.39971	7	19.7137	20.1	15.5	108.151	NA	NA	NA	NA	NA	NA	NA
5903	S109	Acinonyx_jubatus	0.698	0.416194	27	-26.1313	22.591	0.524873	Edge	CD	18	Animalia	Acinonyx	Felidae	Carnivora	Mammalia	Mammalia	0.346172	-2.07973	0.437954	7	21.775	18.3	15.3	49.1634	NA	NA	NA	NA	NA	NA	NA
5904	S502	Aepyprymnus_rufescens	0.823	0.490728	58	-18.7867	145.825	0.156841	Sub_edge	CD	6	Animalia	Aepyprymnus	Potoroidae	Diprotodontia	Mammalia	Mammalia	1.11153	-0.800116	0.55762	5.703	20.4703	20.4	17.2	-163.499	NA	NA	NA	NA	3.42759	1.29665	3.45864
5905	S502	Aepyprymnus_rufescens	0.778	0.463896	21	-18.8026	145.812	0.121003	Sub_edge	CD	6	Animalia	Aepyprymnus	Potoroidae	Diprotodontia	Mammalia	Mammalia	1.08847	-0.86017	0.525402	5.703	20.8893	20.5	17.3	-163.483	NA	NA	NA	NA	3.42759	1.29665	3.45864
5906	S502	Aepyprymnus_rufescens	0.805	0.479995	39	-18.841	145.827	0.0865426	Sub_edge	CD	6	Animalia	Aepyprymnus	Potoroidae	Diprotodontia	Mammalia	Mammalia	1.09308	-0.924843	0.502389	5.703	21.4753	20.8	17.6	-163.564	NA	NA	NA	NA	3.42759	1.29665	3.45864
5907	S502	Aepyprymnus_rufescens	0.861	0.513386	10	-18.8372	145.648	-0.211191	Sub_edge	CD	6	Animalia	Aepyprymnus	Potoroidae	Diprotodontia	Mammalia	Mammalia	1.17146	-1.07729	0.589838	5.703	22.965	21.8	18.7	-163.098	NA	NA	NA	NA	3.42759	1.29665	3.45864
5908	S502	Aepyprymnus_rufescens	0.824	0.491324	17	-18.8683	145.731	-0.179488	Sub_edge	CD	6	Animalia	Aepyprymnus	Potoroidae	Diprotodontia	Mammalia	Mammalia	1.15763	-1.01723	0.566825	5.703	22.528	21.5	18.4	-163.345	NA	NA	NA	NA	3.42759	1.29665	3.45864
5909	S502	Aepyprymnus_rufescens	0.842	0.502057	17	-18.8121	145.77	0.118246	Sub_edge	CD	6	Animalia	Aepyprymnus	Potoroidae	Diprotodontia	Mammalia	Mammalia	1.09308	-0.901746	0.516197	5.703	21.3327	20.7	17.5	-163.385	NA	NA	NA	NA	3.42759	1.29665	3.45864
5910	S502	Aepyprymnus_rufescens	0.786	0.468666	9	-18.8409	145.827	0.0865426	Sub_edge	CD	6	Animalia	Aepyprymnus	Potoroidae	Diprotodontia	Mammalia	Mammalia	1.09308	-0.924843	0.502389	5.703	21.4753	20.8	17.6	-163.564	NA	NA	NA	NA	3.42759	1.29665	3.45864
5911	S502	Aepyprymnus_rufescens	0.748	0.446008	7	-17.123	145.705	-0.704658	Edge	CD	6	Animalia	Aepyprymnus	Potoroidae	Diprotodontia	Mammalia	Mammalia	2.34716	1.31563	2.30659	5.703	22.913	22.7	19.6	-161.423	NA	NA	NA	NA	3.42759	1.29665	3.45864
5912	S502	Aepyprymnus_rufescens	0.832	0.496094	134	-18.8258	145.847	0.149949	Sub_edge	CD	6	Animalia	Aepyprymnus	Potoroidae	Diprotodontia	Mammalia	Mammalia	1.09308	-0.813975	0.534607	5.703	20.4643	20.4	17.1	-163.597	NA	NA	NA	NA	3.42759	1.29665	3.45864
5913	S283	Ailuropoda_melanoleuca	0.592	0.35299	49	28.8775	103.009	2.06179	Sub_edge	CD	12	Animalia	Ailuropoda	Ursidae	Carnivora	Mammalia	Mammalia	-0.0318943	0.179223	1.11453	4.189	8.66	8.3	5.4	-26.502	NA	NA	NA	NA	4.01759	1.40574	5.04656
5914	S717	Ailuropoda_melanoleuca	0.781	0.465685	17	33.7999	107.348	1.53662	Sub_edge	CD	8	Animalia	Ailuropoda	Ursidae	Carnivora	Mammalia	Mammalia	-0.594383	-0.213436	0.824568	4.189	6.75267	6.6	3.1	-35.589	NA	NA	NA	NA	4.01759	1.40574	5.04656
5915	S717	Ailuropoda_melanoleuca	0.814	0.485361	19	33.0261	105.756	0.615848	Sub_edge	CD	8	Animalia	Ailuropoda	Ursidae	Carnivora	Mammalia	Mammalia	0.0188219	-0.86479	1.16516	4.189	13.4793	13.8	10.5	-32.1374	NA	NA	NA	NA	4.01759	1.40574	5.04656
5916	S717	Ailuropoda_melanoleuca	0.806	0.480591	21	30.682	102.919	4.42298	Core	CD	8	Animalia	Ailuropoda	Ursidae	Carnivora	Mammalia	Mammalia	-0.654321	0.193082	0.732517	4.189	3.587	2.7	-0.7	-26.1796	NA	NA	NA	NA	4.01759	1.40574	5.04656
5917	S717	Ailuropoda_melanoleuca	0.823	0.490728	19	29.4824	102.915	2.21479	Core	CD	8	Animalia	Ailuropoda	Ursidae	Carnivora	Mammalia	Mammalia	-0.110274	0.354765	1.18817	4.189	7.78067	7.1	4.1	-26.2487	NA	NA	NA	NA	4.01759	1.40574	5.04656
5918	S717	Ailuropoda_melanoleuca	0.856	0.510405	22	29.0233	102.03	2.2906	Edge	CD	8	Animalia	Ailuropoda	Ursidae	Carnivora	Mammalia	Mammalia	-0.101053	-0.356642	0.796952	4.189	9.338	8.6	5.4	-24.4611	NA	NA	NA	NA	4.01759	1.40574	5.04656
5919	S717	Ailuropoda_melanoleuca	0.853	0.508616	22	28.8032	103.176	2.59385	Sub_edge	CD	8	Animalia	Ailuropoda	Ursidae	Carnivora	Mammalia	Mammalia	-0.0272837	0.183843	1.10532	4.189	8.34333	8.4	5.6	-26.8575	NA	NA	NA	NA	4.01759	1.40574	5.04656
5920	S265	Ailuropoda_melanoleuca	0.68	0.405462	21	32.9724	104.101	2.8585	Sub_edge	CD	13	Animalia	Ailuropoda	Ursidae	Carnivora	Mammalia	Mammalia	-0.783417	-0.56452	0.428748	4.189	4.20667	4.6	1.3	-28.6452	NA	NA	NA	NA	4.01759	1.40574	5.04656
5921	S265	Ailuropoda_melanoleuca	0.819	0.488343	20	30.5123	102.8	4.08252	Core	CD	13	Animalia	Ailuropoda	Ursidae	Carnivora	Mammalia	Mammalia	-0.465288	0.00368142	0.681889	4.189	6.64633	5.4	2	-25.9404	NA	NA	NA	NA	4.01759	1.40574	5.04656
5922	S712	Ailuropoda_melanoleuca	0.609	0.363127	72	32.5963	104.701	1.68273	Sub_edge	CD	9	Animalia	Ailuropoda	Ursidae	Carnivora	Mammalia	Mammalia	-0.414571	-0.532184	0.649671	4.189	7.83067	8.2	5	-29.8905	NA	NA	NA	NA	4.01759	1.40574	5.04656
5923	S712	Ailuropoda_melanoleuca	0.708	0.422157	20	28.8892	102.026	4.4409	Edge	CD	9	Animalia	Ailuropoda	Ursidae	Carnivora	Mammalia	Mammalia	-0.718869	0.327048	0.84758	4.189	1.36867	0.1	-3.1	-24.4658	NA	NA	NA	NA	4.01759	1.40574	5.04656
5924	S712	Ailuropoda_melanoleuca	0.699	0.416791	12	28.983	102.521	2.82266	Sub_edge	CD	9	Animalia	Ailuropoda	Ursidae	Carnivora	Mammalia	Mammalia	-0.147158	0.0914524	0.971849	4.189	8.021	7	3.9	-25.4784	NA	NA	NA	NA	4.01759	1.40574	5.04656
5925	S712	Ailuropoda_melanoleuca	0.656	0.391151	14	28.9829	102.521	2.82266	Sub_edge	CD	9	Animalia	Ailuropoda	Ursidae	Carnivora	Mammalia	Mammalia	-0.147158	0.0914524	0.971849	4.189	8.021	7	3.9	-25.4784	NA	NA	NA	NA	4.01759	1.40574	5.04656
5926	S319	Alces_alces	0.728	0.434082	20	60.5714	22.5339	-0.75428	Edge	CD	8	Animalia	Alces	Cervidae	Artiodactyla	Mammalia	Mammalia	-0.903291	0.142267	-0.289249	7.098	4.767	4.3	-21.3	98.1036	NA	NA	NA	NA	3.87616	1.59591	5.70224
5927	S319	Alces_alces	0.694	0.413809	21	63.0398	22.009	-0.784605	Edge	CD	8	Animalia	Alces	Cervidae	Artiodactyla	Mammalia	Mammalia	-1.15226	-0.0471334	-0.160378	7.098	3.73933	2.5	-24.1	95.4598	NA	NA	NA	NA	3.87616	1.59591	5.70224
5928	S319	Alces_alces	0.747	0.445412	22	62.2199	30.1599	-0.674333	Core	CD	8	Animalia	Alces	Cervidae	Artiodactyla	Mammalia	Mammalia	-1.27675	0.188462	0.111173	7.098	2.531	1.3	-21.7	87.918	NA	NA	NA	NA	3.87616	1.59591	5.70224
5929	S319	Alces_alces	0.735	0.438256	28	64.6187	29.7061	-0.535115	Core	CD	8	Animalia	Alces	Cervidae	Artiodactyla	Mammalia	Mammalia	-1.44273	0.197702	0.184813	7.098	0.767667	-0.5	-24.1	85.4829	NA	NA	NA	NA	3.87616	1.59591	5.70224
5930	S319	Alces_alces	0.716	0.426927	15	66.584	28.7713	-0.4276	Core	CD	8	Animalia	Alces	Cervidae	Artiodactyla	Mammalia	Mammalia	-1.53033	0.21156	0.0605445	7.098	-0.803	-1.8	-25.4	83.9105	NA	NA	NA	NA	3.87616	1.59591	5.70224
5931	S319	Alces_alces	0.709	0.422753	16	66.6627	23.9906	-0.688117	Sub_edge	CD	8	Animalia	Alces	Cervidae	Artiodactyla	Mammalia	Mammalia	-1.54416	0.0960719	0.0283267	7.098	0.287	-0.8	-26.3	88.7425	NA	NA	NA	NA	3.87616	1.59591	5.70224
5932	S319	Alces_alces	0.534	0.318407	23	50.9144	-100.27	-0.11746	Sub_edge	CD	5	Animalia	Alces	Cervidae	Artiodactyla	Mammalia	Mammalia	-1.72858	-0.347403	1.31244	7.098	0.819333	0.1	-27.6	-58.0025	NA	NA	NA	NA	3.87616	1.59591	5.70224
5933	S319	Alces_alces	0.595	0.354779	24	50.0608	-94.7936	-0.296652	Core	CD	5	Animalia	Alces	Cervidae	Artiodactyla	Mammalia	Mammalia	-1.65942	-0.231914	1.45972	7.098	1.91667	1.1	-26.6	-45.1157	NA	NA	NA	NA	3.87616	1.59591	5.70224
5934	S319	Alces_alces	0.61	0.363723	38	49.3194	-88.507	-0.325599	Core	CD	5	Animalia	Alces	Cervidae	Artiodactyla	Mammalia	Mammalia	-1.59949	0.0868329	1.00867	7.098	0.693667	-0.2	-28.1	-30.9537	NA	NA	NA	NA	3.87616	1.59591	5.70224
5935	S319	Alces_alces	0.482	0.287401	15	47.9989	-88.9771	-0.43587	Isle	CD	5	Animalia	Alces	Cervidae	Artiodactyla	Mammalia	Mammalia	-1.31363	0.0775938	0.663478	7.098	3.39133	1.7	-23.2	-31.1888	NA	NA	NA	NA	3.87616	1.59591	5.70224
5936	S319	Alces_alces	0.532	0.317214	33	48.2518	-85.9075	-0.194651	Core	CD	5	Animalia	Alces	Cervidae	Artiodactyla	Mammalia	Mammalia	-1.46578	0.571883	0.373518	7.098	1.53067	-0.3	-26.9	-24.7994	NA	NA	NA	NA	3.87616	1.59591	5.70224
5937	S319	Alces_alces	0.52	0.310059	31	46.0639	-79.8866	-0.497898	Core	CD	5	Animalia	Alces	Cervidae	Artiodactyla	Mammalia	Mammalia	-1.10616	0.539547	0.447159	7.098	4.32233	3.5	-23.3	-11.1629	NA	NA	NA	NA	3.87616	1.59591	5.70224
5938	S319	Alces_alces	0.534	0.318407	36	50.8976	-81.4458	-0.748767	Core	CD	5	Animalia	Alces	Cervidae	Artiodactyla	Mammalia	Mammalia	-1.70092	0.0591157	1.12373	7.098	-0.267333	-1.4	-31.5	-17.2012	NA	NA	NA	NA	3.87616	1.59591	5.70224
5939	S319	Alces_alces	0.537	0.320195	18	47.0619	-66.7171	-0.274598	Core	CD	5	Animalia	Alces	Cervidae	Artiodactyla	Mammalia	Mammalia	-1.2998	0.959923	0.0973649	7.098	2.27333	1.3	-22	13.7627	NA	NA	NA	NA	3.87616	1.59591	5.70224
5940	S319	Alces_alces	0.378	0.225389	19	48.6626	-55.8295	-0.486871	Island	CD	5	Animalia	Alces	Cervidae	Artiodactyla	Mammalia	Mammalia	-0.866407	1.18628	-0.445736	7.098	3.465	2.5	-21.1	32.2109	NA	NA	NA	NA	3.87616	1.59591	5.70224
5941	S319	Alces_alces	0.684	0.407847	79	67.5883	26.092	-0.510304	Core	CD	16	Animalia	Alces	Cervidae	Artiodactyla	Mammalia	Mammalia	-1.67326	0.0775938	0.198621	7.098	-1.08533	-2.5	-26.5	85.3415	NA	NA	NA	NA	3.87616	1.59591	5.70224
5942	S319	Alces_alces	0.676	0.403077	51	65.3292	27.3555	-0.630225	Core	CD	16	Animalia	Alces	Cervidae	Artiodactyla	Mammalia	Mammalia	-1.43351	0.0591157	0.157198	7.098	1.13933	-0.3	-25.4	87.0943	NA	NA	NA	NA	3.87616	1.59591	5.70224
5943	S319	Alces_alces	0.667	0.39771	150	62.152	28.0325	-0.729469	Core	CD	16	Animalia	Alces	Cervidae	Artiodactyla	Mammalia	Mammalia	-1.13843	0.193082	0.00991652	7.098	3.23867	2.7	-21.6	90.3755	NA	NA	NA	NA	3.87616	1.59591	5.70224
5944	S319	Alces_alces	0.604	0.360145	198	62.1183	22.8587	-0.594386	Sub_edge	CD	16	Animalia	Alces	Cervidae	Artiodactyla	Mammalia	Mammalia	-1.1707	0.0960719	-0.0821345	7.098	3.15167	2.1	-23.9	95.8885	NA	NA	NA	NA	3.87616	1.59591	5.70224
5945	S319	Alces_alces	0.687	0.409636	96	62.7689	33.9807	-0.591629	Core	CD	16	Animalia	Alces	Cervidae	Artiodactyla	Mammalia	Mammalia	-1.42429	0.0960719	0.198621	7.098	1.66067	0.3	-21	82.7859	NA	NA	NA	NA	3.87616	1.59591	5.70224
5946	S718	Vulpes_lagopus	0.81	0.482976	25	53.4036	-62.042	-0.244273	Core	CD	13	Animalia	Vulpes	Canidae	Carnivora	Mammalia	Mammalia	-1.74241	0.941445	0.57603	7.301	-3.128	-4.3	-29.3	18.5784	NA	NA	NA	NA	3.65622	1.99298	3.62948
5947	S718	Vulpes_lagopus	0.78	0.465088	46	56.2988	-98.2829	-0.430357	Edge	CD	13	Animalia	Vulpes	Canidae	Carnivora	Mammalia	Mammalia	-2.1712	-0.0979482	1.41369	7.301	-3.71367	-5.2	-30.4	-57.2776	NA	NA	NA	NA	3.65622	1.99298	3.62948
5948	S718	Vulpes_lagopus	0.77	0.459126	50	61.461	-103.116	-0.342139	Core	CD	13	Animalia	Vulpes	Canidae	Carnivora	Mammalia	Mammalia	-2.77518	-0.070231	1.25721	7.301	-7.84567	-10.5	-34.3	-72.7061	NA	NA	NA	NA	3.65622	1.99298	3.62948
5949	S718	Vulpes_lagopus	0.77	0.459126	19	64.1803	-84.464	-0.683982	Island	CD	13	Animalia	Vulpes	Canidae	Carnivora	Mammalia	Mammalia	-2.87661	0.0406376	0.723312	7.301	-11.2507	-13	-33.8	-34.105	NA	NA	NA	NA	3.65622	1.99298	3.62948
5950	S718	Vulpes_lagopus	0.78	0.465088	50	64.2699	-151.096	-0.519953	Edge	CD	13	Animalia	Vulpes	Canidae	Carnivora	Mammalia	Mammalia	-2.00061	-0.291968	1.0593	7.301	-3.31767	-5.2	-9.4	-200.379	NA	NA	NA	NA	3.65622	1.99298	3.62948
5951	S718	Vulpes_lagopus	0.76	0.453163	20	64.7377	-127.14	0.134787	Edge	CD	13	Animalia	Vulpes	Canidae	Carnivora	Mammalia	Mammalia	-2.44322	-0.134904	1.16055	7.301	-6.68767	-8.9	-20.6	-135.251	NA	NA	NA	NA	3.65622	1.99298	3.62948
5952	S718	Vulpes_lagopus	0.78	0.465088	27	64.9812	-69.6469	-0.391762	Island	CD	13	Animalia	Vulpes	Canidae	Carnivora	Mammalia	Mammalia	-2.75674	0.521068	0.198621	7.301	-10.227	-12.3	-28.4	-5.18383	NA	NA	NA	NA	3.65622	1.99298	3.62948
5954	S718	Vulpes_lagopus	0.78	0.465088	68	71.4129	-82.12	-0.471709	Island	CD	13	Animalia	Vulpes	Canidae	Carnivora	Mammalia	Mammalia	-3.14403	0.382483	0.332095	7.301	-14.2233	-15.9	-29	-36.6275	NA	NA	NA	NA	3.65622	1.99298	3.62948
5955	S718	Vulpes_lagopus	0.8	0.477014	10	72.8586	-122.696	-0.70328	Island	CD	13	Animalia	Vulpes	Canidae	Carnivora	Mammalia	Mammalia	-3.17169	0.303951	0.115775	7.301	-14.3517	-16.5	-18.6	-131.517	NA	NA	NA	NA	3.65622	1.99298	3.62948
5956	S718	Vulpes_lagopus	0.76	0.453163	19	76.9687	-84.3173	-0.191894	Island	CD	13	Animalia	Vulpes	Canidae	Carnivora	Mammalia	Mammalia	-3.51748	0.470254	0.309082	7.301	-17.703	-19.7	-28.4	-47.4535	NA	NA	NA	NA	3.65622	1.99298	3.62948
5957	S47	Antechinus_agilis	0.76	0.453163	20	-38.4506	143.92	-0.411059	Edge	CD	9	Animalia	Antechinus	Dasyuridae	Dasyuromorphia	Mammalia	Mammalia	0.198634	0.202321	-1.41227	5.219	12.2483	11.5	8.5	-182.703	NA	NA	NA	NA	3.23426	1.57916	1.25527
5958	S47	Antechinus_agilis	0.7	0.417387	22	-38.5734	143.677	-0.355923	Sub_edge	CD	9	Animalia	Antechinus	Dasyuridae	Dasyuromorphia	Mammalia	Mammalia	0.387667	0.641176	-1.25118	5.219	12.1797	11.4	8.5	-182.28	NA	NA	NA	NA	3.23426	1.57916	1.25527
5959	S47	Antechinus_agilis	0.7	0.417387	26	-38.7203	143.517	-0.426222	Sub_edge	CD	9	Animalia	Antechinus	Dasyuridae	Dasyuromorphia	Mammalia	Mammalia	0.470657	0.784381	-1.288	5.219	12.4417	11.7	8.9	-182.091	NA	NA	NA	NA	3.23426	1.57916	1.25527
5960	S47	Antechinus_agilis	0.64	0.381611	13	-38.9185	146.333	-0.686739	Edge	CD	9	Animalia	Antechinus	Dasyuridae	Dasyuromorphia	Mammalia	Mammalia	0.346172	0.290092	-1.49972	5.219	13.7587	12.8	9.4	-189.239	NA	NA	NA	NA	3.23426	1.57916	1.25527
5961	S47	Antechinus_agilis	0.82	0.488939	15	-37.7075	145.68	0.886014	Core	CD	9	Animalia	Antechinus	Dasyuridae	Dasyuromorphia	Mammalia	Mammalia	0.323119	1.40802	-0.864568	5.219	9.17933	8.5	5.8	-186	NA	NA	NA	NA	3.23426	1.57916	1.25527
5962	S47	Antechinus_agilis	0.67	0.399499	20	-38.4111	144.037	-0.478601	Edge	CD	9	Animalia	Antechinus	Dasyuridae	Dasyuromorphia	Mammalia	Mammalia	0.16636	0.0313986	-1.4675	5.219	12.737	11.9	8.8	-182.934	NA	NA	NA	NA	3.23426	1.57916	1.25527
5963	S47	Antechinus_agilis	0.72	0.429312	23	-38.5134	143.624	-0.551656	Core	CD	9	Animalia	Antechinus	Dasyuridae	Dasyuromorphia	Mammalia	Mammalia	0.346172	0.248516	-1.32022	5.219	13.0617	12.3	9.4	-182.067	NA	NA	NA	NA	3.23426	1.57916	1.25527
5964	S47	Antechinus_agilis	0.77	0.459126	29	-38.5663	143.52	-0.540629	Core	CD	9	Animalia	Antechinus	Dasyuridae	Dasyuromorphia	Mammalia	Mammalia	0.378446	0.382483	-1.31101	5.219	12.8877	12.3	9.4	-181.887	NA	NA	NA	NA	3.23426	1.57916	1.25527
5965	S47	Antechinus_agilis	0.77	0.459126	24	-35.3662	148.209	0.115489	Core	CD	9	Animalia	Antechinus	Dasyuridae	Dasyuromorphia	Mammalia	Mammalia	0.198634	-0.111807	-0.657453	5.219	13.7833	12.9	10.1	-189.176	NA	NA	NA	NA	3.23426	1.57916	1.25527
5966	S240	Apodemus_agrarius	0.668	0.398306	32	52.3656	20.7536	-0.692253	Core	CD	14	Animalia	Apodemus	Muridae	Rodentia	Mammalia	Mammalia	-0.764974	-0.315066	-0.0176988	7.155	7.81633	7.6	-7.9	108.05	NA	NA	NA	NA	3.16435	1.84937	1.39058
5967	S240	Apodemus_agrarius	0.689	0.410828	21	52.0729	21.1185	-0.674333	Core	CD	14	Animalia	Apodemus	Muridae	Rodentia	Mammalia	Mammalia	-0.764974	-0.301207	-0.036109	7.155	7.87133	7.6	-7	107.952	NA	NA	NA	NA	3.16435	1.84937	1.39058
5968	S240	Apodemus_agrarius	0.696	0.415002	15	52.1805	21.086	-0.70328	Core	CD	14	Animalia	Apodemus	Muridae	Rodentia	Mammalia	Mammalia	-0.760364	-0.328924	-0.036109	7.155	8.21867	7.7	-7.4	107.897	NA	NA	NA	NA	3.16435	1.84937	1.39058
5969	S240	Apodemus_agrarius	0.657	0.391748	17	52.2801	20.9075	-0.671577	Core	CD	14	Animalia	Apodemus	Muridae	Rodentia	Mammalia	Mammalia	-0.755753	-0.319685	-0.036109	7.155	7.97067	7.6	-7.7	107.98	NA	NA	NA	NA	3.16435	1.84937	1.39058
5970	S240	Apodemus_agrarius	0.626	0.373263	41	52.2566	20.9522	-0.670198	Core	CD	14	Animalia	Apodemus	Muridae	Rodentia	Mammalia	Mammalia	-0.755753	-0.324305	-0.0407115	7.155	8.14633	7.6	-7.7	107.958	NA	NA	NA	NA	3.16435	1.84937	1.39058
5971	S240	Apodemus_agrarius	0.668	0.398306	21	52.2085	20.9575	-0.663306	Core	CD	14	Animalia	Apodemus	Muridae	Rodentia	Mammalia	Mammalia	-0.741922	-0.315066	-0.0637243	7.155	8.19767	7.6	-7.5	107.992	NA	NA	NA	NA	3.16435	1.84937	1.39058
5972	S240	Apodemus_agrarius	0.687	0.409636	49	52.2187	21.0358	-0.696388	Core	CD	14	Animalia	Apodemus	Muridae	Rodentia	Mammalia	Mammalia	-0.755753	-0.310446	-0.0499166	7.155	8.34333	7.6	-7.5	107.912	NA	NA	NA	NA	3.16435	1.84937	1.39058
5973	S240	Apodemus_agrarius	0.636	0.379226	53	52.2161	21.0123	-0.663306	Core	CD	14	Animalia	Apodemus	Muridae	Rodentia	Mammalia	Mammalia	-0.755753	-0.310446	-0.0499166	7.155	8.34333	7.6	-7.5	107.936	NA	NA	NA	NA	3.16435	1.84937	1.39058
5974	S240	Apodemus_agrarius	0.583	0.347624	19	52.1926	21.0304	-0.686739	Core	CD	14	Animalia	Apodemus	Muridae	Rodentia	Mammalia	Mammalia	-0.751143	-0.319685	-0.0453141	7.155	8.30733	7.6	-7.5	107.938	NA	NA	NA	NA	3.16435	1.84937	1.39058
5975	S240	Apodemus_agrarius	0.644	0.383996	25	52.3943	20.8898	-0.697766	Core	CD	14	Animalia	Apodemus	Muridae	Rodentia	Mammalia	Mammalia	-0.755753	-0.347403	-0.00849368	7.155	7.97167	7.6	-7.8	107.904	NA	NA	NA	NA	3.16435	1.84937	1.39058
5976	S240	Apodemus_agrarius	0.694	0.413809	24	52.1304	21.2978	-0.670198	Core	CD	14	Animalia	Apodemus	Muridae	Rodentia	Mammalia	Mammalia	-0.792638	-0.305827	0.0145191	7.155	7.849	7.5	-7.3	107.743	NA	NA	NA	NA	3.16435	1.84937	1.39058
5977	S240	Apodemus_agrarius	0.678	0.404269	24	52.3389	20.9735	-0.697766	Core	CD	14	Animalia	Apodemus	Muridae	Rodentia	Mammalia	Mammalia	-0.755753	-0.352022	-0.0176988	7.155	8.01167	7.6	-7.9	107.873	NA	NA	NA	NA	3.16435	1.84937	1.39058
5978	S240	Apodemus_agrarius	0.691	0.412021	28	52.3083	21.0068	-0.699145	Core	CD	14	Animalia	Apodemus	Muridae	Rodentia	Mammalia	Mammalia	-0.755753	-0.347403	-0.0269039	7.155	8.121	7.6	-7.6	107.867	NA	NA	NA	NA	3.16435	1.84937	1.39058
5979	S240	Apodemus_agrarius	0.623	0.371474	27	52.2997	21.0678	-0.696388	Core	CD	14	Animalia	Apodemus	Muridae	Rodentia	Mammalia	Mammalia	-0.760364	-0.347403	-0.0223013	7.155	8.08167	7.6	-7.6	107.819	NA	NA	NA	NA	3.16435	1.84937	1.39058
5980	S240	Apodemus_agrarius	0.665	0.396518	35	52.214	21.1263	-0.706037	Core	CD	14	Animalia	Apodemus	Muridae	Rodentia	Mammalia	Mammalia	-0.764974	-0.333544	-0.0176988	7.155	8.11733	7.6	-7.4	107.834	NA	NA	NA	NA	3.16435	1.84937	1.39058
5981	S240	Apodemus_agrarius	0.628	0.374456	35	52.2446	21.0545	-0.699145	Core	CD	14	Animalia	Apodemus	Muridae	Rodentia	Mammalia	Mammalia	-0.755753	-0.338164	-0.036109	7.155	8.35267	7.7	-7.4	107.875	NA	NA	NA	NA	3.16435	1.84937	1.39058
5982	S240	Apodemus_agrarius	0.603	0.359549	24	52.2556	21.0266	-0.699145	Core	CD	14	Animalia	Apodemus	Muridae	Rodentia	Mammalia	Mammalia	-0.751143	-0.342783	-0.0269039	7.155	8.341	7.6	-7.6	107.891	NA	NA	NA	NA	3.16435	1.84937	1.39058
5983	S239	Apodemus_flavicollis	0.65	0.387574	33	53.8146	21.6915	-0.627468	Core	CD	5	Animalia	Apodemus	Muridae	Rodentia	Mammalia	Mammalia	-0.884849	-0.0332748	0.166403	6.889	7.38433	6.7	-12.4	105.983	NA	NA	NA	NA	3.16435	2.60364	1.50718
5984	S239	Apodemus_flavicollis	0.67	0.399499	16	53.8196	21.7224	-0.63436	Core	CD	5	Animalia	Apodemus	Muridae	Rodentia	Mammalia	Mammalia	-0.843354	-0.0563724	0.0927624	6.889	7.38933	6.7	-12.4	105.95	NA	NA	NA	NA	3.16435	2.60364	1.50718
5985	S239	Apodemus_flavicollis	0.65	0.387574	57	53.8287	21.7633	-0.601278	Core	CD	5	Animalia	Apodemus	Muridae	Rodentia	Mammalia	Mammalia	-0.843354	-0.060992	0.0881598	6.889	7.37767	6.7	-12.4	105.904	NA	NA	NA	NA	3.16435	2.60364	1.50718
5986	S239	Apodemus_flavicollis	0.61	0.363723	48	53.8162	21.7548	-0.646765	Core	CD	5	Animalia	Apodemus	Muridae	Rodentia	Mammalia	Mammalia	-0.843354	-0.060992	0.0881598	6.889	7.37767	6.7	-12.4	105.923	NA	NA	NA	NA	3.16435	2.60364	1.50718
5987	S239	Apodemus_flavicollis	0.59	0.351798	24	53.702	21.8723	-0.655036	Core	CD	5	Animalia	Apodemus	Muridae	Rodentia	Mammalia	Mammalia	-0.88946	-0.070231	0.147993	6.889	7.38933	6.7	-12	105.914	NA	NA	NA	NA	3.16435	2.60364	1.50718
5988	S239	Apodemus_flavicollis	0.7	0.417387	51	53.7539	21.3517	-0.617819	Core	CD	5	Animalia	Apodemus	Muridae	Rodentia	Mammalia	Mammalia	-0.847965	-0.0194162	0.0697496	6.889	7.313	6.6	-12.8	106.346	NA	NA	NA	NA	3.16435	2.60364	1.50718
5989	S239	Apodemus_flavicollis	0.68	0.405462	69	53.7607	21.3877	-0.598521	Core	CD	5	Animalia	Apodemus	Muridae	Rodentia	Mammalia	Mammalia	-0.852575	-0.0101772	0.0743522	6.889	7.24667	6.5	-12.9	106.307	NA	NA	NA	NA	3.16435	2.60364	1.50718
5990	S239	Apodemus_flavicollis	0.67	0.399499	47	53.7646	21.4278	-0.605413	Core	CD	5	Animalia	Apodemus	Muridae	Rodentia	Mammalia	Mammalia	-0.843354	-0.0332748	0.0927624	6.889	7.343	6.6	-12.7	106.267	NA	NA	NA	NA	3.16435	2.60364	1.50718
5991	S239	Apodemus_flavicollis	0.66	0.393536	23	53.7643	21.4658	-0.604035	Core	CD	5	Animalia	Apodemus	Muridae	Rodentia	Mammalia	Mammalia	-0.88946	-0.0147967	0.161801	6.889	7.36633	6.7	-12.6	106.233	NA	NA	NA	NA	3.16435	2.60364	1.50718
5992	S239	Apodemus_flavicollis	0.69	0.411424	48	53.7661	21.5133	-0.632981	Core	CD	5	Animalia	Apodemus	Muridae	Rodentia	Mammalia	Mammalia	-0.884849	-0.0286553	0.171006	6.889	7.409	6.7	-12.5	106.189	NA	NA	NA	NA	3.16435	2.60364	1.50718
5993	S239	Apodemus_flavicollis	0.66	0.393536	31	53.7671	21.5564	-0.623333	Core	CD	5	Animalia	Apodemus	Muridae	Rodentia	Mammalia	Mammalia	-0.89407	-0.0194162	0.189416	6.889	7.42833	6.7	-12.5	106.148	NA	NA	NA	NA	3.16435	2.60364	1.50718
5994	S239	Apodemus_flavicollis	0.68	0.405462	47	53.7676	21.6001	-0.649522	Core	CD	5	Animalia	Apodemus	Muridae	Rodentia	Mammalia	Mammalia	-0.843354	-0.0748505	0.12498	6.889	7.51433	6.8	-12.4	106.108	NA	NA	NA	NA	3.16435	2.60364	1.50718
5995	S239	Apodemus_flavicollis	0.65	0.387574	40	53.6872	21.3732	-0.624711	Core	CD	5	Animalia	Apodemus	Muridae	Rodentia	Mammalia	Mammalia	-0.847965	-0.0563724	0.0835573	6.889	7.42067	6.7	-12.3	106.385	NA	NA	NA	NA	3.16435	2.60364	1.50718
5996	S239	Apodemus_flavicollis	0.68	0.405462	53	53.6878	21.3951	-0.630225	Core	CD	5	Animalia	Apodemus	Muridae	Rodentia	Mammalia	Mammalia	-0.88946	-0.0425138	0.166403	6.889	7.46933	6.7	-12.3	106.364	NA	NA	NA	NA	3.16435	2.60364	1.50718
5997	S239	Apodemus_flavicollis	0.56	0.33391	67	53.6836	21.3833	-0.645387	Isle	CD	5	Animalia	Apodemus	Muridae	Rodentia	Mammalia	Mammalia	-0.88946	-0.0425138	0.166403	6.889	7.46933	6.7	-12.3	106.379	NA	NA	NA	NA	3.16435	2.60364	1.50718
5998	S68	Apodemus_sylvaticus	0.797	0.475225	40	54.6347	-5.78891	-0.628846	Island	CD	7	Animalia	Apodemus	Muridae	Rodentia	Mammalia	Mammalia	-0.174822	0.969162	-1.43068	6.806	8.73867	8.2	-5	105.427	NA	NA	NA	NA	3.0583	2.54714	1.4183
5999	S68	Apodemus_sylvaticus	0.796	0.474629	49	54.6303	-5.76233	-0.660549	Island	CD	7	Animalia	Apodemus	Muridae	Rodentia	Mammalia	Mammalia	-0.174822	0.969162	-1.43068	6.806	8.73867	8.2	-5	105.459	NA	NA	NA	NA	3.0583	2.54714	1.4183
6000	S68	Apodemus_sylvaticus	0.777	0.4633	42	54.6408	-5.76792	-0.664685	Island	CD	7	Animalia	Apodemus	Muridae	Rodentia	Mammalia	Mammalia	-0.174822	0.969162	-1.43068	6.806	8.73867	8.2	-5	105.444	NA	NA	NA	NA	3.0583	2.54714	1.4183
6001	S68	Apodemus_sylvaticus	0.739	0.440641	24	54.6197	-5.76635	-0.590251	Island	CD	7	Animalia	Apodemus	Muridae	Rodentia	Mammalia	Mammalia	-0.188654	1.00612	-1.48131	6.806	8.707	8.1	-5.1	105.464	NA	NA	NA	NA	3.0583	2.54714	1.4183
6002	S68	Apodemus_sylvaticus	0.754	0.449585	66	54.6378	-6.20464	-0.675712	Island	CD	7	Animalia	Apodemus	Muridae	Rodentia	Mammalia	Mammalia	-0.170211	0.761284	-1.34784	6.806	9.078	8.3	-4.6	104.973	NA	NA	NA	NA	3.0583	2.54714	1.4183
6003	S68	Apodemus_sylvaticus	0.788	0.469858	188	54.2209	-5.94215	-0.708793	Island	CD	7	Animalia	Apodemus	Muridae	Rodentia	Mammalia	Mammalia	-0.147158	0.99688	-1.49051	6.806	8.70267	8.5	-3.8	105.632	NA	NA	NA	NA	3.0583	2.54714	1.4183
6004	S405	Artibeus_lituratus	0.77	0.459126	28	-24.5406	-55.5981	-0.481358	Core	CD	15	Animalia	Artibeus	Phyllostomidae	Chiroptera	Mammalia	Mammalia	1.25906	0.414819	-0.155775	7.073	22.3587	21.4	17.9	-7.9449	NA	NA	NA	NA	NA	NA	NA
6005	S405	Artibeus_lituratus	0.75	0.4472	27	-24.3726	-54.3769	-0.45379	Core	CD	15	Animalia	Artibeus	Phyllostomidae	Chiroptera	Mammalia	Mammalia	1.25906	0.525688	-0.14657	7.073	21.103	20.7	17.3	-5.73896	NA	NA	NA	NA	NA	NA	NA
6006	S405	Artibeus_lituratus	0.79	0.471051	24	-22.7461	-57.2846	-0.536494	Sub_edge	CD	15	Animalia	Artibeus	Phyllostomidae	Chiroptera	Mammalia	Mammalia	1.37894	-0.352022	0.14339	7.073	23.4387	22.9	19.1	-8.18878	NA	NA	NA	NA	NA	NA	NA
6007	S405	Artibeus_lituratus	0.78	0.465088	34	-26.5211	-55.7869	-0.601278	Core	CD	15	Animalia	Artibeus	Phyllostomidae	Chiroptera	Mammalia	Mammalia	1.19452	0.530307	-0.10975	7.073	21.6283	20.6	17.3	-11.0806	NA	NA	NA	NA	NA	NA	NA
6008	S405	Artibeus_lituratus	0.77	0.459126	19	-25.6832	-54.4785	-0.49652	Core	CD	15	Animalia	Artibeus	Phyllostomidae	Chiroptera	Mammalia	Mammalia	1.24062	0.765903	-0.0913396	7.073	20.6093	20.2	17	-7.76833	NA	NA	NA	NA	NA	NA	NA
6009	S405	Artibeus_lituratus	0.78	0.465088	27	-25.7464	-54.4474	-0.441384	Core	CD	15	Animalia	Artibeus	Phyllostomidae	Chiroptera	Mammalia	Mammalia	1.22218	0.761284	-0.0591217	7.073	20.4837	20.1	16.9	-7.80924	NA	NA	NA	NA	NA	NA	NA
6010	S405	Artibeus_lituratus	0.76	0.453163	26	-25.6478	-54.4003	-0.547521	Core	CD	15	Animalia	Artibeus	Phyllostomidae	Chiroptera	Mammalia	Mammalia	1.24984	0.608839	0.138788	7.073	20.5957	20.3	17.1	-7.59207	NA	NA	NA	NA	NA	NA	NA
6011	S405	Artibeus_lituratus	0.77	0.459126	19	-25.061	-54.7031	-0.449654	Core	CD	15	Animalia	Artibeus	Phyllostomidae	Chiroptera	Mammalia	Mammalia	1.19913	0.581122	-0.12816	7.073	20.9357	20.2	16.9	-7.2399	NA	NA	NA	NA	NA	NA	NA
6012	S405	Artibeus_lituratus	0.77	0.459126	19	-23.2907	-56.2523	-0.537872	Core	CD	15	Animalia	Artibeus	Phyllostomidae	Chiroptera	Mammalia	Mammalia	1.3605	-0.134904	-0.0269039	7.073	23.2193	22.5	18.8	-7.25535	NA	NA	NA	NA	NA	NA	NA
6013	S405	Artibeus_lituratus	0.77	0.459126	32	-24.7516	-54.4532	-0.510304	Core	CD	15	Animalia	Artibeus	Phyllostomidae	Chiroptera	Mammalia	Mammalia	1.22679	0.585742	-0.118955	7.073	20.9237	20.2	17	-6.39829	NA	NA	NA	NA	NA	NA	NA
6014	S405	Artibeus_lituratus	0.78	0.465088	29	-25.5638	-54.6308	-0.546142	Core	CD	15	Animalia	Artibeus	Phyllostomidae	Chiroptera	Mammalia	Mammalia	1.25906	0.719708	-0.155775	7.073	21.4187	20.7	17.4	-7.84176	NA	NA	NA	NA	NA	NA	NA
6015	S405	Artibeus_lituratus	0.79	0.471051	26	-24.1271	-55.5038	-0.526845	Core	CD	15	Animalia	Artibeus	Phyllostomidae	Chiroptera	Mammalia	Mammalia	1.35128	0.428678	-0.0269039	7.073	22.5647	21.9	18.4	-7.20953	NA	NA	NA	NA	NA	NA	NA
6016	S405	Artibeus_lituratus	0.79	0.471051	27	-24.6638	-55.396	-0.444141	Core	CD	15	Animalia	Artibeus	Phyllostomidae	Chiroptera	Mammalia	Mammalia	1.24984	0.465634	-0.0959421	7.073	21.9217	21.1	17.7	-7.79205	NA	NA	NA	NA	NA	NA	NA
6017	S405	Artibeus_lituratus	0.77	0.459126	34	-25.2005	-54.5133	-0.47033	Core	CD	15	Animalia	Artibeus	Phyllostomidae	Chiroptera	Mammalia	Mammalia	1.24523	0.627318	-0.0637243	7.073	20.99	20.3	17.1	-7.13359	NA	NA	NA	NA	NA	NA	NA
6018	S405	Artibeus_lituratus	0.79	0.471051	41	-24.0473	-54.3059	-0.423465	Core	CD	15	Animalia	Artibeus	Phyllostomidae	Chiroptera	Mammalia	Mammalia	1.319	0.382483	-0.118955	7.073	21.387	21.2	17.9	-5.16571	NA	NA	NA	NA	NA	NA	NA
6019	S405	Artibeus_lituratus	0.8	0.477014	30	-26.2725	-55.8021	-0.537872	Core	CD	15	Animalia	Artibeus	Phyllostomidae	Chiroptera	Mammalia	Mammalia	1.1853	0.419439	-0.0775319	7.073	21.522	20.3	17	-10.7461	NA	NA	NA	NA	NA	NA	NA
6020	S405	Artibeus_lituratus	0.77	0.459126	25	-25.3651	-54.5833	-0.485493	Core	CD	15	Animalia	Artibeus	Phyllostomidae	Chiroptera	Mammalia	Mammalia	1.26367	0.636557	-0.0821345	7.073	21.1253	20.7	17.5	-7.48114	NA	NA	NA	NA	NA	NA	NA
6021	S405	Artibeus_lituratus	0.78	0.465088	31	-25.861	-54.1704	-0.415194	Core	CD	15	Animalia	Artibeus	Phyllostomidae	Chiroptera	Mammalia	Mammalia	1.19452	0.79362	0.0789547	7.073	19.7257	19.2	16.1	-7.52939	NA	NA	NA	NA	NA	NA	NA
6022	S54	Arvicola_terrestris	0.791	0.471647	32	46.6757	6.17767	0.719228	Core	CD	17	Animalia	Arvicola	Cricetidae	Rodentia	Mammalia	Mammalia	-0.373076	1.56046	-1.09009	7.176	6.21667	6	-0.1	118.697	NA	NA	NA	NA	3.12656	2.27049	2.11247
6023	S54	Arvicola_terrestris	0.777	0.4633	27	46.5197	6.06158	0.877743	Core	CD	17	Animalia	Arvicola	Cricetidae	Rodentia	Mammalia	Mammalia	-0.382297	1.67595	-1.06708	7.176	5.90767	5.5	-0.5	118.741	NA	NA	NA	NA	3.12656	2.27049	2.11247
6024	S53	Arvicola_terrestris	0.823	0.490728	33	47.1463	6.91866	0.702687	Core	CD	8	Animalia	Arvicola	Cricetidae	Rodentia	Mammalia	Mammalia	-0.534446	1.57894	-0.961221	7.176	5.93567	5.5	-0.9	118.588	NA	NA	NA	NA	3.12656	2.27049	2.11247
6025	S53	Arvicola_terrestris	0.826	0.492517	25	47.0036	6.67043	0.67374	Core	CD	8	Animalia	Arvicola	Cricetidae	Rodentia	Mammalia	Mammalia	-0.48373	1.66671	-0.993439	7.176	5.81167	5.4	-1	118.625	NA	NA	NA	NA	3.12656	2.27049	2.11247
6026	S53	Arvicola_terrestris	0.823	0.490728	26	46.9107	6.69466	0.974231	Core	CD	8	Animalia	Arvicola	Cricetidae	Rodentia	Mammalia	Mammalia	-0.497562	1.76834	-1.00264	7.176	5.97467	5	-1.3	118.668	NA	NA	NA	NA	3.12656	2.27049	2.11247
6027	S53	Arvicola_terrestris	0.825	0.49192	28	46.8116	6.52839	0.774363	Core	CD	8	Animalia	Arvicola	Cricetidae	Rodentia	Mammalia	Mammalia	-0.474509	1.52351	-0.970426	7.176	6.54933	6	-0.3	118.69	NA	NA	NA	NA	3.12656	2.27049	2.11247
6028	S253	Ateles_geoffroyi	0.7	0.417387	38	11.2304	-85.5569	-0.714307	Core	CD	8	Animalia	Ateles	Atelidae	Primates	Mammalia	Mammalia	2.29644	-0.0517529	-0.0499166	5.882	26.079	25.3	22.6	-26.0808	NA	NA	NA	NA	3.99846	0.875614	3.864
6029	S253	Ateles_geoffroyi	0.7	0.417387	24	11.2323	-85.5836	-0.712929	Core	CD	8	Animalia	Ateles	Atelidae	Primates	Mammalia	Mammalia	2.25495	-0.194958	0.115775	5.882	26.3383	25.6	23	-26.1353	NA	NA	NA	NA	3.99846	0.875614	3.864
6030	S253	Ateles_geoffroyi	0.63	0.375648	17	11.1843	-85.6794	-0.40141	Sub_edge	CD	8	Animalia	Ateles	Atelidae	Primates	Mammalia	Mammalia	2.13046	-0.444413	0.184813	5.882	25.416	24.4	21.8	-26.367	NA	NA	NA	NA	3.99846	0.875614	3.864
6031	S253	Ateles_geoffroyi	0.74	0.441238	15	11.1985	-85.662	-0.579224	Sub_edge	CD	8	Animalia	Ateles	Atelidae	Primates	Mammalia	Mammalia	2.29644	-0.0332748	-0.00849368	5.882	25.9223	25	22.4	-26.3214	NA	NA	NA	NA	3.99846	0.875614	3.864
6032	S253	Ateles_geoffroyi	0.63	0.375648	15	11.1913	-85.7618	-0.718442	Edge	CD	8	Animalia	Ateles	Atelidae	Primates	Mammalia	Mammalia	2.21345	-0.462891	-0.0315064	5.882	26.254	25.3	22.8	-26.5351	NA	NA	NA	NA	3.99846	0.875614	3.864
6033	S253	Ateles_geoffroyi	0.72	0.429312	10	11.2248	-85.5654	-0.601278	Core	CD	8	Animalia	Ateles	Atelidae	Primates	Mammalia	Mammalia	2.29644	-0.0517529	-0.0499166	5.882	26.079	25.3	22.6	-26.1022	NA	NA	NA	NA	3.99846	0.875614	3.864
6040	S501	Bettongia_tropica	0.648	0.386381	10	-16.9396	145.601	-0.215327	Endemic	CD	7	Animalia	Bettongia	Potoroidae	Diprotodontia	Mammalia	Mammalia	2.00598	0.733567	1.64842	3.602	21.9403	21.7	18.6	-160.961	NA	NA	NA	NA	3.40739	1.34733	3.08368
6041	S501	Bettongia_tropica	0.73	0.435275	188	-17.0215	145.586	0.0686234	Endemic	CD	7	Animalia	Bettongia	Potoroidae	Diprotodontia	Mammalia	Mammalia	1.74317	0.594981	1.35386	3.602	20.3563	20.2	17.1	-161.009	NA	NA	NA	NA	3.40739	1.34733	3.08368
6042	S501	Bettongia_tropica	0.749	0.446604	42	-17.1722	144.934	-0.215327	Endemic	CD	7	Animalia	Bettongia	Potoroidae	Diprotodontia	Mammalia	Mammalia	1.43888	-0.966419	0.819965	3.602	23.31	22.2	19.3	-159.487	NA	NA	NA	NA	3.40739	1.34733	3.08368
6043	S501	Bettongia_tropica	0.679	0.404865	40	-17.1694	145.514	0.0493258	Endemic	CD	7	Animalia	Bettongia	Potoroidae	Diprotodontia	Mammalia	Mammalia	1.72934	0.456395	1.36767	3.602	21.294	20.5	17.4	-160.978	NA	NA	NA	NA	3.40739	1.34733	3.08368
6044	S501	Bettongia_tropica	0.748	0.446008	19	-18.9201	146.122	0.329141	Endemic	CD	7	Animalia	Bettongia	Potoroidae	Diprotodontia	Mammalia	Mammalia	1.04237	-0.707726	0.479376	3.602	19.6007	19.7	16.5	-164.408	NA	NA	NA	NA	3.40739	1.34733	3.08368
6045	S188	Brachylagus_idahoensis	0.753	0.448989	82	44.7031	-113.292	1.82195	Edge	CD	15	Animalia	Brachylagus	Leporidae	Lagomorpha	Mammalia	Mammalia	-1.25831	-1.13272	0.373518	5.722	4.18833	3.4	-7	-85.8125	NA	NA	NA	NA	3.26126	1.80453	2.61273
6046	S188	Brachylagus_idahoensis	0.753	0.448989	73	44.6659	-113.233	1.91016	Edge	CD	15	Animalia	Brachylagus	Leporidae	Lagomorpha	Mammalia	Mammalia	-1.28597	-1.07729	0.345903	5.722	3.97	2.9	-7.4	-85.6488	NA	NA	NA	NA	3.26126	1.80453	2.61273
6047	S188	Brachylagus_idahoensis	0.769	0.458529	11	44.6616	-113.248	1.85227	Edge	CD	15	Animalia	Brachylagus	Leporidae	Lagomorpha	Mammalia	Mammalia	-1.28597	-1.07729	0.345903	5.722	3.97	2.9	-7.4	-85.6839	NA	NA	NA	NA	3.26126	1.80453	2.61273
6048	S188	Brachylagus_idahoensis	0.768	0.457933	27	44.6083	-113.367	1.90327	Edge	CD	15	Animalia	Brachylagus	Leporidae	Lagomorpha	Mammalia	Mammalia	-1.29519	-1.04495	0.281467	5.722	3.45933	2.7	-7.5	-85.9582	NA	NA	NA	NA	3.26126	1.80453	2.61273
6049	S188	Brachylagus_idahoensis	0.698	0.416194	13	43.2611	-114.818	1.35467	Edge	CD	15	Animalia	Brachylagus	Leporidae	Lagomorpha	Mammalia	Mammalia	-1.037	-1.06805	-0.298454	5.722	5.96767	4.8	-6	-89.0822	NA	NA	NA	NA	3.26126	1.80453	2.61273
6050	S188	Brachylagus_idahoensis	0.738	0.440045	12	43.2509	-114.662	1.51181	Edge	CD	15	Animalia	Brachylagus	Leporidae	Lagomorpha	Mammalia	Mammalia	-1.07388	-0.9618	-0.376698	5.722	5.78167	4.1	-6.6	-88.6843	NA	NA	NA	NA	3.26126	1.80453	2.61273
6051	S188	Brachylagus_idahoensis	0.645	0.384592	13	43.2558	-114.386	1.20442	Edge	CD	15	Animalia	Brachylagus	Leporidae	Lagomorpha	Mammalia	Mammalia	-0.995503	-1.105	-0.335275	5.722	6.781	5.5	-5.2	-87.9894	NA	NA	NA	NA	3.26126	1.80453	2.61273
6052	S423	Burramys_parvus	0.276	0.16457	66	-37.16	146.436	1.17961	Endemic	CD	8	Animalia	Burramys	Burramyidae	Diprotodontia	Mammalia	Mammalia	-0.00884145	1.07541	-0.988837	3.082	8.00933	6.6	3.9	-187.129	NA	NA	NA	NA	3.46538	1.42801	1.70389
6053	S423	Burramys_parvus	0.596	0.355375	42	-36.743	147.314	1.7737	Endemic	CD	8	Animalia	Burramys	Burramyidae	Diprotodontia	Mammalia	Mammalia	-0.15638	1.22786	-1.03026	3.082	6.82067	5.6	2.7	-188.748	NA	NA	NA	NA	3.46538	1.42801	1.70389
6054	S423	Burramys_parvus	0.653	0.389362	120	-36.8027	147.267	1.01696	Endemic	CD	8	Animalia	Burramys	Burramyidae	Diprotodontia	Mammalia	Mammalia	-0.114884	0.987641	-1.02566	3.082	7.46067	6.6	3.7	-188.71	NA	NA	NA	NA	3.46538	1.42801	1.70389
6055	S423	Burramys_parvus	0.661	0.394133	35	-36.8771	147.241	1.58486	Endemic	CD	8	Animalia	Burramys	Burramyidae	Diprotodontia	Mammalia	Mammalia	-0.188654	1.28791	-1.09009	3.082	6.22533	5.1	2.3	-188.745	NA	NA	NA	NA	3.46538	1.42801	1.70389
6056	S423	Burramys_parvus	0.681	0.406058	69	-36.9004	147.217	1.66757	Endemic	CD	8	Animalia	Burramys	Burramyidae	Diprotodontia	Mammalia	Mammalia	-0.188654	1.28791	-1.09009	3.082	6.22533	5.1	2.3	-188.715	NA	NA	NA	NA	3.46538	1.42801	1.70389
6057	S423	Burramys_parvus	0.637	0.379822	78	-36.9434	147.219	1.50491	Endemic	CD	8	Animalia	Burramys	Burramyidae	Diprotodontia	Mammalia	Mammalia	-0.188654	1.29715	-1.11311	3.082	6.138	5	2.2	-188.779	NA	NA	NA	NA	3.46538	1.42801	1.70389
6058	S423	Burramys_parvus	0.666	0.397114	93	-36.9637	147.159	1.66067	Endemic	CD	8	Animalia	Burramys	Burramyidae	Diprotodontia	Mammalia	Mammalia	-0.179432	1.26943	-1.1039	3.082	6.38467	5.1	2.3	-188.655	NA	NA	NA	NA	3.46538	1.42801	1.70389
6059	S423	Burramys_parvus	0.651	0.38817	17	-36.989	147.139	1.39326	Endemic	CD	8	Animalia	Burramys	Burramyidae	Diprotodontia	Mammalia	Mammalia	-0.179432	1.26943	-1.1039	3.082	6.38467	5.1	2.3	-188.641	NA	NA	NA	NA	3.46538	1.42801	1.70389
6060	S423	Burramys_parvus	0.687	0.409636	56	-36.9867	147.143	1.61381	Endemic	CD	8	Animalia	Burramys	Burramyidae	Diprotodontia	Mammalia	Mammalia	-0.179432	1.26943	-1.1039	3.082	6.38467	5.1	2.3	-188.646	NA	NA	NA	NA	3.46538	1.42801	1.70389
6061	S423	Burramys_parvus	0.671	0.400095	59	-36.9869	147.144	1.60416	Endemic	CD	8	Animalia	Burramys	Burramyidae	Diprotodontia	Mammalia	Mammalia	-0.179432	1.26943	-1.1039	3.082	6.38467	5.1	2.3	-188.649	NA	NA	NA	NA	3.46538	1.42801	1.70389
6062	S423	Burramys_parvus	0.604	0.360145	43	-36.4516	148.3	1.83573	Endemic	CD	8	Animalia	Burramys	Burramyidae	Diprotodontia	Mammalia	Mammalia	-0.207096	1.736	-1.01645	3.082	5.026	4	1.3	-190.816	NA	NA	NA	NA	3.46538	1.42801	1.70389
6063	S423	Burramys_parvus	0.613	0.365512	44	-36.4348	148.333	1.61932	Endemic	CD	8	Animalia	Burramys	Burramyidae	Diprotodontia	Mammalia	Mammalia	-0.207096	1.736	-1.01645	3.082	5.026	4	1.3	-190.877	NA	NA	NA	NA	3.46538	1.42801	1.70389
6064	S423	Burramys_parvus	0.621	0.370282	40	-36.4181	148.383	1.81368	Endemic	CD	8	Animalia	Burramys	Burramyidae	Diprotodontia	Mammalia	Mammalia	-0.0595577	1.50965	-0.882978	3.082	6.633	5.5	2.7	-190.98	NA	NA	NA	NA	3.46538	1.42801	1.70389
6070	S28	Canis_lupus	0.691	0.412021	48	63.9234	29.8313	-0.506169	Core	CD	10	Animalia	Canis	Canidae	Carnivora	Mammalia	Mammalia	-1.41967	0.230038	0.157198	7.863	1.18867	-0.1	-23.7	86.2198	NA	NA	NA	NA	3.76913	1.90119	4.54753
6078	S601	Canis_lupus	0.736	0.438853	27	51.6975	-101.122	0.0865426	Sub_edge	CD	13	Animalia	Canis	Canidae	Carnivora	Mammalia	Mammalia	-1.79313	-0.301207	1.2526	7.863	0.058	-0.7	-28	-60.4727	NA	NA	NA	NA	3.76913	1.90119	4.54753
6079	S601	Canis_lupus	0.688	0.410232	22	50.8927	-100.501	0.00797388	Edge	CD	13	Animalia	Canis	Canidae	Carnivora	Mammalia	Mammalia	-1.75164	-0.324305	1.28482	7.863	0.64	-0.1	-27.6	-58.5203	NA	NA	NA	NA	3.76913	1.90119	4.54753
6080	S149	Canis_lupus	0.46	0.274283	26	56.8528	-133.247	-0.366951	Isle	CD	11	Animalia	Canis	Canidae	Carnivora	Mammalia	Mammalia	-0.128716	2.57214	-0.450338	7.863	3.98433	1.6	-8.1	-145.541	NA	NA	NA	NA	3.76913	1.90119	4.54753
6081	S149	Canis_lupus	0.57	0.339872	24	55.6465	-131.335	-0.256679	Isle	CD	11	Animalia	Canis	Canidae	Carnivora	Mammalia	Mammalia	0.622806	3.51452	0.120378	7.863	5.77462	5	-6.3	-139.503	NA	NA	NA	NA	3.76913	1.90119	4.54753
6082	S149	Canis_lupus	0.48	0.286208	42	55.7525	-132.883	-0.561305	Isle	CD	11	Animalia	Canis	Canidae	Carnivora	Mammalia	Mammalia	0.419941	3.28355	-0.390505	7.863	5.50233	4.6	-4.4	-143.815	NA	NA	NA	NA	3.76913	1.90119	4.54753
6083	S149	Canis_lupus	0.64	0.381611	29	65.6159	-146.703	0.655821	Core	CD	11	Animalia	Canis	Canidae	Carnivora	Mammalia	Mammalia	-2.49394	-0.361261	1.10993	7.863	-6.39967	-9.7	-15.8	-189.091	NA	NA	NA	NA	3.76913	1.90119	4.54753
6084	S149	Canis_lupus	0.58	0.345835	14	60.5244	-144.813	-0.802524	Edge	CD	11	Animalia	Canis	Canidae	Carnivora	Mammalia	Mammalia	-0.317749	2.17948	-0.252429	7.863	2.75222	2	-4.3	-180.172	NA	NA	NA	NA	3.76913	1.90119	4.54753
6085	S149	Canis_lupus	0.55	0.327947	33	60.5129	-149.983	0.0824074	Edge	CD	11	Animalia	Canis	Canidae	Carnivora	Mammalia	Mammalia	-1.16609	0.382483	-0.57921	7.863	1.20467	-1	-8.5	-194.714	NA	NA	NA	NA	3.76913	1.90119	4.54753
6086	S149	Canis_lupus	0.69	0.411424	30	56.514	-123.317	0.738525	Core	CD	11	Animalia	Canis	Canidae	Carnivora	Mammalia	Mammalia	-1.63176	0.174604	0.0973649	7.863	-0.688	-2.8	-22.4	-118.603	NA	NA	NA	NA	3.76913	1.90119	4.54753
6087	S149	Canis_lupus	0.65	0.387574	14	61.8108	-135.15	0.436656	Core	CD	11	Animalia	Canis	Canidae	Carnivora	Mammalia	Mammalia	-2.1297	-0.546042	0.79235	7.863	-2.892	-5.2	-12.5	-154.319	NA	NA	NA	NA	3.76913	1.90119	4.54753
6088	S443	Canis_lupus	0.73	0.435275	322	62.091	-135.011	0.473873	Core	CD	15	Animalia	Canis	Canidae	Carnivora	Mammalia	Mammalia	-2.1712	-0.499847	0.838375	7.863	-3.146	-5.4	-12.4	-154.154	NA	NA	NA	NA	3.76913	1.90119	4.54753
6089	S443	Canis_lupus	0.74	0.441238	258	55.3959	-105.922	-0.260814	Core	CD	15	Animalia	Canis	Canidae	Carnivora	Mammalia	Mammalia	-1.90378	-0.324305	1.37687	7.863	-0.219	-2	-28	-74.3413	NA	NA	NA	NA	3.76913	1.90119	4.54753
6090	S443	Canis_lupus	0.74	0.441238	237	68.7174	-130.465	-0.617819	Sub_edge	CD	15	Animalia	Canis	Canidae	Carnivora	Mammalia	Mammalia	-2.78901	-0.121046	0.741722	7.863	-9.28033	-12.1	-19.1	-147.585	NA	NA	NA	NA	3.76913	1.90119	4.54753
6091	S443	Canis_lupus	0.74	0.441238	704	61.9326	-103.017	-0.40141	Core	CD	15	Animalia	Canis	Canidae	Carnivora	Mammalia	Mammalia	-2.82129	-0.0840896	1.248	7.863	-8.30067	-11	-34.3	-72.8956	NA	NA	NA	NA	3.76913	1.90119	4.54753
6092	S443	Canis_lupus	0.75	0.4472	25	53.4037	-62.042	-0.244273	Core	CD	15	Animalia	Canis	Canidae	Carnivora	Mammalia	Mammalia	-1.74241	0.941445	0.57603	7.863	-3.128	-4.3	-29.3	18.5783	NA	NA	NA	NA	3.76913	1.90119	4.54753
6093	S443	Canis_lupus	0.61	0.363723	36	56.2812	-132.927	-0.689496	Isle	CD	15	Animalia	Canis	Canidae	Carnivora	Mammalia	Mammalia	0.350783	2.96942	-0.215608	7.863	6.25185	4.6	-5	-144.284	NA	NA	NA	NA	3.76913	1.90119	4.54753
6094	S443	Canis_lupus	0.63	0.375648	163	72.8584	-122.696	-0.70328	Island	CD	15	Animalia	Canis	Canidae	Carnivora	Mammalia	Mammalia	-3.17169	0.303951	0.115775	7.863	-14.3517	-16.5	-18.6	-131.517	NA	NA	NA	NA	3.76913	1.90119	4.54753
6095	S443	Canis_lupus	0.65	0.387574	52	72.8592	-122.696	-0.70328	Island	CD	15	Animalia	Canis	Canidae	Carnivora	Mammalia	Mammalia	-3.17169	0.303951	0.115775	7.863	-14.3517	-16.5	-18.6	-131.518	NA	NA	NA	NA	3.76913	1.90119	4.54753
6096	S443	Canis_lupus	0.49	0.292171	11	76.9681	-84.3173	-0.191894	Island	CD	15	Animalia	Canis	Canidae	Carnivora	Mammalia	Mammalia	-3.51748	0.470254	0.309082	7.863	-17.703	-19.7	-28.4	-47.4528	NA	NA	NA	NA	3.76913	1.90119	4.54753
6103	S596	Canis_lupus	0.72	0.429312	20	44.8036	-113.862	2.98531	Sub_edge	CD	9	Animalia	Canis	Canidae	Carnivora	Mammalia	Mammalia	-1.53955	-0.111807	-0.588415	7.863	-0.553333	-2.6	-13	-87.2841	NA	NA	NA	NA	3.76913	1.90119	4.54753
6104	S596	Canis_lupus	0.64	0.381611	16	45.2055	-114.244	2.68896	Sub_edge	CD	9	Animalia	Canis	Canidae	Carnivora	Mammalia	Mammalia	-1.42429	-0.3705	-0.321467	7.863	1.878	-0.1	-11.3	-88.4196	NA	NA	NA	NA	3.76913	1.90119	4.54753
6105	S596	Canis_lupus	0.74	0.441238	16	44.9875	-114.331	1.96116	Sub_edge	CD	9	Animalia	Canis	Canidae	Carnivora	Mammalia	Mammalia	-1.30441	-0.652291	-0.160378	7.863	3.08867	1.8	-9	-88.5437	NA	NA	NA	NA	3.76913	1.90119	4.54753
6106	S149	Canis_lupus	0.65	0.387574	72	49.2342	22.5383	0.119624	Core	CD	11	Animalia	Canis	Canidae	Carnivora	Mammalia	Mammalia	-0.829522	0.373244	0.0283267	7.863	6.084	5.4	-4.9	108.582	NA	NA	NA	NA	3.76913	1.90119	4.54753
6107	S149	Canis_lupus	0.644	0.383996	31	49.44	20.9671	0.24368	Sub_edge	CD	11	Animalia	Canis	Canidae	Carnivora	Mammalia	Mammalia	-0.737311	0.433297	0.101967	7.863	5.99933	5.1	-5.5	109.954	NA	NA	NA	NA	3.76913	1.90119	4.54753
6108	S149	Canis_lupus	0.626	0.373263	44	49.292	20.001	0.41598	Sub_edge	CD	11	Animalia	Canis	Canidae	Carnivora	Mammalia	Mammalia	-0.714258	1.08003	0.111173	7.863	3.50633	3	-7.2	110.933	NA	NA	NA	NA	3.76913	1.90119	4.54753
6109	S149	Canis_lupus	0.67	0.399499	38	50.4147	22.9618	-0.542007	Core	CD	11	Animalia	Canis	Canidae	Carnivora	Mammalia	Mammalia	-0.755753	-0.204197	0.0697496	7.863	7.67867	7.6	-4.2	107.402	NA	NA	NA	NA	3.76913	1.90119	4.54753
6110	S149	Canis_lupus	0.671	0.400095	12	51.4355	23.5705	-0.575089	Core	CD	11	Animalia	Canis	Canidae	Carnivora	Mammalia	Mammalia	-0.861796	-0.305827	0.0973649	7.863	7.49567	7.4	-5.8	106.067	NA	NA	NA	NA	3.76913	1.90119	4.54753
6111	S149	Canis_lupus	0.652	0.388766	55	52.9976	23.7858	-0.569575	Core	CD	11	Animalia	Canis	Canidae	Carnivora	Mammalia	Mammalia	-0.829522	-0.0887091	-0.0269039	7.863	6.50867	6.6	-9.3	104.63	NA	NA	NA	NA	3.76913	1.90119	4.54753
6112	S149	Canis_lupus	0.629	0.375052	45	53.4481	22.6322	-0.645387	Core	CD	11	Animalia	Canis	Canidae	Carnivora	Mammalia	Mammalia	-0.861796	-0.116426	0.00531397	7.863	7.037	6.6	-10.9	105.413	NA	NA	NA	NA	3.76913	1.90119	4.54753
6113	S149	Canis_lupus	0.651	0.38817	40	53.8405	23.231	-0.637117	Core	CD	11	Animalia	Canis	Canidae	Carnivora	Mammalia	Mammalia	-0.861796	-0.102568	-0.0591217	7.863	6.614	6.2	-12.5	104.487	NA	NA	NA	NA	3.76913	1.90119	4.54753
6114	S149	Canis_lupus	0.628	0.374456	17	54.2809	22.451	-0.586116	Core	CD	11	Animalia	Canis	Canidae	Carnivora	Mammalia	Mammalia	-0.843354	0.0360181	-0.0913396	7.863	6.407	6	-14.3	104.859	NA	NA	NA	NA	3.76913	1.90119	4.54753
6115	S149	Canis_lupus	0.689	0.410828	26	53.6837	21.66	-0.626089	Core	CD	11	Animalia	Canis	Canidae	Carnivora	Mammalia	Mammalia	-0.88946	-0.0563724	0.180211	7.863	7.41767	6.7	-12.1	106.126	NA	NA	NA	NA	3.76913	1.90119	4.54753
6116	S149	Canis_lupus	0.661	0.394133	20	53.5758	20.5503	-0.60817	Sub_edge	CD	11	Animalia	Canis	Canidae	Carnivora	Mammalia	Mammalia	-0.843354	-0.0425138	0.129583	7.863	7.139	7	-12.2	107.217	NA	NA	NA	NA	3.76913	1.90119	4.54753
6117	S101	Canis_lupus	0.749	0.446604	65	42.9184	43.81	2.01079	Core	CD	14	Animalia	Canis	Canidae	Carnivora	Mammalia	Mammalia	-0.838743	0.437917	0.0651471	7.863	5.42967	3.9	-0.3	83.3729	NA	NA	NA	NA	3.76913	1.90119	4.54753
6118	S101	Canis_lupus	0.749	0.446604	124	41.9692	24.4964	0.801931	Sub_edge	CD	14	Animalia	Canis	Canidae	Carnivora	Mammalia	Mammalia	-0.48834	-0.222675	-0.5608	7.863	9.321	9.1	3.1	109.728	NA	NA	NA	NA	3.76913	1.90119	4.54753
6119	S101	Canis_lupus	0.547	0.326158	12	43.1464	-2.27206	-0.375221	Edge	CD	14	Animalia	Canis	Canidae	Carnivora	Mammalia	Mammalia	0.309288	0.585742	-1.14072	7.863	12.569	12.7	8.7	115.62	NA	NA	NA	NA	3.76913	1.90119	4.54753
6120	S435	Capreolus_capreolus	0.68	0.405462	64	46.0805	11.8119	1.15342	Sub_edge	CD	11	Animalia	Capreolus	Cervidae	Artiodactyla	Mammalia	Mammalia	-0.603605	0.128409	-0.00389113	6.966	8.14767	7.3	0.3	118.289	NA	NA	NA	NA	3.76641	1.36361	4.56047
6121	S435	Capreolus_capreolus	0.73	0.435275	33	46.0209	9.41287	1.43875	Core	CD	11	Animalia	Capreolus	Cervidae	Artiodactyla	Mammalia	Mammalia	-0.359245	0.668893	-0.0315064	6.966	7.997	7.7	0.6	118.946	NA	NA	NA	NA	3.76641	1.36361	4.56047
6122	S435	Capreolus_capreolus	0.73	0.435275	30	44.6198	7.18212	2.40501	Sub_edge	CD	11	Animalia	Capreolus	Cervidae	Artiodactyla	Mammalia	Mammalia	-0.603605	1.27867	-1.23737	6.966	5.133	4.5	-1.8	119.475	NA	NA	NA	NA	3.76641	1.36361	4.56047
6123	S435	Capreolus_capreolus	0.62	0.369686	43	44.4468	8.53512	0.504197	Edge	CD	11	Animalia	Capreolus	Cervidae	Artiodactyla	Mammalia	Mammalia	-0.225538	0.414819	-0.878375	6.966	10.602	9.5	3.6	119.52	NA	NA	NA	NA	3.76641	1.36361	4.56047
6124	S435	Capreolus_capreolus	0.6	0.35776	48	44.5412	10.5147	-0.16984	Sub_edge	CD	11	Animalia	Capreolus	Cervidae	Artiodactyla	Mammalia	Mammalia	-0.253201	0.220799	-0.758709	6.966	10.72	10.6	4.6	119.187	NA	NA	NA	NA	3.76641	1.36361	4.56047
6125	S435	Capreolus_capreolus	0.72	0.429312	600	43.0633	11.3965	-0.331112	Sub_edge	CD	11	Animalia	Capreolus	Cervidae	Artiodactyla	Mammalia	Mammalia	-0.00423089	-0.416695	-0.827747	6.966	13.3543	13.2	7.3	119.29	NA	NA	NA	NA	3.76641	1.36361	4.56047
6126	S435	Capreolus_capreolus	0.59	0.351798	21	41.7272	12.4028	-0.761172	Edge	CD	11	Animalia	Capreolus	Cervidae	Artiodactyla	Mammalia	Mammalia	0.286235	-0.647672	-0.648248	6.966	15.4907	15.3	9.5	119.144	NA	NA	NA	NA	3.76641	1.36361	4.56047
6127	S462	Capreolus_capreolus	0.66	0.393536	230	52.753	23.7969	-0.598521	Core	CD	16	Animalia	Capreolus	Cervidae	Artiodactyla	Mammalia	Mammalia	-0.820301	-0.111807	-0.0176988	6.966	6.54833	6.8	-8.7	104.817	NA	NA	NA	NA	3.76641	1.36361	4.56047
6128	S462	Capreolus_capreolus	0.63	0.375648	20	53.2526	23.4221	-0.587494	Core	CD	16	Animalia	Capreolus	Cervidae	Artiodactyla	Mammalia	Mammalia	-0.843354	-0.0794701	-0.0637243	6.966	6.55667	6.4	-10.4	104.795	NA	NA	NA	NA	3.76641	1.36361	4.56047
6129	S462	Capreolus_capreolus	0.65	0.387574	69	53.9314	23.2412	-0.631603	Core	CD	16	Animalia	Capreolus	Cervidae	Artiodactyla	Mammalia	Mammalia	-0.866407	-0.0887091	-0.0407115	6.966	6.60233	6.2	-12.8	104.398	NA	NA	NA	NA	3.76641	1.36361	4.56047
6130	S443	Capreolus_capreolus	0.609	0.363127	14	46.2044	11.7958	1.5187	Core	CD	10	Animalia	Capreolus	Cervidae	Artiodactyla	Mammalia	Mammalia	-0.658931	0.151506	-0.0130962	6.966	6.98367	6.4	-0.5	118.245	NA	NA	NA	NA	3.76641	1.36361	4.56047
6131	S443	Capreolus_capreolus	0.572	0.341065	17	46.3351	11.6128	1.1424	Core	CD	10	Animalia	Capreolus	Cervidae	Artiodactyla	Mammalia	Mammalia	-0.705037	0.0822134	-0.036109	6.966	6.55367	6	-0.9	118.257	NA	NA	NA	NA	3.76641	1.36361	4.56047
6132	S443	Capreolus_capreolus	0.601	0.358357	30	46.0086	11.3319	-0.21257	Core	CD	10	Animalia	Capreolus	Cervidae	Artiodactyla	Mammalia	Mammalia	-0.48834	0.00368142	0.0329293	6.966	9.28567	8.9	1.9	118.482	NA	NA	NA	NA	3.76641	1.36361	4.56047
6133	S443	Capreolus_capreolus	0.589	0.351201	30	46.0728	11.0769	0.26987	Core	CD	10	Animalia	Capreolus	Cervidae	Artiodactyla	Mammalia	Mammalia	-0.543667	-0.0194162	-0.0269039	6.966	8.76967	8.3	1.3	118.536	NA	NA	NA	NA	3.76641	1.36361	4.56047
6134	S443	Capreolus_capreolus	0.648	0.386381	27	46.3271	10.7989	0.939771	Core	CD	10	Animalia	Capreolus	Cervidae	Artiodactyla	Mammalia	Mammalia	-0.714258	0.0498767	-0.206403	6.966	6.26167	6	-1	118.516	NA	NA	NA	NA	3.76641	1.36361	4.56047
6139	S443	Cervus_elaphus	0.604	0.360145	76	38.1818	23.7186	0.744039	Edge	CD	15	Animalia	Cervus	Cervidae	Artiodactyla	Mammalia	Mammalia	-0.0872211	-0.596857	-0.754107	7.254	11.8603	12	7	111.041	NA	NA	NA	NA	3.85233	1.24876	5.26889
6140	S487	Cervus_elaphus	0.79	0.471051	58	57.227	-5.33189	-0.32422	Island	CD	21	Animalia	Cervus	Cervidae	Artiodactyla	Mammalia	Mammalia	-0.0318943	2.21182	-1.06248	7.254	5.94567	5.2	-8.5	103.379	NA	NA	NA	NA	3.85233	1.24876	5.26889
6141	S487	Cervus_elaphus	0.8	0.477014	60	57.1836	-5.14466	0.473873	Island	CD	21	Animalia	Cervus	Cervidae	Artiodactyla	Mammalia	Mammalia	-0.0872211	2.41507	-1.03486	7.254	4.908	4.1	-9.5	103.614	NA	NA	NA	NA	3.85233	1.24876	5.26889
6142	S487	Cervus_elaphus	0.79	0.471051	49	56.8252	-5.39781	-0.256679	Island	CD	21	Animalia	Cervus	Cervidae	Artiodactyla	Mammalia	Mammalia	0.134086	2.25801	-0.929003	7.254	7.22267	6.6	-7.2	103.725	NA	NA	NA	NA	3.85233	1.24876	5.26889
6143	S487	Cervus_elaphus	0.79	0.471051	28	56.7165	-5.36913	-0.298031	Island	CD	21	Animalia	Cervus	Cervidae	Artiodactyla	Mammalia	Mammalia	0.170971	2.07785	-0.924401	7.254	7.849	7.5	-6.4	103.865	NA	NA	NA	NA	3.85233	1.24876	5.26889
6144	S487	Cervus_elaphus	0.79	0.471051	56	56.7197	-4.93918	-0.368329	Island	CD	21	Animalia	Cervus	Cervidae	Artiodactyla	Mammalia	Mammalia	0.060317	2.3273	-0.910593	7.254	6.09333	5.7	-8	104.297	NA	NA	NA	NA	3.85233	1.24876	5.26889
6145	S487	Cervus_elaphus	0.77	0.459126	58	56.6849	-4.92956	0.130651	Island	CD	21	Animalia	Cervus	Cervidae	Artiodactyla	Mammalia	Mammalia	0.0787593	2.30883	-0.892183	7.254	6.279	5.9	-7.8	104.342	NA	NA	NA	NA	3.85233	1.24876	5.26889
6146	S487	Cervus_elaphus	0.77	0.459126	33	56.5705	-5.21999	-0.678469	Island	CD	21	Animalia	Cervus	Cervidae	Artiodactyla	Mammalia	Mammalia	0.180192	2.04551	-0.905991	7.254	8.022	7.7	-6.2	104.165	NA	NA	NA	NA	3.85233	1.24876	5.26889
6147	S487	Cervus_elaphus	0.77	0.459126	67	56.4848	-5.07571	-0.765308	Island	CD	21	Animalia	Cervus	Cervidae	Artiodactyla	Mammalia	Mammalia	0.147918	2.27187	-0.882978	7.254	7.211	6.7	-7.3	104.398	NA	NA	NA	NA	3.85233	1.24876	5.26889
6148	S487	Cervus_elaphus	0.77	0.459126	34	56.4573	-4.96051	-0.660549	Island	CD	21	Animalia	Cervus	Cervidae	Artiodactyla	Mammalia	Mammalia	0.152528	2.13328	-0.896786	7.254	7.63667	7.1	-6.7	104.541	NA	NA	NA	NA	3.85233	1.24876	5.26889
6149	S487	Cervus_elaphus	0.77	0.459126	30	56.7755	-4.70779	-0.241516	Island	CD	21	Animalia	Cervus	Cervidae	Artiodactyla	Mammalia	Mammalia	-0.0503366	2.14252	-0.952016	7.254	5.86867	5.4	-8.2	104.468	NA	NA	NA	NA	3.85233	1.24876	5.26889
6150	S487	Cervus_elaphus	0.79	0.471051	57	56.9307	-4.42328	-0.10092	Island	CD	21	Animalia	Cervus	Cervidae	Artiodactyla	Mammalia	Mammalia	-0.23937	1.69905	-1.09009	7.254	5.907	5.3	-8.3	104.583	NA	NA	NA	NA	3.85233	1.24876	5.26889
6151	S487	Cervus_elaphus	0.79	0.471051	48	56.8452	-4.38942	-0.216705	Island	CD	21	Animalia	Cervus	Cervidae	Artiodactyla	Mammalia	Mammalia	-0.220928	1.67595	-1.08089	7.254	5.975	5.5	-8.1	104.704	NA	NA	NA	NA	3.85233	1.24876	5.26889
6152	S487	Cervus_elaphus	0.77	0.459126	60	56.8499	-3.97101	-0.0926492	Island	CD	21	Animalia	Cervus	Cervidae	Artiodactyla	Mammalia	Mammalia	-0.414571	1.44497	-1.18675	7.254	5.25733	4.7	-9.1	105.092	NA	NA	NA	NA	3.85233	1.24876	5.26889
6153	S487	Cervus_elaphus	0.78	0.465088	57	56.8644	-3.76032	0.258842	Island	CD	21	Animalia	Cervus	Cervidae	Artiodactyla	Mammalia	Mammalia	-0.465288	1.40802	-1.27419	7.254	4.86133	4.4	-9.5	105.271	NA	NA	NA	NA	3.85233	1.24876	5.26889
6154	S444	Cervus_elaphus	0.623	0.371474	26	55.7258	13.9703	-0.652279	Edge	CD	10	Animalia	Cervus	Cervidae	Artiodactyla	Mammalia	Mammalia	-0.640489	0.271614	-0.823145	7.254	7.019	7	-15.3	110.028	NA	NA	NA	NA	3.85233	1.24876	5.26889
6155	S444	Cervus_elaphus	0.594	0.354183	29	60.3416	6.07198	-0.0967844	Sub_edge	CD	10	Animalia	Cervus	Cervidae	Artiodactyla	Mammalia	Mammalia	0.253961	3.08029	-0.339877	7.254	5.21667	5.1	-11.9	106.377	NA	NA	NA	NA	3.85233	1.24876	5.26889
6156	S444	Cervus_elaphus	0.689	0.410828	10	63.2433	13.6151	-0.208435	Sub_edge	CD	10	Animalia	Cervus	Cervidae	Artiodactyla	Mammalia	Mammalia	-1.12921	0.461015	-0.39971	7.254	1.74333	1.4	-19.6	100.96	NA	NA	NA	NA	3.85233	1.24876	5.26889
6157	S444	Cervus_elaphus	0.61	0.363723	10	59.7479	16.011	-0.63436	Sub_edge	CD	10	Animalia	Cervus	Cervidae	Artiodactyla	Mammalia	Mammalia	-0.861796	0.11455	-0.289249	7.254	5.10767	4.9	-20.3	104.175	NA	NA	NA	NA	3.85233	1.24876	5.26889
6158	S444	Cervus_elaphus	0.643	0.3834	27	56.2913	15.3641	-0.692253	Edge	CD	10	Animalia	Cervus	Cervidae	Artiodactyla	Mammalia	Mammalia	-0.658931	0.123789	-0.754107	7.254	7.031	7.1	-16.5	108.594	NA	NA	NA	NA	3.85233	1.24876	5.26889
6159	S444	Cervus_elaphus	0.693	0.413213	20	58.2776	12.6197	-0.700523	Sub_edge	CD	10	Animalia	Cervus	Cervidae	Artiodactyla	Mammalia	Mammalia	-0.737311	0.377863	-0.703479	7.254	6.51	6.2	-16.9	107.808	NA	NA	NA	NA	3.85233	1.24876	5.26889
6160	S256	Cervus_elaphus	0.569	0.339276	20	44.966	-110.502	2.00389	Core	CD	8	Animalia	Cervus	Cervidae	Artiodactyla	Mammalia	Mammalia	-1.23525	-0.536803	0.0973649	7.254	2.75567	2.2	-11.8	-79.0057	NA	NA	NA	NA	3.85233	1.24876	5.26889
6161	S256	Cervus_elaphus	0.596	0.355375	20	45.3866	-110.617	1.34089	Core	CD	8	Animalia	Cervus	Cervidae	Artiodactyla	Mammalia	Mammalia	-0.967839	-0.781638	0.217031	7.254	6.21333	5.2	-9.4	-79.4791	NA	NA	NA	NA	3.85233	1.24876	5.26889
6162	S256	Cervus_elaphus	0.567	0.338083	19	43.3954	-108.642	1.487	Core	CD	8	Animalia	Cervus	Cervidae	Artiodactyla	Mammalia	Mammalia	-1.13382	-1.35446	0.57603	7.254	6.47033	5.7	-6.3	-73.8081	NA	NA	NA	NA	3.85233	1.24876	5.26889
6163	S32	Cervus_elaphus	0.55	0.327947	40	43.7081	-115.911	1.0018	Core	CD	11	Animalia	Cervus	Cervidae	Artiodactyla	Mammalia	Mammalia	-0.815691	-0.800116	-0.372095	7.254	6.81267	5	-5.1	-92.0266	NA	NA	NA	NA	3.85233	1.24876	5.26889
6164	S32	Cervus_elaphus	0.54	0.321984	41	42.6106	-111.391	2.4312	Core	CD	11	Animalia	Cervus	Cervidae	Artiodactyla	Mammalia	Mammalia	-1.28597	-0.333544	-0.85076	7.254	2.62867	1.4	-8.2	-80.2808	NA	NA	NA	NA	3.85233	1.24876	5.26889
6165	S32	Cervus_elaphus	0.57	0.339872	45	46.5977	-115.134	1.73649	Core	CD	11	Animalia	Cervus	Cervidae	Artiodactyla	Mammalia	Mammalia	-1.05544	-0.190339	-0.800132	7.254	3.34967	1.9	-13.6	-91.3149	NA	NA	NA	NA	3.85233	1.24876	5.26889
6166	S32	Cervus_elaphus	0.6	0.35776	49	43.3303	-111.143	1.90879	Core	CD	11	Animalia	Cervus	Cervidae	Artiodactyla	Mammalia	Mammalia	-0.954008	-0.675389	-0.238621	7.254	4.47733	4.4	-5.8	-79.922	NA	NA	NA	NA	3.85233	1.24876	5.26889
6167	S32	Cervus_elaphus	0.58	0.345835	46	46.6921	-116.648	0.159598	Core	CD	11	Animalia	Cervus	Cervidae	Artiodactyla	Mammalia	Mammalia	-0.539057	-0.522945	-0.694273	7.254	8.54633	7.6	-6.6	-95.2065	NA	NA	NA	NA	3.85233	1.24876	5.26889
6168	S32	Cervus_elaphus	0.59	0.351798	49	47.7304	-116.174	0.472494	Core	CD	11	Animalia	Cervus	Cervidae	Artiodactyla	Mammalia	Mammalia	-0.562109	-0.0656115	-0.556197	7.254	6.58867	5.5	-10.2	-94.5234	NA	NA	NA	NA	3.85233	1.24876	5.26889
6169	S32	Cervus_elaphus	0.56	0.33391	44	45.3665	-114.031	1.27472	Core	CD	11	Animalia	Cervus	Cervidae	Artiodactyla	Mammalia	Mammalia	-1.29519	-0.703106	-0.0821345	7.254	3.72233	2.1	-9.5	-87.9561	NA	NA	NA	NA	3.85233	1.24876	5.26889
6170	S32	Cervus_elaphus	0.55	0.327947	38	43.7759	-114.838	2.96877	Core	CD	11	Animalia	Cervus	Cervidae	Artiodactyla	Mammalia	Mammalia	-1.43812	-0.259632	-0.772517	7.254	0.591667	-1.4	-12.5	-89.3268	NA	NA	NA	NA	3.85233	1.24876	5.26889
6171	S32	Cervus_elaphus	0.59	0.351798	40	44.3591	-116.536	0.544171	Core	CD	11	Animalia	Cervus	Cervidae	Artiodactyla	Mammalia	Mammalia	-0.746532	-1.00338	-0.243224	7.254	8.46133	6.9	-2	-93.8796	NA	NA	NA	NA	3.85233	1.24876	5.26889
6172	S444	Cervus_elaphus	0.743	0.443026	44	46.3049	11.7678	1.75716	Core	CD	10	Animalia	Cervus	Cervidae	Artiodactyla	Mammalia	Mammalia	-0.820301	0.60422	-0.34448	7.254	3.472	3	-3.9	118.214	NA	NA	NA	NA	3.85233	1.24876	5.26889
6173	S444	Cervus_elaphus	0.755	0.450182	30	46.3358	10.7669	1.42497	Core	CD	10	Animalia	Cervus	Cervidae	Artiodactyla	Mammalia	Mammalia	-0.995503	0.955304	-0.749504	7.254	1.10533	0.7	-6.2	118.522	NA	NA	NA	NA	3.85233	1.24876	5.26889
6174	S237	Cervus_nippon	0.28	0.166955	23	43.4581	144.129	-0.0209725	Island	CD	9	Animalia	Cervus	Cervidae	Artiodactyla	Mammalia	Mammalia	-1.00933	1.06155	0.939631	5.554	3.77733	2.2	-5.1	-131.118	NA	NA	NA	NA	3.96747	1.34429	4.82347
6175	S237	Cervus_nippon	0.28	0.166955	20	43.6365	142.909	1.35467	Island	CD	9	Animalia	Cervus	Cervidae	Artiodactyla	Mammalia	Mammalia	-1.25369	2.04089	1.01787	5.554	-2.599	-3.7	-10.9	-127.736	NA	NA	NA	NA	3.96747	1.34429	4.82347
6176	S237	Cervus_nippon	0.28	0.166955	10	42.5944	142.432	-0.354545	Island	CD	9	Animalia	Cervus	Cervidae	Artiodactyla	Mammalia	Mammalia	-0.705037	0.881391	1.04089	5.554	5.193	4.5	-2.7	-126.083	NA	NA	NA	NA	3.96747	1.34429	4.82347
6177	S237	Cervus_nippon	0.32	0.190805	15	44.3476	143.064	-0.428978	Island	CD	9	Animalia	Cervus	Cervidae	Artiodactyla	Mammalia	Mammalia	-0.857186	0.678132	0.631261	5.554	4.70033	3.6	-3.6	-128.396	NA	NA	NA	NA	3.96747	1.34429	4.82347
6178	S237	Cervus_nippon	0.49	0.292171	23	39.5332	141.965	-0.344896	Island	CD	9	Animalia	Cervus	Cervidae	Artiodactyla	Mammalia	Mammalia	-0.197875	0.80286	0.985657	5.554	9.09833	8	1.2	-124.028	NA	NA	NA	NA	3.96747	1.34429	4.82347
6179	S237	Cervus_nippon	0.54	0.321984	28	38.3003	141.569	-0.430357	Isle	CD	9	Animalia	Cervus	Cervidae	Artiodactyla	Mammalia	Mammalia	-0.119495	0.271614	0.787747	5.554	11.1302	10.5	3.1	-122.688	NA	NA	NA	NA	3.96747	1.34429	4.82347
6180	S237	Cervus_nippon	0.6	0.35776	28	35.4278	134.854	-0.572332	Island	CD	9	Animalia	Cervus	Cervidae	Artiodactyla	Mammalia	Mammalia	0.479879	1.63899	0.875196	5.554	13.5383	12.6	5.9	-103.533	NA	NA	NA	NA	3.96747	1.34429	4.82347
6181	S237	Cervus_nippon	0.45	0.26832	20	35.4723	132.83	-0.739118	Island	CD	9	Animalia	Cervus	Cervidae	Artiodactyla	Mammalia	Mammalia	0.57209	1.70367	0.865991	5.554	14.3133	13.1	6.3	-97.9772	NA	NA	NA	NA	3.96747	1.34429	4.82347
6182	S237	Cervus_nippon	0.42	0.250432	23	34.4506	129.366	-0.71155	Isle	CD	9	Animalia	Cervus	Cervidae	Artiodactyla	Mammalia	Mammalia	0.590532	1.08927	1.66683	5.554	15.0587	13.5	6.9	-88.6033	NA	NA	NA	NA	3.96747	1.34429	4.82347
6183	S237	Cervus_nippon	0.39	0.232544	23	34.2866	131.297	-0.613684	Island	CD	9	Animalia	Cervus	Cervidae	Artiodactyla	Mammalia	Mammalia	0.544427	1.17704	1.49194	5.554	14.0377	12.8	7.2	-93.7686	NA	NA	NA	NA	3.96747	1.34429	4.82347
6184	S237	Cervus_nippon	0.19	0.113291	21	32.6931	129.888	-0.292517	Island	CD	9	Animalia	Cervus	Cervidae	Artiodactyla	Mammalia	Mammalia	0.880998	1.37106	1.83253	5.554	15.6579	15	9.4	-89.987	NA	NA	NA	NA	3.96747	1.34429	4.82347
6185	S237	Cervus_nippon	0.45	0.26832	14	31.9619	131.461	-0.802524	Island	CD	9	Animalia	Cervus	Cervidae	Artiodactyla	Mammalia	Mammalia	1.15763	1.33411	2.45387	5.554	17.5506	16.4	11.6	-94.2502	NA	NA	NA	NA	3.96747	1.34429	4.82347
6186	S237	Cervus_nippon	0.21	0.125216	20	30.5906	131	-0.528223	Isle	CD	9	Animalia	Cervus	Cervidae	Artiodactyla	Mammalia	Mammalia	1.43888	2.28111	1.72667	5.554	18.0146	17.6	12.4	-93.1134	NA	NA	NA	NA	3.96747	1.34429	4.82347
6187	S237	Cervus_nippon	0.42	0.250432	17	30.3046	130.538	0.971474	Isle	CD	9	Animalia	Cervus	Cervidae	Artiodactyla	Mammalia	Mammalia	1.25906	3.958	2.21454	5.554	11.1797	10.2	5.4	-91.9007	NA	NA	NA	NA	3.96747	1.34429	4.82347
6188	S611	Clethrionomys_californicus	0.87	0.518752	34	42.1116	-123.462	0.35533	Core	CD	5	Animalia	Clethrionomys	Cricetidae	Rodentia	Mammalia	Mammalia	0.060317	-0.518325	-0.293852	5.301	10.5937	9.1	4.2	-111.48	NA	NA	NA	NA	2.5563	0.993392	1.29491
6189	S611	Clethrionomys_californicus	0.85	0.506827	35	42.1364	-123.446	0.325006	Core	CD	5	Animalia	Clethrionomys	Cricetidae	Rodentia	Mammalia	Mammalia	0.000379681	-0.541423	-0.353685	5.301	10.4507	8.7	3.9	-111.445	NA	NA	NA	NA	2.5563	0.993392	1.29491
6190	S611	Clethrionomys_californicus	0.88	0.524715	36	42.1056	-123.436	0.748174	Core	CD	5	Animalia	Clethrionomys	Cricetidae	Rodentia	Mammalia	Mammalia	-0.0918317	-0.402837	-0.459543	5.301	9.71733	7.6	2.7	-111.409	NA	NA	NA	NA	2.5563	0.993392	1.29491
6191	S611	Clethrionomys_californicus	0.87	0.518752	34	42.1144	-123.446	0.595172	Core	CD	5	Animalia	Clethrionomys	Cricetidae	Rodentia	Mammalia	Mammalia	-0.0918317	-0.402837	-0.459543	5.301	9.71733	7.6	2.7	-111.439	NA	NA	NA	NA	2.5563	0.993392	1.29491
6192	S532	Clethrionomys_glareolus	0.746	0.444815	32	56.2865	10.4881	-0.787362	Edge	CD	9	Animalia	Clethrionomys	Cricetidae	Rodentia	Mammalia	Mammalia	-0.6451	0.0498767	-0.800132	7.176	7.83854	7.5	-11.8	110.802	NA	NA	NA	NA	3.17609	1.8324	1.3566
6193	S532	Clethrionomys_glareolus	0.789	0.470455	29	56.2915	10.5017	-0.757037	Edge	CD	9	Animalia	Clethrionomys	Cricetidae	Rodentia	Mammalia	Mammalia	-0.6451	0.0544962	-0.809337	7.176	7.87813	7.5	-12	110.793	NA	NA	NA	NA	3.17609	1.8324	1.3566
6194	S532	Clethrionomys_glareolus	0.771	0.459722	30	56.2878	10.4618	-0.779092	Edge	CD	9	Animalia	Clethrionomys	Cricetidae	Rodentia	Mammalia	Mammalia	-0.6451	0.0498767	-0.800132	7.176	7.83854	7.5	-11.8	110.807	NA	NA	NA	NA	3.17609	1.8324	1.3566
6195	S532	Clethrionomys_glareolus	0.806	0.480591	30	56.2947	10.4649	-0.781848	Edge	CD	9	Animalia	Clethrionomys	Cricetidae	Rodentia	Mammalia	Mammalia	-0.658931	0.0822134	-0.800132	7.176	7.78367	7.3	-12	110.799	NA	NA	NA	NA	3.17609	1.8324	1.3566
6196	S532	Clethrionomys_glareolus	0.795	0.474032	40	56.2296	10.588	-0.80666	Edge	CD	9	Animalia	Clethrionomys	Cricetidae	Rodentia	Mammalia	Mammalia	-0.640489	0.0544962	-0.818542	7.176	7.94219	7.5	-12	110.839	NA	NA	NA	NA	3.17609	1.8324	1.3566
6197	S493	Corynorhinus_townsendii	0.742	0.44243	17	40.0498	-105.137	1.3147	Core	CD	5	Animalia	Corynorhinus	Vespertilionidae	Chiroptera	Mammalia	Mammalia	-0.718869	-1.1974	0.401133	6.675	9.85833	8.8	-2.4	-64.2245	NA	NA	NA	NA	3.86332	1.28582	1.01284
6198	S493	Corynorhinus_townsendii	0.754	0.449585	12	37.1702	-102.262	0.844662	Core	CD	5	Animalia	Corynorhinus	Vespertilionidae	Chiroptera	Mammalia	Mammalia	-0.479119	-1.56696	1.03628	6.675	12.4423	11.8	0.5	-56.7745	NA	NA	NA	NA	3.86332	1.28582	1.01284
6199	S493	Corynorhinus_townsendii	0.714	0.425735	10	37.973	-108.877	2.06868	Core	CD	5	Animalia	Corynorhinus	Vespertilionidae	Chiroptera	Mammalia	Mammalia	-0.838743	-1.03109	0.0375318	6.675	8.143	6.4	-2.1	-72.8718	NA	NA	NA	NA	3.86332	1.28582	1.01284
6200	S493	Corynorhinus_townsendii	0.612	0.364915	14	38.5615	-79.3077	0.38152	Edge	CD	5	Animalia	Corynorhinus	Vespertilionidae	Chiroptera	Mammalia	Mammalia	-0.479119	0.354765	0.212429	6.675	9.575	8.7	-5.8	-6.99975	NA	NA	NA	NA	3.86332	1.28582	1.01284
6201	S493	Corynorhinus_townsendii	0.752	0.448393	11	39.1156	-79.2006	0.1403	Edge	CD	5	Animalia	Corynorhinus	Vespertilionidae	Chiroptera	Mammalia	Mammalia	-0.437624	0.262375	0.355108	6.675	10.388	9.2	-7.1	-6.93724	NA	NA	NA	NA	3.86332	1.28582	1.01284
6202	S493	Corynorhinus_townsendii	0.586	0.349413	23	37.1453	-81.4199	0.471116	Edge	CD	5	Animalia	Corynorhinus	Vespertilionidae	Chiroptera	Mammalia	Mammalia	-0.290086	0.558025	0.0513395	6.675	10.025	9.4	-1.2	-10.9172	NA	NA	NA	NA	3.86332	1.28582	1.01284
6203	S493	Corynorhinus_townsendii	0.58	0.345835	16	37.5331	-84.0121	-0.411059	Sub_edge	CD	5	Animalia	Corynorhinus	Vespertilionidae	Chiroptera	Mammalia	Mammalia	0.0142114	0.419439	0.290672	6.675	12.2413	12	-0.3	-16.3454	NA	NA	NA	NA	3.86332	1.28582	1.01284
6204	S429	Ctenomys_australis	0.53	0.316022	51	-38.6226	-58.8329	-0.799768	Endemic	CD	8	Animalia	Ctenomys	Ctenomyidae	Rodentia	Mammalia	Mammalia	0.152528	-0.0194162	-0.804735	3.562	14.2627	12.8	10.9	-34.5613	NA	NA	NA	NA	NA	NA	NA
6205	S429	Ctenomys_australis	0.51	0.304096	13	-38.6265	-58.8456	-0.799768	Endemic	CD	8	Animalia	Ctenomys	Ctenomyidae	Rodentia	Mammalia	Mammalia	0.147918	-0.0378943	-0.823145	3.562	14.256	12.8	11	-34.5883	NA	NA	NA	NA	NA	NA	NA
6206	S429	Ctenomys_australis	0.52	0.310059	48	-38.6325	-58.8744	-0.801146	Endemic	CD	8	Animalia	Ctenomys	Ctenomyidae	Rodentia	Mammalia	Mammalia	0.138697	-0.0378943	-0.809337	3.562	14.2472	12.8	11	-34.6452	NA	NA	NA	NA	NA	NA	NA
6207	S422	Ctenomys_perrensi	0.571	0.340469	10	-28.1479	-58.9441	-0.751524	Edge	CD	15	Animalia	Ctenomys	Ctenomyidae	Rodentia	Mammalia	Mammalia	0.89483	-0.541423	0.000711418	4.623	20.7493	20.4	17	-18.61	NA	NA	NA	NA	NA	NA	NA
6208	S388	Ctenomys_porteousi	0.62	0.369686	17	-36.8013	-62.6	-0.646765	Core	CD	8	Animalia	Ctenomys	Ctenomyidae	Rodentia	Mammalia	Mammalia	0.152528	-0.915604	0.0927624	4.526	15.3107	15	13.2	-37.9205	NA	NA	NA	NA	NA	NA	NA
6209	S388	Ctenomys_porteousi	0.8	0.477014	14	-36.7846	-62.3	-0.652279	Core	CD	8	Animalia	Ctenomys	Ctenomyidae	Rodentia	Mammalia	Mammalia	0.16636	-0.823214	0.0927624	4.526	15.2943	14.9	13.1	-37.3877	NA	NA	NA	NA	NA	NA	NA
6210	S388	Ctenomys_porteousi	0.67	0.399499	16	-36.618	-62.2167	-0.649522	Core	CD	8	Animalia	Ctenomys	Ctenomyidae	Rodentia	Mammalia	Mammalia	0.194023	-0.809355	0.0743522	4.526	15.3317	15	13.2	-36.9838	NA	NA	NA	NA	NA	NA	NA
6211	S388	Ctenomys_porteousi	0.79	0.471051	14	-36.8348	-62.15	-0.655036	Core	CD	8	Animalia	Ctenomys	Ctenomyidae	Rodentia	Mammalia	Mammalia	0.184802	-0.790877	0.0697496	4.526	15.319	14.8	13	-37.2145	NA	NA	NA	NA	NA	NA	NA
6212	S388	Ctenomys_porteousi	0.77	0.459126	15	-36.8013	-62.0333	-0.652279	Core	CD	8	Animalia	Ctenomys	Ctenomyidae	Rodentia	Mammalia	Mammalia	0.217076	-0.76778	0.129583	4.526	15.3027	14.7	13	-36.9652	NA	NA	NA	NA	NA	NA	NA
6213	S388	Ctenomys_porteousi	0.7	0.417387	10	-36.7515	-61.9833	-0.656414	Core	CD	8	Animalia	Ctenomys	Ctenomyidae	Rodentia	Mammalia	Mammalia	0.221687	-0.75854	0.129583	4.526	15.299	14.7	12.9	-36.8021	NA	NA	NA	NA	NA	NA	NA
6214	S388	Ctenomys_porteousi	0.7	0.417387	35	-36.7347	-61.65	-0.657793	Sub_edge	CD	8	Animalia	Ctenomys	Ctenomyidae	Rodentia	Mammalia	Mammalia	0.240129	-0.675389	0.10657	4.526	15.2957	14.6	12.8	-36.216	NA	NA	NA	NA	NA	NA	NA
6215	S388	Ctenomys_porteousi	0.74	0.441238	22	-36.5679	-61.65	-0.656414	Sub_edge	CD	8	Animalia	Ctenomys	Ctenomyidae	Rodentia	Mammalia	Mammalia	0.258571	-0.656911	0.111173	4.526	15.374	14.7	12.9	-35.9521	NA	NA	NA	NA	NA	NA	NA
6222	S372	Dipodomys_ingens	0.74	0.441238	11	35.233	-119.883	-0.0085669	Endemic	CD	6	Animalia	Dipodomys	Geomyoidae	Rodentia	Mammalia	Mammalia	0.134086	-1.65935	-0.312262	3.699	15.2077	14.1	9	-100.861	NA	NA	NA	NA	NA	NA	NA
6223	S372	Dipodomys_ingens	0.74	0.441238	17	35.1459	-119.861	0.141679	Endemic	CD	6	Animalia	Dipodomys	Geomyoidae	Rodentia	Mammalia	Mammalia	0.138697	-1.52076	-0.353685	3.699	14.687	13.5	8.5	-100.798	NA	NA	NA	NA	NA	NA	NA
6225	S573	Dugong_dugon	0.5	0.298134	356	-25.7632	152.99	-0.81493	Core	CD	24	Animalia	Dugong	Dugongidae	Sirenia	Mammalia	Mammalia	1.17607	0.0221595	-0.0453141	6.731	21.0432	20.8	17.8	-189.693	NA	NA	NA	NA	4.23899	0.60301	5.48073
6228	S348	Enhydra_lutris	0.434	0.25878	36	51.5328	178.991	-0.70328	Core	CD	7	Animalia	Enhydra	Mustelidae	Carnivora	Mammalia	Mammalia	-0.433014	1.49117	-1.52273	6.427	3.51667	3.8	-1.5	-233.277	NA	NA	NA	NA	3.93651	1.31075	4.41242
6229	S348	Enhydra_lutris	0.414	0.246855	33	60.6553	-147.396	-0.707415	Core	CD	7	Animalia	Enhydra	Mustelidae	Carnivora	Mammalia	Mammalia	-0.668152	1.25095	-0.717286	6.427	4.35833	1.3	-6.2	-187.513	NA	NA	NA	NA	3.93651	1.31075	4.41242
6230	S348	Enhydra_lutris	0.467	0.278457	24	57.2355	-133.433	-0.451033	Core	CD	7	Animalia	Enhydra	Mustelidae	Carnivora	Mammalia	Mammalia	-0.105663	2.42893	-0.293852	6.427	4.65967	2.4	-7.7	-146.313	NA	NA	NA	NA	3.93651	1.31075	4.41242
6231	S348	Enhydra_lutris	0.431	0.256991	27	48.3685	-124.617	-0.813552	Core	CD	7	Animalia	Enhydra	Mustelidae	Carnivora	Mammalia	Mammalia	0.673522	1.91155	-0.698876	6.427	9.30795	8.3	-3.9	-117.043	NA	NA	NA	NA	3.93651	1.31075	4.41242
6232	S348	Enhydra_lutris	0.401	0.239103	54	36.0761	-121.601	-0.64263	Core	CD	7	Animalia	Enhydra	Mustelidae	Carnivora	Mammalia	Mammalia	0.281624	-1.14658	-1.20055	6.427	13.2833	12.4	9.4	-105.503	NA	NA	NA	NA	3.93651	1.31075	4.41242
6233	S374	Equus_quagga	0.79	0.471051	14	-1.39693	34.9461	1.30918	Core	CD	7	Animalia	Equus	Equidae	Perissodactyla	Mammalia	Mammalia	1.27751	-0.513706	-0.836952	6.29	19.81	18.8	16.8	73.0408	NA	NA	NA	NA	3.86332	1.22411	5.60206
6234	S374	Equus_quagga	0.74	0.441238	11	-2.94415	34.5039	1.1934	Core	CD	7	Animalia	Equus	Equidae	Perissodactyla	Mammalia	Mammalia	1.17146	-1.1281	-0.61603	6.29	20.661	19.9	17.6	71.6641	NA	NA	NA	NA	3.86332	1.22411	5.60206
6235	S374	Equus_quagga	0.71	0.42335	12	-3.29584	36.2265	1.34916	Core	CD	7	Animalia	Equus	Equidae	Perissodactyla	Mammalia	Mammalia	1.01009	-0.915604	-0.215608	6.29	18.9013	17.2	14.9	68.9903	NA	NA	NA	NA	3.86332	1.22411	5.60206
6236	S374	Equus_quagga	0.8	0.477014	15	-7.03846	33.8936	0.910825	Core	CD	7	Animalia	Equus	Equidae	Perissodactyla	Mammalia	Mammalia	1.1853	-1.61777	-0.206403	6.29	21.9143	21.1	18.6	67.0963	NA	NA	NA	NA	3.86332	1.22411	5.60206
6237	S374	Equus_quagga	0.75	0.4472	10	-15.9977	27.2242	0.556576	Core	CD	7	Animalia	Equus	Equidae	Perissodactyla	Mammalia	Mammalia	1.00087	-1.55772	0.976452	6.29	21.4673	20.8	17.1	61.5418	NA	NA	NA	NA	3.86332	1.22411	5.60206
6238	S374	Equus_quagga	0.8	0.477014	18	-19.0174	15.7926	0.721984	Sub_edge	CD	7	Animalia	Equus	Equidae	Perissodactyla	Mammalia	Mammalia	0.779565	-2.1675	0.414941	6.29	22.8713	21.6	17.8	64.1971	NA	NA	NA	NA	3.86332	1.22411	5.60206
6246	S404	Felis_silvestris	0.7	0.417387	16	40.519	9.07518	0.508333	Island	CD	35	Animalia	Felis	Felidae	Carnivora	Mammalia	Mammalia	0.00960081	-0.27349	-0.836952	7.422	12.3897	11.9	7	119.932	NA	NA	NA	NA	3.81954	1.9943	3.68591
6247	S404	Felis_silvestris	0.65	0.387574	117	42.7579	12.9137	0.686146	Core	CD	35	Animalia	Felis	Felidae	Carnivora	Mammalia	Mammalia	-0.32236	0.30857	-0.537787	7.422	10.219	10.3	3.9	118.799	NA	NA	NA	NA	3.81954	1.9943	3.68591
6248	S404	Felis_silvestris	0.5	0.298134	11	37.8486	14.6258	0.617226	Island	CD	35	Animalia	Felis	Felidae	Carnivora	Mammalia	Mammalia	-0.202485	-0.485988	-0.956619	7.422	11.4367	11.4	6.6	118.159	NA	NA	NA	NA	3.81954	1.9943	3.68591
6249	S404	Felis_silvestris	0.64	0.381611	74	46.2943	13.2541	0.438034	Core	CD	35	Animalia	Felis	Felidae	Carnivora	Mammalia	Mammalia	-0.460677	0.844435	-0.0315064	7.422	7.313	6.6	-0.4	117.58	NA	NA	NA	NA	3.81954	1.9943	3.68591
6250	S404	Felis_silvestris	0.62	0.369686	23	43.2518	10.7977	-0.313193	Sub_edge	CD	35	Animalia	Felis	Felidae	Carnivora	Mammalia	Mammalia	0.0787593	-0.352022	-0.790927	7.422	13.583	13.8	8.1	119.415	NA	NA	NA	NA	3.81954	1.9943	3.68591
6251	S79	Giraffa_camelopardalis	0.523	0.311848	28	16.2025	8.65104	-0.131244	Edge	CD	14	Animalia	Giraffa	Giraffidae	Artiodactyla	Mammalia	Mammalia	1.15302	-2.89276	0.530005	6.23	27.234	25.8	23.1	109.044	NA	NA	NA	NA	4.02051	1.37516	5.97987
6252	S79	Giraffa_camelopardalis	0.479	0.285612	51	2.17429	31.8069	0.35533	Sub_edge	CD	14	Animalia	Giraffa	Giraffidae	Artiodactyla	Mammalia	Mammalia	1.62791	-0.721584	-1.01185	6.23	24.2973	21.5	21.1	80.9439	NA	NA	NA	NA	4.02051	1.37516	5.97987
6253	S79	Giraffa_camelopardalis	0.412	0.245662	15	-0.500019	35	1.60829	Core	CD	14	Animalia	Giraffa	Giraffidae	Artiodactyla	Mammalia	Mammalia	1.50342	0.479493	-0.717286	6.23	18.7247	17.6	15.5	74.0677	NA	NA	NA	NA	4.02051	1.37516	5.97987
6254	S79	Giraffa_camelopardalis	0.639	0.381015	25	0.312514	36.9925	1.56694	Core	CD	14	Animalia	Giraffa	Giraffidae	Artiodactyla	Mammalia	Mammalia	0.922493	-1.08191	-0.836952	6.23	17.955	16.9	14.7	72.4235	NA	NA	NA	NA	4.02051	1.37516	5.97987
6255	S79	Giraffa_camelopardalis	0.536	0.319599	10	0.240011	38.1972	0.087921	Core	CD	14	Animalia	Giraffa	Giraffidae	Artiodactyla	Mammalia	Mammalia	1.43888	-2.08434	-0.151173	6.23	23.8153	23	20.8	70.6633	NA	NA	NA	NA	4.02051	1.37516	5.97987
6256	S79	Giraffa_camelopardalis	0.647	0.385785	18	0.603625	37.5289	0.537279	Core	CD	14	Animalia	Giraffa	Giraffidae	Artiodactyla	Mammalia	Mammalia	1.36511	-2.01967	-0.496364	6.23	23.4123	22.2	20.1	72.0323	NA	NA	NA	NA	4.02051	1.37516	5.97987
6257	S79	Giraffa_camelopardalis	0.493	0.29396	25	-1.37612	37.0787	1.28575	Core	CD	14	Animalia	Giraffa	Giraffidae	Artiodactyla	Mammalia	Mammalia	0.959378	-1.39142	-0.574607	6.23	19.8733	18.2	16.2	70.2555	NA	NA	NA	NA	4.02051	1.37516	5.97987
6258	S79	Giraffa_camelopardalis	0.46	0.274283	25	-2.55929	37.8904	0.817094	Sub_edge	CD	14	Animalia	Giraffa	Giraffidae	Artiodactyla	Mammalia	Mammalia	1.21296	-1.42837	-0.243224	6.23	21.104	20	18.4	67.6519	NA	NA	NA	NA	4.02051	1.37516	5.97987
6259	S79	Giraffa_camelopardalis	0.522	0.311251	16	-2.70009	34.945	1.45667	Core	CD	14	Animalia	Giraffa	Giraffidae	Artiodactyla	Mammalia	Mammalia	1.03776	-0.998756	-0.721889	6.23	19.1433	18.5	16.4	71.4171	NA	NA	NA	NA	4.02051	1.37516	5.97987
6260	S79	Giraffa_camelopardalis	0.526	0.313637	12	-3.63908	35.7075	1.62621	Core	CD	14	Animalia	Giraffa	Giraffidae	Artiodactyla	Mammalia	Mammalia	1.05159	-0.680009	0.0375318	6.23	17.8943	16.6	14.4	69.2358	NA	NA	NA	NA	4.02051	1.37516	5.97987
6261	S79	Giraffa_camelopardalis	0.518	0.308866	17	-3.93299	36.0817	0.686146	Core	CD	14	Animalia	Giraffa	Giraffidae	Artiodactyla	Mammalia	Mammalia	1.14841	-1.39604	-0.303057	6.23	21.47	20.1	18.1	68.362	NA	NA	NA	NA	4.02051	1.37516	5.97987
6262	S79	Giraffa_camelopardalis	0.35	0.208693	15	-18.5867	16.8884	0.69993	Core	CD	14	Animalia	Giraffa	Giraffidae	Artiodactyla	Mammalia	Mammalia	0.880998	-2.05663	0.470171	6.23	22.4263	22.2	18.4	64.4469	NA	NA	NA	NA	4.02051	1.37516	5.97987
6263	S79	Giraffa_camelopardalis	0.33	0.196768	15	-19.2428	13.3717	-0.229111	Edge	CD	14	Animalia	Giraffa	Giraffidae	Artiodactyla	Mammalia	Mammalia	0.73807	-1.92266	-0.846158	6.23	21.7753	20.5	17.6	64.6362	NA	NA	NA	NA	4.02051	1.37516	5.97987
6264	S79	Giraffa_camelopardalis	0.437	0.260569	27	-23.8329	31.569	-0.477222	Sub_edge	CD	14	Animalia	Giraffa	Giraffidae	Artiodactyla	Mammalia	Mammalia	0.839503	-1.77484	0.221634	6.23	22.8663	22	19.2	44.7691	NA	NA	NA	NA	4.02051	1.37516	5.97987
6265	S76	Giraffa_camelopardalis	0.424	0.252817	18	-18.0028	13.0883	0.819851	Sub_edge	CD	12	Animalia	Giraffa	Giraffidae	Artiodactyla	Mammalia	Mammalia	0.613585	-1.66397	-0.754107	6.23	20.084	18.1	15.2	66.6386	NA	NA	NA	NA	4.02051	1.37516	5.97987
6266	S76	Giraffa_camelopardalis	0.466	0.27786	15	-19.1916	16.6574	0.737147	Core	CD	12	Animalia	Giraffa	Giraffidae	Artiodactyla	Mammalia	Mammalia	0.867166	-2.07511	0.442556	6.23	22.372	21.6	17.9	63.5989	NA	NA	NA	NA	4.02051	1.37516	5.97987
6267	S344	Gulo_gulo	0.655	0.390555	36	61.2731	-149.208	1.74613	Sub_edge	CD	12	Animalia	Gulo	Mustelidae	Carnivora	Mammalia	Mammalia	-1.57182	0.548786	-0.639043	7.632	-2.33167	-5.9	-11.1	-193.023	NA	NA	NA	NA	3.80195	1.46797	4.15367
6268	S344	Gulo_gulo	0.669	0.398903	47	68.3173	-144.673	0.575874	Sub_edge	CD	12	Animalia	Gulo	Mustelidae	Carnivora	Mammalia	Mammalia	-2.84895	-0.148763	0.543812	7.632	-10.3873	-13.9	-19.2	-185.602	NA	NA	NA	NA	3.80195	1.46797	4.15367
6269	S344	Gulo_gulo	0.685	0.408443	38	62.3812	-143.062	1.61932	Core	CD	12	Animalia	Gulo	Mustelidae	Carnivora	Mammalia	Mammalia	-2.20808	-0.0794701	0.649671	7.632	-5.79467	-8.7	-12.9	-176.573	NA	NA	NA	NA	3.80195	1.46797	4.15367
6270	S344	Gulo_gulo	0.635	0.37863	34	61.7883	-161.386	-0.714307	Sub_edge	CD	12	Animalia	Gulo	Mustelidae	Carnivora	Mammalia	Mammalia	-1.74703	-0.0563724	0.405736	7.632	-1.81233	-3.9	-8.9	-227.876	NA	NA	NA	NA	3.80195	1.46797	4.15367
6271	S344	Gulo_gulo	0.653	0.389362	38	67.5797	-162.987	-0.784605	Edge	CD	12	Animalia	Gulo	Mustelidae	Carnivora	Mammalia	Mammalia	-2.20347	-0.102568	0.171006	7.632	-5.821	-8.2	-13	-236.193	NA	NA	NA	NA	3.80195	1.46797	4.15367
6272	S344	Gulo_gulo	0.623	0.371474	35	64.5278	-165.391	-0.770821	Edge	CD	12	Animalia	Gulo	Mustelidae	Carnivora	Mammalia	Mammalia	-1.77469	0.100691	0.0237242	7.632	-2.92733	-5.1	-11.7	-240.985	NA	NA	NA	NA	3.80195	1.46797	4.15367
6273	S344	Gulo_gulo	0.636	0.379226	40	67.7068	-107.844	-0.67709	Edge	CD	12	Animalia	Gulo	Mustelidae	Carnivora	Mammalia	Mammalia	-3.0887	-0.0748505	0.921221	7.632	-12.1083	-14.3	-26.3	-89.7654	NA	NA	NA	NA	3.80195	1.46797	4.15367
6274	S344	Gulo_gulo	0.647	0.385785	67	67.804	-115.385	-0.763929	Edge	CD	12	Animalia	Gulo	Mustelidae	Carnivora	Mammalia	Mammalia	-2.77518	-0.0101772	0.723312	7.632	-10.5267	-12	-21.4	-108.161	NA	NA	NA	NA	3.80195	1.46797	4.15367
6275	S344	Gulo_gulo	0.61	0.363723	47	51.0183	-118.186	0.51936	Sub_edge	CD	12	Animalia	Gulo	Mustelidae	Carnivora	Mammalia	Mammalia	-0.829522	0.761284	-0.427326	7.632	5.32233	2.5	-16.4	-101.549	NA	NA	NA	NA	3.80195	1.46797	4.15367
6276	S344	Gulo_gulo	0.612	0.364915	37	55.9517	-124.083	0.137543	Core	CD	12	Animalia	Gulo	Mustelidae	Carnivora	Mammalia	Mammalia	-1.43812	-0.125665	0.171006	7.632	1.99567	0.5	-18.6	-120.217	NA	NA	NA	NA	3.80195	1.46797	4.15367
6277	S344	Gulo_gulo	0.421	0.251028	14	44.5849	-114.414	2.12795	Edge	CD	12	Animalia	Gulo	Mustelidae	Carnivora	Mammalia	Mammalia	-1.38279	-0.619955	-0.187993	7.632	2.66533	1.2	-9.3	-88.5804	NA	NA	NA	NA	3.80195	1.46797	4.15367
6278	S344	Gulo_gulo	0.67	0.399499	28	53.0738	-97.0282	-0.486871	Edge	CD	12	Animalia	Gulo	Mustelidae	Carnivora	Mammalia	Mammalia	-1.94067	-0.310446	1.248	7.632	-0.182667	-1.9	-29.2	-52.0689	NA	NA	NA	NA	3.80195	1.46797	4.15367
6279	S103	Habromys_simulatus	0.627	0.373859	11	20.3108	-98.2084	1.21269	Endemic	CD	10	Animalia	Habromys	Cricetidae	Rodentia	Mammalia	Mammalia	1.03776	0.0313986	0.3413	3.098	16.2497	15.1	11.1	-49.319	NA	NA	NA	NA	NA	NA	NA
6280	S103	Habromys_simulatus	0.704	0.419772	41	18.1323	-96.754	0.988015	Endemic	CD	10	Animalia	Habromys	Cricetidae	Rodentia	Mammalia	Mammalia	2.01981	1.34796	1.75428	3.098	19.6303	17	12.5	-46.8804	NA	NA	NA	NA	NA	NA	NA
6281	S118	Hipposideros_speoris	0.94	0.560491	14	10.7741	78.7014	-0.692253	Core	CD	6	Animalia	Hipposideros	Hipposideridae	Chiroptera	Mammalia	Mammalia	1.76623	-1.3868	-0.257031	6.017	28.87	27.7	25.3	14.2718	NA	NA	NA	NA	NA	NA	NA
6282	S118	Hipposideros_speoris	0.94	0.560491	16	10.4013	78.8172	-0.639873	Sub_edge	CD	6	Animalia	Hipposideros	Hipposideridae	Chiroptera	Mammalia	Mammalia	1.72934	-1.26669	-0.427326	6.017	28.666	27.5	25	13.799	NA	NA	NA	NA	NA	NA	NA
6283	S118	Hipposideros_speoris	0.94	0.560491	15	8.73171	77.7392	-0.75428	Sub_edge	CD	6	Animalia	Hipposideros	Hipposideridae	Chiroptera	Mammalia	Mammalia	1.89993	-1.3637	-0.468749	6.017	28.9353	28.2	25.6	14.6581	NA	NA	NA	NA	NA	NA	NA
6284	S118	Hipposideros_speoris	0.94	0.560491	15	8.71727	77.7839	-0.750145	Sub_edge	CD	6	Animalia	Hipposideros	Hipposideridae	Chiroptera	Mammalia	Mammalia	1.90915	-1.40989	-0.441133	6.017	29.1377	28.3	25.6	14.5636	NA	NA	NA	NA	NA	NA	NA
6285	S118	Hipposideros_speoris	0.94	0.560491	20	10.0335	77.4769	-0.394518	Core	CD	6	Animalia	Hipposideros	Hipposideridae	Chiroptera	Mammalia	Mammalia	1.73856	-1.07267	-0.487159	6.017	27.3343	26.1	23.8	16.0803	NA	NA	NA	NA	NA	NA	NA
6286	S118	Hipposideros_speoris	0.94	0.560491	12	10.9774	78.4486	-0.678469	Core	CD	6	Animalia	Hipposideros	Hipposideridae	Chiroptera	Mammalia	Mammalia	1.75701	-1.56234	-0.197198	6.017	28.7003	27.7	25.3	14.8888	NA	NA	NA	NA	NA	NA	NA
6287	S118	Hipposideros_speoris	0.94	0.560491	20	10.7831	76.6397	-0.700523	Sub_edge	CD	6	Animalia	Hipposideros	Hipposideridae	Chiroptera	Mammalia	Mammalia	2.79899	0.350146	0.474774	6.017	27.6383	26.9	24.4	18.1712	NA	NA	NA	NA	NA	NA	NA
6288	S118	Hipposideros_speoris	0.95	0.566454	20	10.5246	76.2206	-0.784605	Edge	CD	6	Animalia	Hipposideros	Hipposideridae	Chiroptera	Mammalia	Mammalia	3.44447	1.64361	1.10993	6.017	27.6753	26.7	24.3	18.7769	NA	NA	NA	NA	NA	NA	NA
6289	S118	Hipposideros_speoris	0.94	0.560491	14	13.0927	74.9939	-0.645387	Edge	CD	6	Animalia	Hipposideros	Hipposideridae	Chiroptera	Mammalia	Mammalia	4.95674	4.1012	3.28693	6.017	26.6807	25.5	23.2	22.7636	NA	NA	NA	NA	NA	NA	NA
6290	S118	Hipposideros_speoris	0.94	0.560491	20	17.3852	78.4253	-0.102298	Core	CD	6	Animalia	Hipposideros	Hipposideridae	Chiroptera	Mammalia	Mammalia	1.35589	-1.7425	0.57603	6.017	26.7343	24.8	22.7	18.72	NA	NA	NA	NA	NA	NA	NA
6291	S118	Hipposideros_speoris	0.94	0.560491	20	18.5607	73.8311	-0.0375133	Sub_edge	CD	6	Animalia	Hipposideros	Hipposideridae	Chiroptera	Mammalia	Mammalia	1.42043	-1.69168	0.714106	6.017	24.7997	23.5	21.2	27.9317	NA	NA	NA	NA	NA	NA	NA
6293	S711	Isoodon_obesulus	0.565	0.336891	19	-33.6232	151.25	-0.564061	Edge	CD	8	Animalia	Isoodon	Peramelidae	Peramelemorphia	Mammalia	Mammalia	0.678133	0.322429	-0.32607	5.312	17.0255	16.6	11.8	-194.606	NA	NA	NA	NA	3.11658	1.18248	2.95802
6294	S711	Isoodon_obesulus	0.427	0.254606	11	-33.7084	151.233	-0.66882	Edge	CD	8	Animalia	Isoodon	Peramelidae	Peramelemorphia	Mammalia	Mammalia	0.687354	0.470254	-0.372095	5.312	16.87	16.3	11.6	-194.67	NA	NA	NA	NA	3.11658	1.18248	2.95802
6295	S711	Isoodon_obesulus	0.789	0.470455	22	-37.5136	149.805	-0.710172	Sub_edge	CD	8	Animalia	Isoodon	Peramelidae	Peramelemorphia	Mammalia	Mammalia	0.387667	0.516449	-1.61478	5.312	14.9854	14.3	10.7	-195.962	NA	NA	NA	NA	3.11658	1.18248	2.95802
6296	S711	Isoodon_obesulus	0.688	0.410232	22	-37.7314	140.67	-0.696388	Sub_edge	CD	8	Animalia	Isoodon	Peramelidae	Peramelemorphia	Mammalia	Mammalia	0.281624	-0.407456	-1.30641	5.312	13.6903	12.9	10.3	-173.847	NA	NA	NA	NA	3.11658	1.18248	2.95802
6297	S660	Lasiopodomys_brandtii	0.57	0.339872	50	45.0645	115.391	0.819851	Core	CD	7	Animalia	Lasiopodomys	Cricetidae	Rodentia	Mammalia	Mammalia	-1.87151	-1.09115	1.9752	5.982	0.876333	-0.8	-6.4	-56.6017	NA	NA	NA	NA	2.96848	1.87949	1.60206
6298	S660	Lasiopodomys_brandtii	0.61	0.363723	50	45.1017	117.97	0.438034	Core	CD	7	Animalia	Lasiopodomys	Cricetidae	Rodentia	Mammalia	Mammalia	-1.72858	-1.07267	2.16851	5.982	1.69067	0.2	-5.7	-62.7053	NA	NA	NA	NA	2.96848	1.87949	1.60206
6299	S660	Lasiopodomys_brandtii	0.64	0.381611	30	49.3692	117.766	-0.0650812	Sub_edge	CD	7	Animalia	Lasiopodomys	Cricetidae	Rodentia	Mammalia	Mammalia	-2.00983	-1.09577	2.62416	5.982	0.249667	-1.9	-9	-64.455	NA	NA	NA	NA	2.96848	1.87949	1.60206
6300	S660	Lasiopodomys_brandtii	0.55	0.327947	26	42.4292	114.702	0.858446	Sub_edge	CD	7	Animalia	Lasiopodomys	Cricetidae	Rodentia	Mammalia	Mammalia	-1.5165	-1.10039	1.80031	5.982	3.90433	2.4	-2.4	-53.9014	NA	NA	NA	NA	2.96848	1.87949	1.60206
6301	S244	Leontopithecus_rosalia	0.66	0.393536	27	-22.5313	-42.2774	-0.712929	Endemic	CD	4	Animalia	Leontopithecus	Callitrichidae	Primates	Mammalia	Mammalia	1.35128	-0.449032	-0.385903	3.545	22.8443	22.5	20.2	16.0053	NA	NA	NA	NA	3.79938	1.77121	2.77318
6302	S244	Leontopithecus_rosalia	0.56	0.33391	16	-22.5778	-42.1138	-0.808038	Endemic	CD	4	Animalia	Leontopithecus	Callitrichidae	Primates	Mammalia	Mammalia	1.319	-0.444413	-0.602222	3.545	23.083	22.5	20.3	16.1934	NA	NA	NA	NA	3.79938	1.77121	2.77318
6303	S301	Leopardus_pardalis	0.35	0.208693	13	26.1646	-97.3719	-0.803903	Edge	CD	15	Animalia	Leopardus	Felidae	Carnivora	Mammalia	Mammalia	0.839503	-0.971039	-0.00389113	7.084	22.7307	22.1	15.5	-45.6608	NA	NA	NA	NA	3.86273	1.26717	4.06339
6304	S301	Leopardus_pardalis	0.48	0.286208	13	26.5806	-97.6396	-0.801146	Edge	CD	15	Animalia	Leopardus	Felidae	Carnivora	Mammalia	Mammalia	0.761123	-1.07729	0.101967	7.084	22.5917	21.7	14.8	-46.1971	NA	NA	NA	NA	3.86273	1.26717	4.06339
6306	S87	Lepus_americanus	0.61	0.363723	56	61.0402	-138.33	0.376006	Sub_edge	CD	7	Animalia	Lepus	Leporidae	Lagomorpha	Mammalia	Mammalia	-1.97294	-0.250393	0.424146	7.134	-2.985	-4.9	-10	-162.481	NA	NA	NA	NA	3.31562	1.75458	3.1963
6307	S87	Lepus_americanus	0.63	0.375648	25	60.935	-137.993	0.353952	Sub_edge	CD	7	Animalia	Lepus	Leporidae	Lagomorpha	Mammalia	Mammalia	-2.00983	-0.338164	0.424146	7.134	-2.809	-5.2	-10.5	-161.471	NA	NA	NA	NA	3.31562	1.75458	3.1963
6308	S87	Lepus_americanus	0.72	0.429312	12	60.923	-137.945	0.362222	Sub_edge	CD	7	Animalia	Lepus	Leporidae	Lagomorpha	Mammalia	Mammalia	-2.00983	-0.37512	0.451761	7.134	-2.82733	-5	-10.4	-161.332	NA	NA	NA	NA	3.31562	1.75458	3.1963
6309	S87	Lepus_americanus	0.65	0.387574	15	61.1706	-138.201	0.74266	Sub_edge	CD	7	Animalia	Lepus	Leporidae	Lagomorpha	Mammalia	Mammalia	-2.23113	-0.0563724	0.253852	7.134	-5.50167	-8.9	-14.1	-162.218	NA	NA	NA	NA	3.31562	1.75458	3.1963
6310	S87	Lepus_americanus	0.63	0.375648	41	61.0306	-138.402	0.272626	Sub_edge	CD	7	Animalia	Lepus	Leporidae	Lagomorpha	Mammalia	Mammalia	-1.94989	-0.218056	0.424146	7.134	-2.86667	-4.5	-9.5	-162.671	NA	NA	NA	NA	3.31562	1.75458	3.1963
6311	S87	Lepus_americanus	0.65	0.387574	10	61.4926	-137.159	0.487657	Core	CD	7	Animalia	Lepus	Leporidae	Lagomorpha	Mammalia	Mammalia	-2.20347	-0.462891	0.585235	7.134	-3.65267	-6.4	-12.9	-159.584	NA	NA	NA	NA	3.31562	1.75458	3.1963
6312	S87	Lepus_americanus	0.59	0.351798	24	61.2983	-138.891	0.353952	Sub_edge	CD	7	Animalia	Lepus	Leporidae	Lagomorpha	Mammalia	Mammalia	-2.03288	-0.444413	0.787747	7.134	-3.313	-5.4	-10	-164.216	NA	NA	NA	NA	3.31562	1.75458	3.1963
6313	S87	Lepus_americanus	0.66	0.393536	18	60.4962	-137.105	0.35533	Sub_edge	CD	7	Animalia	Lepus	Leporidae	Lagomorpha	Mammalia	Mammalia	-2.06515	-0.00555764	-0.505569	7.134	-2.778	-5.6	-11.4	-158.706	NA	NA	NA	NA	3.31562	1.75458	3.1963
6314	S87	Lepus_americanus	0.64	0.381611	19	61.3147	-138.665	0.345682	Sub_edge	CD	7	Animalia	Lepus	Leporidae	Lagomorpha	Mammalia	Mammalia	-2.09282	-0.361261	0.640466	7.134	-3.65467	-6.2	-10.9	-163.606	NA	NA	NA	NA	3.31562	1.75458	3.1963
6315	S87	Lepus_americanus	0.6	0.35776	35	61.2781	-138.838	0.285032	Sub_edge	CD	7	Animalia	Lepus	Leporidae	Lagomorpha	Mammalia	Mammalia	-2.02827	-0.398217	0.718709	7.134	-3.53767	-5.5	-10	-164.055	NA	NA	NA	NA	3.31562	1.75458	3.1963
6316	S87	Lepus_americanus	0.6	0.35776	35	61.3401	-138.76	0.291924	Sub_edge	CD	7	Animalia	Lepus	Leporidae	Lagomorpha	Mammalia	Mammalia	-2.04671	-0.462891	0.77394	7.134	-3.05833	-5.5	-10.1	-163.885	NA	NA	NA	NA	3.31562	1.75458	3.1963
6317	S87	Lepus_americanus	0.63	0.375648	27	61.3243	-138.775	0.279518	Sub_edge	CD	7	Animalia	Lepus	Leporidae	Lagomorpha	Mammalia	Mammalia	-2.02827	-0.425935	0.737119	7.134	-2.81267	-5.3	-9.9	-163.916	NA	NA	NA	NA	3.31562	1.75458	3.1963
6318	S87	Lepus_americanus	0.68	0.405462	27	62.8478	-146.386	0.717849	Core	CD	7	Animalia	Lepus	Leporidae	Lagomorpha	Mammalia	Mammalia	-2.21269	-0.509086	0.893606	7.134	-4.33033	-8.6	-12.3	-186.179	NA	NA	NA	NA	3.31562	1.75458	3.1963
6319	S87	Lepus_americanus	0.63	0.375648	19	46.0325	-113.59	2.39398	Core	CD	7	Animalia	Lepus	Leporidae	Lagomorpha	Mammalia	Mammalia	-1.32746	-0.495227	-0.252429	7.134	2.28367	1	-13.8	-87.1561	NA	NA	NA	NA	3.31562	1.75458	3.1963
6320	S115	Lepus_americanus	0.77	0.459126	18	54.2874	-116.768	0.428385	Core	CD	8	Animalia	Lepus	Leporidae	Lagomorpha	Mammalia	Mammalia	-1.17993	-0.361261	0.704901	7.134	2.55933	1.6	-23.7	-100.107	NA	NA	NA	NA	3.31562	1.75458	3.1963
6321	S115	Lepus_americanus	0.62	0.369686	28	64.1442	-142.567	0.757823	Core	CD	8	Animalia	Lepus	Leporidae	Lagomorpha	Mammalia	Mammalia	-2.51238	-0.684628	1.4183	7.134	-6.63867	-9.7	-14.1	-176.502	NA	NA	NA	NA	3.31562	1.75458	3.1963
6322	S115	Lepus_americanus	0.64	0.381611	15	69.3011	-162.438	-0.56544	Edge	CD	8	Animalia	Lepus	Leporidae	Lagomorpha	Mammalia	Mammalia	-2.48933	-0.000938109	0.0697496	7.134	-8.833	-10.9	-16.7	-235.87	NA	NA	NA	NA	3.31562	1.75458	3.1963
6323	S115	Lepus_americanus	0.67	0.399499	25	52.9098	-124.925	0.920474	Core	CD	8	Animalia	Lepus	Leporidae	Lagomorpha	Mammalia	Mammalia	-1.58566	-0.153382	-0.827747	7.134	1.09	-0.2	-17.5	-120.421	NA	NA	NA	NA	3.31562	1.75458	3.1963
6324	S115	Lepus_americanus	0.71	0.42335	10	46.4491	-89.8913	-0.179488	Core	CD	8	Animalia	Lepus	Leporidae	Lagomorpha	Mammalia	Mammalia	-1.2122	0.0360181	1.01327	7.134	4.045	2.7	-19.9	-32.3185	NA	NA	NA	NA	3.31562	1.75458	3.1963
6325	S115	Lepus_americanus	0.71	0.42335	13	53.9103	-102.84	-0.444141	Core	CD	8	Animalia	Lepus	Leporidae	Lagomorpha	Mammalia	Mammalia	-1.89456	-0.416695	1.46892	7.134	0.232	-1.1	-28.2	-65.9843	NA	NA	NA	NA	3.31562	1.75458	3.1963
6326	S115	Lepus_americanus	0.77	0.459126	40	45.1631	-69.337	-0.543386	Sub_edge	CD	8	Animalia	Lepus	Leporidae	Lagomorpha	Mammalia	Mammalia	-1.13843	0.668893	0.258454	7.134	5.26067	3.9	-20.1	9.76147	NA	NA	NA	NA	3.31562	1.75458	3.1963
6327	S115	Lepus_americanus	0.73	0.435275	34	46.5606	-93.922	-0.320085	Sub_edge	CD	8	Animalia	Lepus	Leporidae	Lagomorpha	Mammalia	Mammalia	-1.32285	-0.481369	1.57018	7.134	4.724	3.5	-21.5	-41.2093	NA	NA	NA	NA	3.31562	1.75458	3.1963
6328	S115	Lepus_americanus	0.79	0.471051	12	48.1687	-95.9228	-0.332491	Core	CD	8	Animalia	Lepus	Leporidae	Lagomorpha	Mammalia	Mammalia	-1.47961	-0.689248	1.64382	7.134	3.58867	2.7	-23.7	-46.52	NA	NA	NA	NA	3.31562	1.75458	3.1963
6329	S115	Lepus_americanus	0.74	0.441238	20	47.4259	-65.165	-0.733605	Edge	CD	8	Animalia	Lepus	Leporidae	Lagomorpha	Mammalia	Mammalia	-1.13382	0.99688	-0.169583	7.134	4.24333	3.1	-21.2	16.4718	NA	NA	NA	NA	3.31562	1.75458	3.1963
6330	S115	Lepus_americanus	0.72	0.429312	18	60.8707	-119.399	-0.383491	Core	CD	8	Animalia	Lepus	Leporidae	Lagomorpha	Mammalia	Mammalia	-2.22652	-0.352022	1.22039	7.134	-2.32067	-5	-23.8	-111.907	NA	NA	NA	NA	3.31562	1.75458	3.1963
6331	S115	Lepus_americanus	0.79	0.471051	13	43.068	-74.6293	-0.318707	Core	CD	8	Animalia	Lepus	Leporidae	Lagomorpha	Mammalia	Mammalia	-0.783417	0.641176	0.506992	7.134	6.63133	5.7	-18.1	0.602804	NA	NA	NA	NA	3.31562	1.75458	3.1963
6332	S115	Lepus_americanus	0.75	0.4472	11	49.0151	-80.4048	-0.405546	Core	CD	8	Animalia	Lepus	Leporidae	Lagomorpha	Mammalia	Mammalia	-1.62715	0.188462	1.0685	7.134	0.482	-1	-30.2	-13.8923	NA	NA	NA	NA	3.31562	1.75458	3.1963
6333	S115	Lepus_americanus	0.75	0.4472	19	49.0664	-81.8707	-0.437249	Core	CD	8	Animalia	Lepus	Leporidae	Lagomorpha	Mammalia	Mammalia	-1.57182	0.230038	0.981054	7.134	0.669	-0.2	-29.5	-16.9107	NA	NA	NA	NA	3.31562	1.75458	3.1963
6334	S115	Lepus_americanus	0.65	0.387574	10	41.9739	-79.4448	-0.0981628	Sub_edge	CD	8	Animalia	Lepus	Leporidae	Lagomorpha	Mammalia	Mammalia	-0.594383	0.641176	0.516197	7.134	7.729	6.8	-13.7	-8.38713	NA	NA	NA	NA	3.31562	1.75458	3.1963
6335	S115	Lepus_americanus	0.68	0.405462	13	41.9472	-76.1892	-0.106433	Core	CD	8	Animalia	Lepus	Leporidae	Lagomorpha	Mammalia	Mammalia	-0.741922	0.280853	0.35971	7.134	7.53333	6.5	-13.5	-1.96883	NA	NA	NA	NA	3.31562	1.75458	3.1963
6336	S115	Lepus_americanus	0.77	0.459126	20	50.4255	-65.0453	-0.570953	Edge	CD	8	Animalia	Lepus	Leporidae	Lagomorpha	Mammalia	Mammalia	-1.47039	0.853674	0.299877	7.134	0.473333	-1.2	-25.8	15.0163	NA	NA	NA	NA	3.31562	1.75458	3.1963
6337	S115	Lepus_americanus	0.76	0.453163	17	47.2156	-71.3003	-0.0471621	Core	CD	8	Animalia	Lepus	Leporidae	Lagomorpha	Mammalia	Mammalia	-1.15687	1.07541	0.741722	7.134	1.508	0.9	-24.2	5.01032	NA	NA	NA	NA	3.31562	1.75458	3.1963
6338	S115	Lepus_americanus	0.63	0.375648	14	39.1603	-80.0653	-0.0940276	Sub_edge	CD	8	Animalia	Lepus	Leporidae	Lagomorpha	Mammalia	Mammalia	-0.294697	0.5996	0.460966	7.134	10.6163	9.7	-7.9	-8.67485	NA	NA	NA	NA	3.31562	1.75458	3.1963
6339	S115	Lepus_americanus	0.65	0.387574	30	61.0689	-139.164	2.08936	Sub_edge	CD	8	Animalia	Lepus	Leporidae	Lagomorpha	Mammalia	Mammalia	-2.18964	0.359385	0.111173	7.134	-7.21633	-9.7	-14.3	-164.806	NA	NA	NA	NA	3.31562	1.75458	3.1963
6340	S115	Lepus_americanus	0.51	0.304096	15	49.6708	-122.923	0.578631	Sub_edge	CD	8	Animalia	Lepus	Leporidae	Lagomorpha	Mammalia	Mammalia	-0.423792	0.858294	-0.758709	7.134	4.686	4	-11.6	-113.175	NA	NA	NA	NA	3.31562	1.75458	3.1963
6341	S115	Lepus_americanus	0.61	0.363723	12	41.7291	-122.116	1.46356	Sub_edge	CD	8	Animalia	Lepus	Leporidae	Lagomorpha	Mammalia	Mammalia	-0.72809	-0.846311	-0.800132	7.134	6.554	5.5	-1.5	-107.725	NA	NA	NA	NA	3.31562	1.75458	3.1963
6342	S115	Lepus_americanus	0.73	0.435275	100	48.5243	-115.272	0.178895	Core	CD	8	Animalia	Lepus	Leporidae	Lagomorpha	Mammalia	Mammalia	-0.852575	-0.555281	-0.643645	7.134	7.06133	5.8	-12.1	-92.6653	NA	NA	NA	NA	3.31562	1.75458	3.1963
6343	S115	Lepus_americanus	0.68	0.405462	32	44.2172	-122.032	0.367736	Core	CD	8	Animalia	Lepus	Leporidae	Lagomorpha	Mammalia	Mammalia	0.0741487	0.391722	-0.192596	7.134	8.001	6.9	1.7	-108.281	NA	NA	NA	NA	3.31562	1.75458	3.1963
6344	S115	Lepus_americanus	0.61	0.363723	17	45.2476	-117.767	0.881879	Sub_edge	CD	8	Animalia	Lepus	Leporidae	Lagomorpha	Mammalia	Mammalia	-0.792638	-0.76316	-0.795529	7.134	7.428	6.1	-3.9	-97.4178	NA	NA	NA	NA	3.31562	1.75458	3.1963
6345	S115	Lepus_americanus	0.77	0.459126	30	45.8353	-121.275	0.225761	Core	CD	8	Animalia	Lepus	Leporidae	Lagomorpha	Mammalia	Mammalia	-0.345413	-0.384359	-0.477954	7.134	7.76567	7.1	-5.3	-106.894	NA	NA	NA	NA	3.31562	1.75458	3.1963
6346	S115	Lepus_americanus	0.76	0.453163	29	48.2816	-119.549	0.369114	Core	CD	8	Animalia	Lepus	Leporidae	Lagomorpha	Mammalia	Mammalia	-0.949397	-0.846311	-0.694273	7.134	7.89767	6.2	-9.2	-103.509	NA	NA	NA	NA	3.31562	1.75458	3.1963
6347	S115	Lepus_americanus	0.57	0.339872	58	39.4223	-106.754	4.12112	Edge	CD	8	Animalia	Lepus	Leporidae	Lagomorpha	Mammalia	Mammalia	-1.38279	0.0313986	-0.477954	7.134	0.795667	-1.4	-10.1	-67.9709	NA	NA	NA	NA	3.31562	1.75458	3.1963
6348	S115	Lepus_americanus	0.54	0.321984	25	41.1032	-111.083	2.19411	Edge	CD	8	Animalia	Lepus	Leporidae	Lagomorpha	Mammalia	Mammalia	-1.11538	-0.680009	-0.611428	7.134	4.585	3	-6.6	-79.0449	NA	NA	NA	NA	3.31562	1.75458	3.1963
6349	S115	Lepus_americanus	0.55	0.327947	77	44.4043	-110.795	2.67517	Sub_edge	CD	8	Animalia	Lepus	Leporidae	Lagomorpha	Mammalia	Mammalia	-1.475	0.0868329	-0.675863	7.134	0.406667	-1.2	-13.6	-79.4858	NA	NA	NA	NA	3.31562	1.75458	3.1963
6350	S650	Lepus_europaeus	0.617	0.367897	31	46.111	11.1547	0.38152	Core	CD	10	Animalia	Lepus	Leporidae	Lagomorpha	Mammalia	Mammalia	-0.456066	-0.070231	0.101967	7.108	10.3533	9.4	2.5	118.498	NA	NA	NA	NA	3.54906	1.95857	3.67504
6351	S650	Lepus_europaeus	0.6	0.35776	17	45.9007	11.1969	1.23337	Core	CD	10	Animalia	Lepus	Leporidae	Lagomorpha	Mammalia	Mammalia	-0.7327	0.146887	-0.293852	7.108	6.54333	5.8	-1.2	118.565	NA	NA	NA	NA	3.54906	1.95857	3.67504
6352	S650	Lepus_europaeus	0.626	0.373263	20	46.2225	11.1228	-0.0967844	Core	CD	10	Animalia	Lepus	Leporidae	Lagomorpha	Mammalia	Mammalia	-0.479119	-0.0656115	0.0375318	7.108	9.53967	9.1	2.1	118.463	NA	NA	NA	NA	3.54906	1.95857	3.67504
6353	S650	Lepus_europaeus	0.59	0.351798	19	46.0413	11.0858	0.35533	Core	CD	10	Animalia	Lepus	Leporidae	Lagomorpha	Mammalia	Mammalia	-0.294697	-0.0840896	0.14339	7.108	10.979	11.2	4.2	118.545	NA	NA	NA	NA	3.54906	1.95857	3.67504
6354	S650	Lepus_europaeus	0.623	0.371474	23	45.8024	10.9297	0.659956	Core	CD	10	Animalia	Lepus	Leporidae	Lagomorpha	Mammalia	Mammalia	-0.562109	0.0591157	-0.105147	7.108	8.72933	8.2	1.2	118.68	NA	NA	NA	NA	3.54906	1.95857	3.67504
6355	S254	Lepus_timidus	0.514	0.306481	53	52.4562	-9.66097	-0.770821	Island	CD	7	Animalia	Lepus	Leporidae	Lagomorpha	Mammalia	Mammalia	0.143307	1.05693	-1.36164	7.523	10.529	10	2.1	102.718	NA	NA	NA	NA	3.51654	1.77985	3.47967
6356	S254	Lepus_timidus	0.535	0.319003	10	52.348	-9.68452	-0.795632	Island	CD	7	Animalia	Lepus	Leporidae	Lagomorpha	Mammalia	Mammalia	0.16636	1.09851	-1.34784	7.523	10.4817	10	2.3	102.77	NA	NA	NA	NA	3.51654	1.77985	3.47967
6357	S254	Lepus_timidus	0.548	0.326754	48	52.4089	-9.62165	-0.812173	Island	CD	7	Animalia	Lepus	Leporidae	Lagomorpha	Mammalia	Mammalia	0.147918	1.0246	-1.40307	7.523	10.478	10	2.3	102.804	NA	NA	NA	NA	3.51654	1.77985	3.47967
6358	S254	Lepus_timidus	0.584	0.34822	50	52.2365	-9.45543	-0.757037	Island	CD	7	Animalia	Lepus	Leporidae	Lagomorpha	Mammalia	Mammalia	0.129476	1.0246	-1.38466	7.523	10.1953	9.9	2.5	103.147	NA	NA	NA	NA	3.51654	1.77985	3.47967
6359	S254	Lepus_timidus	0.469	0.279649	20	52.8445	-8.98996	-0.80666	Island	CD	7	Animalia	Lepus	Leporidae	Lagomorpha	Mammalia	Mammalia	0.00960081	0.761284	-1.40767	7.523	10.4903	9.9	1.1	103.263	NA	NA	NA	NA	3.51654	1.77985	3.47967
6360	S254	Lepus_timidus	0.533	0.31781	25	52.366	-7.58311	-0.790119	Island	CD	7	Animalia	Lepus	Leporidae	Lagomorpha	Mammalia	Mammalia	-0.0365049	0.844435	-1.53194	7.523	9.52667	9.3	1.1	105.329	NA	NA	NA	NA	3.51654	1.77985	3.47967
6361	S254	Lepus_timidus	0.496	0.295748	19	52.7352	-7.39741	-0.71155	Island	CD	7	Animalia	Lepus	Leporidae	Lagomorpha	Mammalia	Mammalia	-0.16099	0.562644	-1.51813	7.523	9.51567	8.9	-0.4	105.255	NA	NA	NA	NA	3.51654	1.77985	3.47967
6362	S254	Lepus_timidus	0.509	0.3035	48	53.1101	-6.76637	-0.630225	Island	CD	7	Animalia	Lepus	Leporidae	Lagomorpha	Mammalia	Mammalia	-0.16099	0.622698	-1.51353	7.523	9.367	8.7	-2.1	105.669	NA	NA	NA	NA	3.51654	1.77985	3.47967
6363	S254	Lepus_timidus	0.472	0.281438	48	53.6074	-6.17608	-0.78874	Island	CD	7	Animalia	Lepus	Leporidae	Lagomorpha	Mammalia	Mammalia	-0.202485	0.534927	-1.50432	7.523	9.57833	9.2	-2.6	105.909	NA	NA	NA	NA	3.51654	1.77985	3.47967
6364	S443	Lepus_timidus	0.462	0.275475	35	46.247	11.5322	2.099	Edge	CD	9	Animalia	Lepus	Leporidae	Lagomorpha	Mammalia	Mammalia	-0.921734	0.812099	-0.593017	7.523	1.833	1.6	-5.2	118.321	NA	NA	NA	NA	3.51654	1.77985	3.47967
6365	S443	Lepus_timidus	0.441	0.262954	13	45.8836	10.5078	1.85778	Sub_edge	CD	9	Animalia	Lepus	Leporidae	Lagomorpha	Mammalia	Mammalia	-0.866407	0.479493	-0.551594	7.523	3.05233	3.5	-3.6	118.763	NA	NA	NA	NA	3.51654	1.77985	3.47967
6367	S670	Loxodonta_africana	0.191	0.113887	10	-33.4731	25.7716	-0.459303	Edge	CD	9	Animalia	Loxodonta	Elephantidae	Proboscidea	Mammalia	Mammalia	0.355393	-1.13272	-0.952016	6.243	17.897	17.1	13.6	33.9124	NA	NA	NA	NA	4.38756	0.955949	6.58019
6368	S670	Loxodonta_africana	0.432	0.257587	10	-24.1074	31.598	-0.428978	Core	CD	9	Animalia	Loxodonta	Elephantidae	Proboscidea	Mammalia	Mammalia	0.844113	-1.71016	0.207826	6.243	22.6157	21.7	19	44.2851	NA	NA	NA	NA	4.38756	0.955949	6.58019
6369	S439	Loxodonta_cyclotis	0.807	0.481188	68	-2.30254	9.73104	-0.791497	Edge	CD	8	Animalia	Loxodonta	Elephantidae	Proboscidea	Mammalia	Mammalia	2.00598	-0.462891	0.838375	6	25.283	24.8	22.5	89.4606	NA	NA	NA	NA	4.40739	0.93373	6.67669
6370	S393	Lycaon_pictus	0.67	0.399499	20	-24.596	31.7078	-0.343518	Edge	CD	10	Animalia	Lycaon	Canidae	Carnivora	Mammalia	Mammalia	0.839503	-1.47457	0.175608	6.025	21.6593	20.9	18.4	43.3548	NA	NA	NA	NA	3.58827	1.81558	4.31477
6371	S393	Lycaon_pictus	0.59	0.351798	14	-21.7402	32.0713	-0.303544	Edge	CD	10	Animalia	Lycaon	Canidae	Carnivora	Mammalia	Mammalia	1.06081	-1.65935	0.120378	6.025	23.0243	22.4	19.3	47.5922	NA	NA	NA	NA	3.58827	1.81558	4.31477
6372	S393	Lycaon_pictus	0.74	0.441238	42	-18.9484	22.9858	0.517981	Core	CD	10	Animalia	Lycaon	Canidae	Carnivora	Mammalia	Mammalia	0.765734	-2.02429	0.433351	6.025	23.489	21.7	18	60.486	NA	NA	NA	NA	3.58827	1.81558	4.31477
6373	S393	Lycaon_pictus	0.76	0.453163	14	-18.4509	26.3452	0.376006	Sub_edge	CD	10	Animalia	Lycaon	Canidae	Carnivora	Mammalia	Mammalia	0.987041	-1.92728	0.654273	6.025	22.257	22.5	19.2	58.5699	NA	NA	NA	NA	3.58827	1.81558	4.31477
6374	S393	Lycaon_pictus	0.68	0.405462	23	-9.30168	37.4481	-0.200164	Edge	CD	10	Animalia	Lycaon	Canidae	Carnivora	Mammalia	Mammalia	1.55875	-1.01723	0.207826	6.025	24.2813	23	20.8	59.2605	NA	NA	NA	NA	3.58827	1.81558	4.31477
6375	S393	Lycaon_pictus	0.61	0.363723	32	-2.7466	34.8551	1.38362	Sub_edge	CD	10	Animalia	Lycaon	Canidae	Carnivora	Mammalia	Mammalia	1.07925	-0.994136	-0.671261	6.025	19.539	18.9	16.7	71.4722	NA	NA	NA	NA	3.58827	1.81558	4.31477
6376	S393	Lycaon_pictus	0.67	0.399499	13	-2.17532	34.8595	1.20305	Core	CD	10	Animalia	Lycaon	Canidae	Carnivora	Mammalia	Mammalia	1.18068	-0.892507	-0.882978	6.025	20.747	19.7	17.6	72.1845	NA	NA	NA	NA	3.58827	1.81558	4.31477
6377	S393	Lycaon_pictus	0.67	0.399499	63	1.22693	36.7721	1.72408	Core	CD	10	Animalia	Lycaon	Canidae	Carnivora	Mammalia	Mammalia	0.927104	-1.40065	-0.772517	6.025	18.3143	17.4	15.4	73.8038	NA	NA	NA	NA	3.58827	1.81558	4.31477
6378	S552	Lynx_canadensis	0.71	0.42335	51	47.7291	-71.0549	0.549684	Core	CD	17	Animalia	Lynx	Felidae	Carnivora	Mammalia	Mammalia	-1.33668	1.29253	0.778542	7.364	-0.909667	-1.5	-26	5.20225	NA	NA	NA	NA	3.98363	1.9438	3.98289
6379	S552	Lynx_canadensis	0.71	0.42335	59	55.5297	-98.863	-0.440006	Core	CD	17	Animalia	Lynx	Felidae	Carnivora	Mammalia	Mammalia	-2.11126	-0.213436	1.47353	7.364	-2.62567	-4.1	-30	-58.0099	NA	NA	NA	NA	3.98363	1.9438	3.98289
6380	S552	Lynx_canadensis	0.7	0.417387	30	64.8208	-119.838	-0.237381	Core	CD	17	Animalia	Lynx	Felidae	Carnivora	Mammalia	Mammalia	-2.57693	-0.0979482	0.902811	7.364	-6.51067	-8.9	-23.6	-116.484	NA	NA	NA	NA	3.98363	1.9438	3.98289
6381	S552	Lynx_canadensis	0.72	0.429312	53	63.9911	-140.687	0.360844	Core	CD	17	Animalia	Lynx	Felidae	Carnivora	Mammalia	Mammalia	-2.50777	-0.550662	1.45972	7.364	-6.223	-9	-13.7	-171.189	NA	NA	NA	NA	3.98363	1.9438	3.98289
6382	S552	Lynx_canadensis	0.7	0.417387	30	55.4416	-125.114	1.34778	Core	CD	17	Animalia	Lynx	Felidae	Carnivora	Mammalia	Mammalia	-1.64559	0.0822134	-0.201801	7.364	-1.24933	-2.5	-20.8	-122.59	NA	NA	NA	NA	3.98363	1.9438	3.98289
6383	S552	Lynx_canadensis	0.41	0.24447	25	48.5225	-56.0032	-0.477222	Island	CD	17	Animalia	Lynx	Felidae	Carnivora	Mammalia	Mammalia	-0.838743	1.26019	-0.450338	7.364	3.29967	2.4	-21.6	31.9814	NA	NA	NA	NA	3.98363	1.9438	3.98289
6384	S530	Lynx_lynx	0.5	0.298134	28	62.4154	10.4298	0.218869	Sub_edge	CD	13	Animalia	Lynx	Felidae	Carnivora	Mammalia	Mammalia	-1.25369	0.396341	-0.441133	7.486	1.08833	-0.1	-19.1	103.254	NA	NA	NA	NA	3.85552	1.64694	4.34172
6385	S530	Lynx_lynx	0.6	0.35776	30	62.5579	26.3126	-0.666063	Core	CD	13	Animalia	Lynx	Felidae	Carnivora	Mammalia	Mammalia	-1.17531	0.174604	0.00991652	7.486	2.85367	2.2	-22.9	91.7995	NA	NA	NA	NA	3.85552	1.64694	4.34172
6386	S530	Lynx_lynx	0.59	0.351798	61	59.1145	25.9163	-0.656414	Edge	CD	13	Animalia	Lynx	Felidae	Carnivora	Mammalia	Mammalia	-1.04161	0.174604	-0.261634	7.486	5.01933	4.3	-20.7	96.3109	NA	NA	NA	NA	3.85552	1.64694	4.34172
6387	S530	Lynx_lynx	0.62	0.369686	48	56.9128	24.6322	-0.74601	Edge	CD	13	Animalia	Lynx	Felidae	Carnivora	Mammalia	Mammalia	-0.921734	0.11455	-0.155775	7.486	5.808	5.6	-18.3	100.097	NA	NA	NA	NA	3.85552	1.64694	4.34172
6388	S530	Lynx_lynx	0.59	0.351798	12	56.2507	23.9151	-0.752902	Sub_edge	CD	13	Animalia	Lynx	Felidae	Carnivora	Mammalia	Mammalia	-0.880239	0.0406376	-0.12816	7.486	6.64467	6.1	-17.3	101.53	NA	NA	NA	NA	3.85552	1.64694	4.34172
6389	S530	Lynx_lynx	0.6	0.35776	11	53.854	26.3893	-0.610927	Core	CD	13	Animalia	Lynx	Felidae	Carnivora	Mammalia	Mammalia	-0.89407	0.026779	0.0835573	7.486	5.856	6.1	-10.1	100.987	NA	NA	NA	NA	3.85552	1.64694	4.34172
6390	S530	Lynx_lynx	0.59	0.351798	12	53.8137	23.3475	-0.64263	Core	CD	13	Animalia	Lynx	Felidae	Carnivora	Mammalia	Mammalia	-0.857186	-0.111807	-0.0453141	7.486	6.63167	6.3	-12.1	104.393	NA	NA	NA	NA	3.85552	1.64694	4.34172
6391	S530	Lynx_lynx	0.477	0.284419	22	52.7852	23.6806	-0.575089	Sub_edge	CD	13	Animalia	Lynx	Felidae	Carnivora	Mammalia	Mammalia	-0.820301	-0.0979482	-0.0269039	7.486	6.58967	6.7	-8.8	104.913	NA	NA	NA	NA	3.85552	1.64694	4.34172
6392	S530	Lynx_lynx	0.6	0.35776	13	48.0592	24.6197	1.5697	Sub_edge	CD	13	Animalia	Lynx	Felidae	Carnivora	Mammalia	Mammalia	-0.935565	0.825957	-0.132762	7.486	1.76867	2.5	-6.1	107.118	NA	NA	NA	NA	3.85552	1.64694	4.34172
6393	S530	Lynx_lynx	0.674	0.401884	61	60.8114	48.6752	-0.566818	Core	CD	13	Animalia	Lynx	Felidae	Carnivora	Mammalia	Mammalia	-1.50267	0.0775938	0.553017	7.486	1.39967	-0.1	-14.4	64.3816	NA	NA	NA	NA	3.85552	1.64694	4.34172
6394	S533	Lynx_rufus	0.722	0.430505	58	45.5515	-123.466	-0.0926492	Edge	CD	15	Animalia	Lynx	Felidae	Carnivora	Mammalia	Mammalia	0.788787	1.74986	-0.132762	6.988	8.34833	7.4	1.4	-112.662	NA	NA	NA	NA	3.935	1.80617	3.87549
6395	S533	Lynx_rufus	0.778	0.463896	541	41.2435	-114.897	1.85227	Core	CD	15	Animalia	Lynx	Felidae	Carnivora	Mammalia	Mammalia	-0.954008	-1.05419	-0.335275	6.988	6.00267	4.3	-5.3	-88.6503	NA	NA	NA	NA	3.935	1.80617	3.87549
6396	S533	Lynx_rufus	0.771	0.459722	418	39.6042	-95.4293	-0.347653	Edge	CD	15	Animalia	Lynx	Felidae	Carnivora	Mammalia	Mammalia	-0.433014	-0.587618	1.39528	6.988	11.8633	11.4	-6.8	-41.7333	NA	NA	NA	NA	3.935	1.80617	3.87549
6397	S533	Lynx_rufus	0.745	0.444219	126	46.1334	-91.1666	-0.204299	Core	CD	15	Animalia	Lynx	Felidae	Carnivora	Mammalia	Mammalia	-1.28597	-0.245773	1.33545	6.988	4.23	2.9	-19.5	-34.9285	NA	NA	NA	NA	3.935	1.80617	3.87549
6398	S533	Lynx_rufus	0.655	0.390555	22	44.855	-84.432	-0.302166	Sub_edge	CD	15	Animalia	Lynx	Felidae	Carnivora	Mammalia	Mammalia	-1.01394	-0.167241	0.737119	6.988	5.866	4.6	-21.5	-19.8802	NA	NA	NA	NA	3.935	1.80617	3.87549
6399	S533	Lynx_rufus	0.775	0.462107	356	36.9657	-86.805	-0.553034	Core	CD	15	Animalia	Lynx	Felidae	Carnivora	Mammalia	Mammalia	0.0326536	0.4102	0.138788	6.988	13.6203	13.2	1	-22.1334	NA	NA	NA	NA	3.935	1.80617	3.87549
6400	S533	Lynx_rufus	0.724	0.431697	25	26.015	-81.4437	-0.803903	Edge	CD	15	Animalia	Lynx	Felidae	Carnivora	Mammalia	Mammalia	1.42043	-0.352022	0.806157	6.988	23.3633	22.8	18.6	-11.0379	NA	NA	NA	NA	3.935	1.80617	3.87549
6401	S533	Lynx_rufus	0.744	0.443623	50	41.524	-76.0824	-0.067838	Core	CD	15	Animalia	Lynx	Felidae	Carnivora	Mammalia	Mammalia	-0.718869	0.433297	0.37812	6.988	7.62967	6.4	-13	-1.60377	NA	NA	NA	NA	3.935	1.80617	3.87549
6402	S533	Lynx_rufus	0.679	0.404865	71	44.0072	-71.9515	-0.277355	Core	CD	15	Animalia	Lynx	Felidae	Carnivora	Mammalia	Mammalia	-0.935565	0.396341	0.663478	6.988	5.74433	4.4	-20.4	5.32841	NA	NA	NA	NA	3.935	1.80617	3.87549
6403	S533	Lynx_rufus	0.656	0.391151	13	33.5036	-117.347	0.074137	Edge	CD	15	Animalia	Lynx	Felidae	Carnivora	Mammalia	Mammalia	0.295456	-1.39142	-0.533184	6.988	15.7833	14.4	10.6	-94.1272	NA	NA	NA	NA	3.935	1.80617	3.87549
6404	S300	Lynx_rufus	0.77	0.459126	22	28.1233	-97.3584	-0.80666	Edge	CD	12	Animalia	Lynx	Felidae	Carnivora	Mammalia	Mammalia	0.73346	-0.693867	0.355108	6.988	21.699	21	13.6	-45.2923	NA	NA	NA	NA	3.935	1.80617	3.87549
6405	S146	Lynx_rufus	0.76	0.453163	48	39.3073	-116.792	1.96806	Core	CD	10	Animalia	Lynx	Felidae	Carnivora	Mammalia	Mammalia	-0.709648	-1.27131	-0.459543	6.988	9.27633	7.9	-0.5	-93.0987	NA	NA	NA	NA	3.935	1.80617	3.87549
6406	S146	Lynx_rufus	0.76	0.453163	43	42.8272	-107.59	1.91292	Core	CD	10	Animalia	Lynx	Felidae	Carnivora	Mammalia	Mammalia	-1.19376	-1.07267	0.32289	6.988	5.96867	5	-6.8	-71.0352	NA	NA	NA	NA	3.935	1.80617	3.87549
6407	S146	Lynx_rufus	0.77	0.459126	30	47.2615	-100.425	-0.000296509	Core	CD	10	Animalia	Lynx	Felidae	Carnivora	Mammalia	Mammalia	-1.37357	-0.869409	1.40449	6.988	4.805	3.9	-19	-56.2089	NA	NA	NA	NA	3.935	1.80617	3.87549
6408	S146	Lynx_rufus	0.76	0.453163	22	31.2241	-99.409	-0.0071885	Core	CD	10	Animalia	Lynx	Felidae	Carnivora	Mammalia	Mammalia	0.124865	-1.11886	0.493184	6.988	18.138	17.2	8	-49.7628	NA	NA	NA	NA	3.935	1.80617	3.87549
6409	S146	Lynx_rufus	0.75	0.4472	20	46.8983	-94.5813	-0.219462	Core	CD	10	Animalia	Lynx	Felidae	Carnivora	Mammalia	Mammalia	-1.34591	-0.444413	1.51955	6.988	4.17733	3.2	-22.4	-42.8475	NA	NA	NA	NA	3.935	1.80617	3.87549
6410	S146	Lynx_rufus	0.76	0.453163	22	31.1076	-92.7193	-0.744632	Sub_edge	CD	10	Animalia	Lynx	Felidae	Carnivora	Mammalia	Mammalia	0.691965	0.69661	-0.14657	6.988	18.7973	18.5	10.1	-34.4906	NA	NA	NA	NA	3.935	1.80617	3.87549
6411	S146	Lynx_rufus	0.76	0.453163	50	38.1035	-92.2641	-0.510304	Sub_edge	CD	10	Animalia	Lynx	Felidae	Carnivora	Mammalia	Mammalia	-0.299307	-0.231914	0.819965	6.988	12.969	12.6	-2.6	-34.2903	NA	NA	NA	NA	3.935	1.80617	3.87549
6412	S146	Lynx_rufus	0.74	0.441238	12	38.0345	-92.1981	-0.424843	Sub_edge	CD	10	Animalia	Lynx	Felidae	Carnivora	Mammalia	Mammalia	-0.294697	-0.167241	0.778542	6.988	12.8677	12.5	-2.5	-34.1277	NA	NA	NA	NA	3.935	1.80617	3.87549
6413	S146	Lynx_rufus	0.75	0.4472	146	40.3613	-89.9097	-0.5999	Sub_edge	CD	10	Animalia	Lynx	Felidae	Carnivora	Mammalia	Mammalia	-0.562109	-0.199578	0.967247	6.988	11.0483	10.4	-6.6	-29.7624	NA	NA	NA	NA	3.935	1.80617	3.87549
6414	S146	Lynx_rufus	0.74	0.441238	31	39.6192	-86.1693	-0.508926	Sub_edge	CD	10	Animalia	Lynx	Felidae	Carnivora	Mammalia	Mammalia	-0.40074	0.197702	0.695696	6.988	11.273	10.8	-7.5	-21.4552	NA	NA	NA	NA	3.935	1.80617	3.87549
6415	S146	Lynx_rufus	0.74	0.441238	30	46.3132	-86.794	-0.417951	Sub_edge	CD	10	Animalia	Lynx	Felidae	Carnivora	Mammalia	Mammalia	-1.06927	0.188462	0.465569	6.988	4.97767	3.6	-20.9	-25.6057	NA	NA	NA	NA	3.935	1.80617	3.87549
6416	S146	Lynx_rufus	0.64	0.381611	24	44.4452	-85.0758	-0.269084	Sub_edge	CD	10	Animalia	Lynx	Felidae	Carnivora	Mammalia	Mammalia	-0.97706	-0.167241	0.700299	6.988	6.23067	4.9	-20.7	-21.035	NA	NA	NA	NA	3.935	1.80617	3.87549
6417	S146	Lynx_rufus	0.76	0.453163	35	37.6288	-84.4636	-0.416573	Sub_edge	CD	10	Animalia	Lynx	Felidae	Carnivora	Mammalia	Mammalia	0.00499025	0.373244	0.35971	6.988	12.8127	12.6	-0.1	-17.3123	NA	NA	NA	NA	3.935	1.80617	3.87549
6418	S146	Lynx_rufus	0.73	0.435275	10	28.3307	-81.7382	-0.74601	Sub_edge	CD	10	Animalia	Lynx	Felidae	Carnivora	Mammalia	Mammalia	1.17607	-0.282729	0.626658	6.988	21.933	21.7	16.3	-11.2816	NA	NA	NA	NA	3.935	1.80617	3.87549
6419	S146	Lynx_rufus	0.61	0.363723	13	45.332	-69.1325	-0.555791	Sub_edge	CD	10	Animalia	Lynx	Felidae	Carnivora	Mammalia	Mammalia	-1.16148	0.691991	0.249249	6.988	5.118	3.7	-20.2	10.0683	NA	NA	NA	NA	3.935	1.80617	3.87549
6420	S146	Lynx_rufus	0.63	0.375648	37	44.9632	-63.1892	-0.748767	Sub_edge	CD	10	Animalia	Lynx	Felidae	Carnivora	Mammalia	Mammalia	-0.580552	1.24633	-0.496364	6.988	6.24867	5	-19.3	21.2183	NA	NA	NA	NA	3.935	1.80617	3.87549
6421	S362	Macaca_mulatta	0.74	0.441238	20	31.8986	106.981	-0.0140805	Core	CD	30	Animalia	Macaca	Cercopithecidae	Primates	Mammalia	Mammalia	0.341562	-0.522945	1.4321	6.833	16.3683	15.8	12.6	-34.7299	NA	NA	NA	NA	4.03395	1.41198	3.84104
6422	S362	Macaca_mulatta	0.68	0.405462	20	30.9415	101.819	4.82961	Core	CD	30	Animalia	Macaca	Cercopithecidae	Primates	Mammalia	Mammalia	-0.838743	-0.310446	0.61285	6.833	3.76133	1.9	-1.8	-23.8986	NA	NA	NA	NA	4.03395	1.41198	3.84104
6423	S362	Macaca_mulatta	0.72	0.429312	20	29.4137	102.705	2.0866	Core	CD	30	Animalia	Macaca	Cercopithecidae	Primates	Mammalia	Mammalia	0.092591	-0.208817	0.971849	6.833	12.3477	11	8	-25.8179	NA	NA	NA	NA	4.03395	1.41198	3.84104
6424	S362	Macaca_mulatta	0.67	0.399499	20	32.1448	102.944	2.82404	Core	CD	30	Animalia	Macaca	Cercopithecidae	Primates	Mammalia	Mammalia	-0.585162	-0.712345	0.635863	6.833	6.30367	6	2.7	-26.2093	NA	NA	NA	NA	4.03395	1.41198	3.84104
6425	S362	Macaca_mulatta	0.73	0.435275	20	29.0134	101.624	5.74211	Core	CD	30	Animalia	Macaca	Cercopithecidae	Primates	Mammalia	Mammalia	-0.801859	0.142267	0.769337	6.833	1.53533	-0.1	-3.4	-23.6273	NA	NA	NA	NA	4.03395	1.41198	3.84104
6426	S362	Macaca_mulatta	0.7	0.417387	20	31.3341	102.314	4.44642	Core	CD	30	Animalia	Macaca	Cercopithecidae	Primates	Mammalia	Mammalia	-1.037	0.00830094	0.603645	6.833	0.485333	-0.8	-4.6	-24.9083	NA	NA	NA	NA	4.03395	1.41198	3.84104
6427	S182	Macropus_antilopinus	0.68	0.405462	19	-16.5455	143.485	-0.645387	Core	CD	12	Animalia	Macropus	Macropodidae	Diprotodontia	Mammalia	Mammalia	1.70168	-1.59006	1.12834	5.739	26.431	25.7	22.8	-155.103	NA	NA	NA	NA	3.76505	1.29141	4.40312
6428	S182	Macropus_antilopinus	0.73	0.435275	52	-13.2174	130.864	-0.576467	Core	CD	12	Animalia	Macropus	Macropodidae	Diprotodontia	Mammalia	Mammalia	1.85383	-1.18354	1.09612	5.739	26.83	26.1	23.5	-119.822	NA	NA	NA	NA	3.76505	1.29141	4.40312
6429	S379	Macropus_eugenii	0.37	0.220619	35	-28.4376	113.728	-0.803903	Isle	CD	8	Animalia	Macropus	Macropodidae	Diprotodontia	Mammalia	Mammalia	0.779565	-1.52076	-0.542389	4.164	20.6562	19.1	17.1	-98.8945	NA	NA	NA	NA	3.66266	1.07388	3.76735
6430	S379	Macropus_eugenii	0.51	0.304096	30	-28.4651	113.693	-0.802524	Isle	CD	8	Animalia	Macropus	Macropodidae	Diprotodontia	Mammalia	Mammalia	0.788787	-1.51152	-0.551594	4.164	20.6286	19.1	17.1	-98.8565	NA	NA	NA	NA	3.66266	1.07388	3.76735
6431	S379	Macropus_eugenii	0.37	0.220619	36	-28.303	113.595	-0.805281	Isle	CD	8	Animalia	Macropus	Macropodidae	Diprotodontia	Mammalia	Mammalia	0.784176	-1.53462	-0.556197	4.164	20.9958	19.2	17.2	-98.4176	NA	NA	NA	NA	3.66266	1.07388	3.76735
6432	S379	Macropus_eugenii	0.82	0.488939	10	-32.5363	117.318	-0.263571	Sub_edge	CD	8	Animalia	Macropus	Macropodidae	Diprotodontia	Mammalia	Mammalia	0.263182	-1.32674	-0.712684	4.164	16.476	15.5	12.5	-112.594	NA	NA	NA	NA	3.66266	1.07388	3.76735
6433	S379	Macropus_eugenii	0.548	0.326754	199	-35.7192	136.846	-0.613684	Isle	CD	8	Animalia	Macropus	Macropodidae	Diprotodontia	Mammalia	Mammalia	0.41072	-0.37512	-1.37545	4.164	14.5357	13.9	11.7	-161.908	NA	NA	NA	NA	3.66266	1.07388	3.76735
6434	S379	Macropus_eugenii	0.255	0.152048	112	-32.2422	115.681	-0.80666	Isle	CD	8	Animalia	Macropus	Macropodidae	Diprotodontia	Mammalia	Mammalia	0.821061	-0.906365	-0.671261	4.164	18.2429	17.8	15.3	-108.565	NA	NA	NA	NA	3.66266	1.07388	3.76735
6435	S448	Macropus_fuliginosus	0.6	0.35776	25	-35.8229	137.367	-0.663306	Isle	CD	9	Animalia	Macropus	Macropodidae	Diprotodontia	Mammalia	Mammalia	0.364614	-0.449032	-1.49051	6.185	15.1303	14.2	11.9	-163.296	NA	NA	NA	NA	3.86332	1.26445	4.46557
6436	S448	Macropus_fuliginosus	0.83	0.494902	14	-30.3055	145.83	-0.660549	Core	CD	9	Animalia	Macropus	Macropodidae	Diprotodontia	Mammalia	Mammalia	0.350783	-1.49766	-0.0683268	6.185	20.431	19.5	16	-176.824	NA	NA	NA	NA	3.86332	1.26445	4.46557
6437	S448	Macropus_fuliginosus	0.87	0.518752	25	-33.3907	145.581	-0.637117	Core	CD	9	Animalia	Macropus	Macropodidae	Diprotodontia	Mammalia	Mammalia	0.180192	-1.16044	-0.694273	6.185	17.638	16.8	13.6	-180.09	NA	NA	NA	NA	3.86332	1.26445	4.46557
6438	S448	Macropus_fuliginosus	0.83	0.494902	20	-32.9629	138.867	-0.067838	Core	CD	9	Animalia	Macropus	Macropodidae	Diprotodontia	Mammalia	Mammalia	-0.0226732	-1.20202	-1.00725	6.185	15.2243	14	11	-163.065	NA	NA	NA	NA	3.86332	1.26445	4.46557
6439	S448	Macropus_fuliginosus	0.78	0.465088	32	-34.6937	138.826	-0.413816	Sub_edge	CD	9	Animalia	Macropus	Macropodidae	Diprotodontia	Mammalia	Mammalia	0.258571	-0.841692	-1.03026	6.185	15.416	14.4	11.7	-165.272	NA	NA	NA	NA	3.86332	1.26445	4.46557
6440	S448	Macropus_fuliginosus	0.85	0.506827	36	-34.7125	135.468	-0.686739	Edge	CD	9	Animalia	Macropus	Macropodidae	Diprotodontia	Mammalia	Mammalia	0.433773	-0.707726	-1.38926	6.185	15.3841	15	13.3	-157.241	NA	NA	NA	NA	3.86332	1.26445	4.46557
6441	S448	Macropus_fuliginosus	0.84	0.500864	34	-31.6553	127.011	-0.639873	Core	CD	9	Animalia	Macropus	Macropodidae	Diprotodontia	Mammalia	Mammalia	0.212466	-1.23897	-1.30181	6.185	18.039	16.5	13.8	-133.232	NA	NA	NA	NA	3.86332	1.26445	4.46557
6442	S448	Macropus_fuliginosus	0.87	0.518752	21	-31.8586	124.723	-0.615062	Core	CD	9	Animalia	Macropus	Macropodidae	Diprotodontia	Mammalia	Mammalia	0.221687	-1.36832	-1.15453	6.185	18.2427	17	14.1	-128.267	NA	NA	NA	NA	3.86332	1.26445	4.46557
6443	S448	Macropus_fuliginosus	0.86	0.51279	30	-30.7314	121.516	-0.314571	Core	CD	9	Animalia	Macropus	Macropodidae	Diprotodontia	Mammalia	Mammalia	0.189413	-1.46533	-0.841555	6.185	18.7367	17.9	14.8	-119.424	NA	NA	NA	NA	3.86332	1.26445	4.46557
6444	S448	Macropus_fuliginosus	0.89	0.530678	29	-33.8504	121.873	-0.794254	Edge	CD	9	Animalia	Macropus	Macropodidae	Diprotodontia	Mammalia	Mammalia	0.535205	-0.832453	-1.24658	6.185	16.5807	16.5	13.8	-124.624	NA	NA	NA	NA	3.86332	1.26445	4.46557
6445	S448	Macropus_fuliginosus	0.89	0.530678	30	-35.0258	117.891	-0.692253	Edge	CD	9	Animalia	Macropus	Macropodidae	Diprotodontia	Mammalia	Mammalia	0.604364	-0.365881	-1.23277	6.185	15.3504	15.3	12.7	-117.471	NA	NA	NA	NA	3.86332	1.26445	4.46557
6446	S448	Macropus_fuliginosus	0.88	0.524715	19	-34.01	115.112	-0.690874	Edge	CD	9	Animalia	Macropus	Macropodidae	Diprotodontia	Mammalia	Mammalia	0.830282	-0.352022	-0.823145	6.185	16.6983	15.8	13.5	-109.89	NA	NA	NA	NA	3.86332	1.26445	4.46557
6447	S448	Macropus_fuliginosus	0.9	0.53664	38	-32.7786	116.787	-0.41933	Core	CD	9	Animalia	Macropus	Macropodidae	Diprotodontia	Mammalia	Mammalia	0.350783	-1.1974	-0.65285	6.185	16.6217	15	12.1	-111.77	NA	NA	NA	NA	3.86332	1.26445	4.46557
6448	S448	Macropus_fuliginosus	0.87	0.518752	27	-31.958	115.838	-0.729469	Edge	CD	9	Animalia	Macropus	Macropodidae	Diprotodontia	Mammalia	Mammalia	0.834892	-0.920224	-0.556197	6.185	18.8083	18	15.4	-108.502	NA	NA	NA	NA	3.86332	1.26445	4.46557
6449	S448	Macropus_fuliginosus	0.88	0.524715	24	-28.7798	114.612	-0.798389	Edge	CD	9	Animalia	Macropus	Macropodidae	Diprotodontia	Mammalia	Mammalia	0.724239	-1.58082	-0.482556	6.185	20.1994	19.1	16.8	-101.311	NA	NA	NA	NA	3.86332	1.26445	4.46557
6450	S448	Macropus_fuliginosus	0.88	0.524715	30	-30.8602	116.707	-0.353167	Sub_edge	CD	9	Animalia	Macropus	Macropodidae	Diprotodontia	Mammalia	Mammalia	0.373836	-1.52076	-0.583812	6.185	18.4277	17.4	14.6	-108.853	NA	NA	NA	NA	3.86332	1.26445	4.46557
6451	S448	Macropus_fuliginosus	0.83	0.494902	20	-25.6191	114.108	-0.798389	Edge	CD	9	Animalia	Macropus	Macropodidae	Diprotodontia	Mammalia	Mammalia	0.622806	-2.00581	-0.436531	6.185	23.5773	21.8	19.9	-95.8683	NA	NA	NA	NA	3.86332	1.26445	4.46557
6452	S182	Macropus_robustus	0.81	0.482976	14	-13.2174	130.864	-0.576467	Sub_edge	CD	12	Animalia	Macropus	Macropodidae	Diprotodontia	Mammalia	Mammalia	1.85383	-1.18354	1.09612	6.755	26.83	26.1	23.5	-119.822	NA	NA	NA	NA	3.89016	1.43757	4.39584
6453	S182	Macropus_robustus	0.76	0.453163	9	-20.112	143.102	-0.426222	Core	CD	12	Animalia	Macropus	Macropodidae	Diprotodontia	Mammalia	Mammalia	1.09769	-1.98272	0.856785	6.755	24.9333	24	20.8	-157.983	NA	NA	NA	NA	3.89016	1.43757	4.39584
6454	S199	Marmota_flaviventris	0.64	0.381611	10	39.6141	-117.853	2.4629	Edge	CD	6	Animalia	Marmota	Sciuridae	Rodentia	Mammalia	Mammalia	-0.935565	-1.01723	-0.703479	6.281	6.86033	4.9	-3.2	-95.9182	NA	NA	NA	NA	3.73838	1.81291	3.55528
6455	S199	Marmota_flaviventris	0.71	0.42335	21	39.7871	-113.903	3.07767	Core	CD	6	Animalia	Marmota	Sciuridae	Rodentia	Mammalia	Mammalia	-0.97706	-0.707726	-0.57921	6.281	5.53667	3.9	-5.2	-85.7842	NA	NA	NA	NA	3.73838	1.81291	3.55528
6456	S199	Marmota_flaviventris	0.76	0.453163	23	39.3623	-117.748	3.07905	Core	CD	6	Animalia	Marmota	Sciuridae	Rodentia	Mammalia	Mammalia	-1.03239	-0.809355	-0.855363	6.281	5.325	3.4	-4.7	-95.5985	NA	NA	NA	NA	3.73838	1.81291	3.55528
6457	S199	Marmota_flaviventris	0.79	0.471051	14	38.8355	-116.618	3.30097	Core	CD	6	Animalia	Marmota	Sciuridae	Rodentia	Mammalia	Mammalia	-1.16609	-0.532184	-0.942811	6.281	4.02667	2.6	-5.9	-92.5715	NA	NA	NA	NA	3.73838	1.81291	3.55528
6458	S199	Marmota_flaviventris	0.86	0.51279	28	40.4639	-115.459	3.33267	Core	CD	6	Animalia	Marmota	Sciuridae	Rodentia	Mammalia	Mammalia	-1.17993	-0.222675	-0.975029	6.281	3.03433	0.7	-8.2	-89.891	NA	NA	NA	NA	3.73838	1.81291	3.55528
6459	S199	Marmota_flaviventris	0.8	0.477014	52	39.5786	-114.66	3.1521	Core	CD	6	Animalia	Marmota	Sciuridae	Rodentia	Mammalia	Mammalia	-1.05083	-0.555281	-0.726491	6.281	4.471	2.9	-5.9	-87.6643	NA	NA	NA	NA	3.73838	1.81291	3.55528
6460	S199	Marmota_flaviventris	0.74	0.441238	27	40.4801	-112.608	2.52493	Core	CD	6	Animalia	Marmota	Sciuridae	Rodentia	Mammalia	Mammalia	-0.944786	-0.213436	-0.703479	6.281	5.03033	3.1	-6.7	-82.6801	NA	NA	NA	NA	3.73838	1.81291	3.55528
6461	S199	Marmota_flaviventris	0.82	0.488939	40	38.9617	-117.293	3.05975	Core	CD	6	Animalia	Marmota	Sciuridae	Rodentia	Mammalia	Mammalia	-1.18915	-0.504467	-1.0993	6.281	4.37067	1.8	-6.3	-94.3484	NA	NA	NA	NA	3.73838	1.81291	3.55528
6462	S199	Marmota_flaviventris	0.73	0.435275	111	37.5534	-118.167	3.31337	Edge	CD	6	Animalia	Marmota	Sciuridae	Rodentia	Mammalia	Mammalia	-1.13843	-0.213436	-1.26039	6.281	1.39933	0.3	-8.3	-96.4582	NA	NA	NA	NA	3.73838	1.81291	3.55528
6463	S238	Marmota_marmota	0.57	0.339872	160	44.9895	6.30737	2.89434	Core	CD	5	Animalia	Marmota	Sciuridae	Rodentia	Mammalia	Mammalia	-0.81108	2.69687	-1.43989	5.336	-1.94267	-1.5	-7.6	119.296	NA	NA	NA	NA	3.77978	1.79008	3.47422
6464	S238	Marmota_marmota	0.61	0.363723	18	45.2339	6.73996	1.2954	Core	CD	5	Animalia	Marmota	Sciuridae	Rodentia	Mammalia	Mammalia	-0.56672	1.32949	-1.0993	5.336	4.23833	4.6	-1.7	119.277	NA	NA	NA	NA	3.77978	1.79008	3.47422
6465	S238	Marmota_marmota	0.76	0.453163	23	45.3199	7.01119	2.16103	Core	CD	5	Animalia	Marmota	Sciuridae	Rodentia	Mammalia	Mammalia	-0.700426	2.11481	-1.32482	5.336	1.45367	1.6	-4.9	119.275	NA	NA	NA	NA	3.77978	1.79008	3.47422
6466	S238	Marmota_marmota	0.64	0.381611	30	45.3562	7.04827	2.74685	Core	CD	5	Animalia	Marmota	Sciuridae	Rodentia	Mammalia	Mammalia	-0.755753	2.56752	-1.40767	5.336	-0.484	-0.2	-6.8	119.267	NA	NA	NA	NA	3.77978	1.79008	3.47422
6467	S238	Marmota_marmota	0.62	0.369686	18	45.2923	6.69397	3.23894	Core	CD	5	Animalia	Marmota	Sciuridae	Rodentia	Mammalia	Mammalia	-0.778806	2.78464	-1.40767	5.336	-1.41833	-1.3	-7.7	119.255	NA	NA	NA	NA	3.77978	1.79008	3.47422
6468	S238	Marmota_marmota	0.73	0.435275	26	45.2698	6.85671	2.2782	Core	CD	5	Animalia	Marmota	Sciuridae	Rodentia	Mammalia	Mammalia	-0.663542	1.81454	-1.26499	5.336	2.76367	2.7	-3.8	119.277	NA	NA	NA	NA	3.77978	1.79008	3.47422
6469	S238	Marmota_marmota	0.68	0.405462	24	45.2839	6.91851	1.50216	Core	CD	5	Animalia	Marmota	Sciuridae	Rodentia	Mammalia	Mammalia	-0.723479	2.28573	-1.34323	5.336	0.878333	0.8	-5.7	119.278	NA	NA	NA	NA	3.77978	1.79008	3.47422
6470	S238	Marmota_marmota	0.66	0.393536	289	45.4986	6.96863	3.14107	Core	CD	5	Animalia	Marmota	Sciuridae	Rodentia	Mammalia	Mammalia	-0.7327	2.63219	-1.33863	5.336	-0.035	-0.2	-6.8	119.218	NA	NA	NA	NA	3.77978	1.79008	3.47422
6471	S343	Martes_americana	0.643	0.3834	30	61.3635	-117.634	-0.594386	Core	CD	11	Animalia	Martes	Mustelidae	Carnivora	Mammalia	Mammalia	-2.31874	-0.393598	1.12373	7.052	-2.834	-5.4	-24.4	-107.858	NA	NA	NA	NA	3.80539	1.65374	2.95865
6472	S343	Martes_americana	0.672	0.400692	30	61.7932	-121.181	-0.551656	Core	CD	11	Animalia	Martes	Mustelidae	Carnivora	Mammalia	Mammalia	-2.23575	-0.365881	1.35386	7.052	-2.43667	-5	-23.2	-117.239	NA	NA	NA	NA	3.80539	1.65374	2.95865
6473	S343	Martes_americana	0.647	0.385785	30	65.1964	-123.428	-0.56544	Core	CD	11	Animalia	Martes	Mustelidae	Carnivora	Mammalia	Mammalia	-2.56771	-0.1811	1.22499	7.052	-5.685	-8.4	-21.9	-126.001	NA	NA	NA	NA	3.80539	1.65374	2.95865
6474	S343	Martes_americana	0.665	0.396518	16	65.8572	-127.022	-0.619197	Core	CD	11	Animalia	Martes	Mustelidae	Carnivora	Mammalia	Mammalia	-2.47088	-0.324305	1.27562	7.052	-6.23433	-8.2	-19.7	-135.932	NA	NA	NA	NA	3.80539	1.65374	2.95865
6475	S343	Martes_americana	0.617	0.367897	30	66.254	-128.635	-0.758416	Core	CD	11	Animalia	Martes	Mustelidae	Carnivora	Mammalia	Mammalia	-2.63225	-0.333544	1.51955	7.052	-6.915	-9.1	-19.2	-140.524	NA	NA	NA	NA	3.80539	1.65374	2.95865
6476	S343	Martes_americana	0.638	0.380418	30	60.977	-113.72	-0.594386	Core	CD	11	Animalia	Martes	Mustelidae	Carnivora	Mammalia	Mammalia	-2.3049	-0.296588	0.967247	7.052	-3.41867	-5.4	-27.4	-97.7695	NA	NA	NA	NA	3.80539	1.65374	2.95865
6477	S343	Martes_americana	0.662	0.394729	30	60.0522	-111.703	-0.511682	Core	CD	11	Animalia	Martes	Mustelidae	Carnivora	Mammalia	Mammalia	-2.20347	-0.379739	1.20658	7.052	-2.851	-4.7	-29.5	-92.0296	NA	NA	NA	NA	3.80539	1.65374	2.95865
6478	S343	Martes_americana	0.671	0.400095	40	60.7273	-135.043	0.0934346	Core	CD	11	Animalia	Martes	Mustelidae	Carnivora	Mammalia	Mammalia	-1.79774	-0.495227	0.212429	7.052	-0.596667	-2.5	-10.8	-153.211	NA	NA	NA	NA	3.80539	1.65374	2.95865
6479	S343	Martes_americana	0.655	0.390555	38	60.0924	-128.897	0.149949	Core	CD	11	Animalia	Martes	Mustelidae	Carnivora	Mammalia	Mammalia	-2.12048	-0.241153	0.976452	7.052	-2.615	-4.3	-17.2	-136.081	NA	NA	NA	NA	3.80539	1.65374	2.95865
6480	S343	Martes_americana	0.661	0.394133	40	64.2585	-139.483	-0.0967844	Core	CD	11	Animalia	Martes	Mustelidae	Carnivora	Mammalia	Mammalia	-2.48011	-0.402837	1.36307	7.052	-5.695	-7.9	-12.6	-168.083	NA	NA	NA	NA	3.80539	1.65374	2.95865
6481	S343	Martes_americana	0.667	0.39771	31	63.8478	-138.575	0.316735	Core	CD	11	Animalia	Martes	Mustelidae	Carnivora	Mammalia	Mammalia	-2.31412	-0.27811	1.01327	7.052	-5.12267	-6.9	-11.6	-165.268	NA	NA	NA	NA	3.80539	1.65374	2.95865
6482	S343	Martes_americana	0.675	0.40248	41	65.2171	-140.878	0.669605	Core	CD	11	Animalia	Martes	Mustelidae	Carnivora	Mammalia	Mammalia	-2.56771	-0.444413	1.28022	7.052	-7.00067	-10.2	-14.8	-172.672	NA	NA	NA	NA	3.80539	1.65374	2.95865
6483	S415	Martes_martes	0.61	0.363723	102	49.3496	5.06033	-0.446898	Core	CD	8	Animalia	Martes	Mustelidae	Carnivora	Mammalia	Mammalia	-0.414571	0.544166	-1.09009	7.098	9.56667	9.3	2.6	117.07	NA	NA	NA	NA	3.69355	1.61086	3.17075
6484	S415	Martes_martes	0.48	0.286208	88	42.8311	1.50896	1.04039	Sub_edge	CD	8	Animalia	Martes	Mustelidae	Carnivora	Mammalia	Mammalia	-0.460677	1.05693	-0.86917	7.098	6.93633	6.1	1.3	118.256	NA	NA	NA	NA	3.69355	1.61086	3.17075
6485	S415	Martes_martes	0.6	0.35776	126	46.4008	5.56757	-0.218083	Core	CD	8	Animalia	Martes	Mustelidae	Carnivora	Mammalia	Mammalia	-0.32236	0.590361	-0.685068	7.098	10.0253	9.7	3.9	118.697	NA	NA	NA	NA	3.69355	1.61086	3.17075
6486	S415	Martes_martes	0.62	0.369686	62	45.2328	5.96576	1.01558	Core	CD	8	Animalia	Martes	Mustelidae	Carnivora	Mammalia	Mammalia	-0.497562	1.08927	-1.02566	7.098	6.296	5.7	-0.3	119.175	NA	NA	NA	NA	3.69355	1.61086	3.17075
6487	S639	Mastomys_natalensis	0.861	0.513386	41	-6.81097	37.6621	-0.127109	Sub_edge	CD	11	Animalia	Mastomys	Muridae	Rodentia	Mammalia	Mammalia	1.44349	-1.17892	-0.0775319	7.14	24.822	23.1	21.5	62.397	NA	NA	NA	NA	2.86332	1.46374	1.75259
6488	S639	Mastomys_natalensis	0.878	0.523523	12	-6.82735	37.675	-0.114704	Sub_edge	CD	11	Animalia	Mastomys	Muridae	Rodentia	Mammalia	Mammalia	1.42966	-1.15582	-0.137365	7.14	24.7057	23.1	21.5	62.357	NA	NA	NA	NA	2.86332	1.46374	1.75259
6489	S639	Mastomys_natalensis	0.884	0.5271	13	-6.82936	37.6704	-0.11746	Sub_edge	CD	11	Animalia	Mastomys	Muridae	Rodentia	Mammalia	Mammalia	1.42966	-1.15582	-0.137365	7.14	24.7057	23.1	21.5	62.3607	NA	NA	NA	NA	2.86332	1.46374	1.75259
6490	S639	Mastomys_natalensis	0.871	0.519349	29	-6.81861	37.6635	-0.129866	Sub_edge	CD	11	Animalia	Mastomys	Muridae	Rodentia	Mammalia	Mammalia	1.44349	-1.17892	-0.0775319	7.14	24.822	23.1	21.5	62.3847	NA	NA	NA	NA	2.86332	1.46374	1.75259
6491	S639	Mastomys_natalensis	0.845	0.503846	27	-6.8109	37.6621	-0.127109	Sub_edge	CD	11	Animalia	Mastomys	Muridae	Rodentia	Mammalia	Mammalia	1.44349	-1.17892	-0.0775319	7.14	24.822	23.1	21.5	62.3971	NA	NA	NA	NA	2.86332	1.46374	1.75259
6492	S639	Mastomys_natalensis	0.846	0.504442	28	-6.81088	37.6621	-0.127109	Sub_edge	CD	11	Animalia	Mastomys	Muridae	Rodentia	Mammalia	Mammalia	1.44349	-1.17892	-0.0775319	7.14	24.822	23.1	21.5	62.3972	NA	NA	NA	NA	2.86332	1.46374	1.75259
6493	S639	Mastomys_natalensis	0.838	0.499672	31	-6.81098	37.6621	-0.127109	Sub_edge	CD	11	Animalia	Mastomys	Muridae	Rodentia	Mammalia	Mammalia	1.44349	-1.17892	-0.0775319	7.14	24.822	23.1	21.5	62.397	NA	NA	NA	NA	2.86332	1.46374	1.75259
6494	S639	Mastomys_natalensis	0.863	0.514579	16	-6.83503	37.6606	-0.116082	Sub_edge	CD	11	Animalia	Mastomys	Muridae	Rodentia	Mammalia	Mammalia	1.46193	-1.06343	-0.0130962	7.14	24.2443	22.7	21.1	62.3665	NA	NA	NA	NA	2.86332	1.46374	1.75259
6497	S503	Meles_meles	0.55	0.327947	42	57.6185	-2.51415	-0.770821	Island	CD	22	Animalia	Meles	Mustelidae	Carnivora	Mammalia	Mammalia	-0.336192	0.493351	-1.55955	7.092	8.33033	8	-7.1	105.553	NA	NA	NA	NA	3.76772	1.65463	4.07551
6498	S503	Meles_meles	0.63	0.375648	19	54.6824	-1.44848	-0.689496	Island	CD	22	Animalia	Meles	Mustelidae	Carnivora	Mammalia	Mammalia	-0.377687	0.350146	-1.33403	7.092	8.53233	8	-4.9	109.385	NA	NA	NA	NA	3.76772	1.65463	4.07551
6499	S503	Meles_meles	0.61	0.363723	62	54.3545	-0.44872	-0.648144	Island	CD	22	Animalia	Meles	Mustelidae	Carnivora	Mammalia	Mammalia	-0.24398	0.608839	-1.55035	7.092	8.95774	8.8	-3.5	110.431	NA	NA	NA	NA	3.76772	1.65463	4.07551
6500	S503	Meles_meles	0.62	0.369686	52	53.6405	-1.46221	-0.715685	Island	CD	22	Animalia	Meles	Mustelidae	Carnivora	Mammalia	Mammalia	-0.368466	0.368624	-1.49051	7.092	9.384	9.1	-1.9	110.337	NA	NA	NA	NA	3.76772	1.65463	4.07551
6501	S503	Meles_meles	0.61	0.363723	40	53.304	-3.25841	-0.739118	Island	CD	22	Animalia	Meles	Mustelidae	Carnivora	Mammalia	Mammalia	-0.345413	0.530307	-1.33403	7.092	9.20972	8.6	-3	109.118	NA	NA	NA	NA	3.76772	1.65463	4.07551
6502	S503	Meles_meles	0.51	0.304096	54	51.7416	-4.47515	-0.803903	Island	CD	22	Animalia	Meles	Mustelidae	Carnivora	Mammalia	Mammalia	-0.078	0.655035	-1.34784	7.092	10.605	10.2	1.6	109.235	NA	NA	NA	NA	3.76772	1.65463	4.07551
6503	S503	Meles_meles	0.58	0.345835	25	51.8096	0.91823	-0.812173	Island	CD	22	Animalia	Meles	Mustelidae	Carnivora	Mammalia	Mammalia	-0.40535	-0.0425138	-1.25118	7.092	10.027	9.6	1.1	113.543	NA	NA	NA	NA	3.76772	1.65463	4.07551
6504	S503	Meles_meles	0.64	0.381611	20	51.7803	-1.96843	-0.559926	Island	CD	22	Animalia	Meles	Mustelidae	Carnivora	Mammalia	Mammalia	-0.419182	0.382483	-1.41227	7.092	9.297	8.7	0.8	111.501	NA	NA	NA	NA	3.76772	1.65463	4.07551
6505	S503	Meles_meles	0.43	0.256395	25	52.3579	-7.09904	-0.619197	Island	CD	22	Animalia	Meles	Mustelidae	Carnivora	Mammalia	Mammalia	-0.0733894	0.80286	-1.53194	7.092	9.623	9	0.5	105.893	NA	NA	NA	NA	3.76772	1.65463	4.07551
6506	S503	Meles_meles	0.47	0.280246	20	61.3385	10.3839	0.370493	Core	CD	22	Animalia	Meles	Mustelidae	Carnivora	Mammalia	Mammalia	-1.31363	0.382483	-0.211006	7.092	0.809	-0.8	-20.8	104.692	NA	NA	NA	NA	3.76772	1.65463	4.07551
6507	S503	Meles_meles	0.55	0.327947	21	41.699	2.23918	-0.0457837	Core	CD	22	Animalia	Meles	Mustelidae	Carnivora	Mammalia	Mammalia	0.0188219	-0.134904	-0.588415	7.092	14.0167	14	9.6	118.766	NA	NA	NA	NA	3.76772	1.65463	4.07551
6508	S503	Meles_meles	0.6	0.35776	18	47.3902	8.55774	0.0700018	Core	CD	22	Animalia	Meles	Mustelidae	Carnivora	Mammalia	Mammalia	-0.253201	0.80286	-0.12816	7.092	9.28233	8.4	1.8	118.491	NA	NA	NA	NA	3.76772	1.65463	4.07551
6509	S503	Meles_meles	0.62	0.369686	34	49.7348	6.14417	-0.295274	Core	CD	22	Animalia	Meles	Mustelidae	Carnivora	Mammalia	Mammalia	-0.460677	0.516449	-1.05327	7.092	8.844	8.6	1.6	117.047	NA	NA	NA	NA	3.76772	1.65463	4.07551
6510	S464	Microcebus_bongolavensis	0.568	0.33868	27	-16.0858	47.3027	-0.604035	Endemic	CD	8	Animalia	Microcebus	Cheirogaleidae	Primates	Mammalia	Mammalia	2.1904	-0.827833	1.91077	2.823	25.9847	25.4	22.4	35.9269	NA	NA	NA	NA	NA	NA	NA
6511	S464	Microcebus_bongolavensis	0.593	0.353586	11	-15.4964	47.4799	-0.719821	Endemic	CD	8	Animalia	Microcebus	Cheirogaleidae	Primates	Mammalia	Mammalia	2.20884	-0.837072	2.09487	2.823	26.5547	25.9	23	36.525	NA	NA	NA	NA	NA	NA	NA
6512	S464	Microcebus_danfossi	0.686	0.409039	10	-15.3261	47.6763	-0.524088	Endemic	CD	8	Animalia	Microcebus	Cheirogaleidae	Primates	Mammalia	Mammalia	2.07052	-1.02185	1.49194	3.131	25.698	25.1	22.3	36.4908	NA	NA	NA	NA	NA	NA	NA
6513	S464	Microcebus_danfossi	0.711	0.423946	30	-14.9452	47.7118	-0.641252	Endemic	CD	8	Animalia	Microcebus	Cheirogaleidae	Primates	Mammalia	Mammalia	2.12585	-0.938702	1.23419	3.131	25.829	25.5	22.8	36.9841	NA	NA	NA	NA	NA	NA	NA
6514	S464	Microcebus_danfossi	0.636	0.379226	12	-15.2639	48.2948	-0.518574	Endemic	CD	8	Animalia	Microcebus	Cheirogaleidae	Primates	Mammalia	Mammalia	2.1904	-0.56914	1.94759	3.131	24.7187	24.4	21.7	35.7016	NA	NA	NA	NA	NA	NA	NA
6515	S464	Microcebus_ravelobensis	0.585	0.348816	59	-15.4804	46.6956	-0.763929	Endemic	CD	8	Animalia	Microcebus	Cheirogaleidae	Primates	Mammalia	Mammalia	2.25495	-0.75854	1.70826	3.451	26.3413	26.1	23.6	37.6541	NA	NA	NA	NA	NA	NA	NA
6516	S464	Microcebus_ravelobensis	0.608	0.36253	27	-15.4706	46.6621	-0.763929	Endemic	CD	8	Animalia	Microcebus	Cheirogaleidae	Primates	Mammalia	Mammalia	2.17196	-0.966419	1.19737	3.451	26.2513	25.9	23.4	37.7153	NA	NA	NA	NA	NA	NA	NA
6517	S464	Microcebus_ravelobensis	0.585	0.348816	15	-15.8059	47.1228	-0.78047	Endemic	CD	8	Animalia	Microcebus	Cheirogaleidae	Primates	Mammalia	Mammalia	2.15812	-0.934082	1.9706	3.451	26.8437	26.1	23.2	36.584	NA	NA	NA	NA	NA	NA	NA
6518	S464	Microcebus_ravelobensis	0.623	0.371474	24	-16.1246	46.953	-0.617819	Endemic	CD	8	Animalia	Microcebus	Cheirogaleidae	Primates	Mammalia	Mammalia	2.12124	-1.10962	1.36307	3.451	26.7257	25.9	22.9	36.3625	NA	NA	NA	NA	NA	NA	NA
6519	S464	Microcebus_ravelobensis	0.615	0.366704	23	-16.2698	47.051	-0.517196	Endemic	CD	8	Animalia	Microcebus	Cheirogaleidae	Primates	Mammalia	Mammalia	2.13968	-1.04957	1.34926	3.451	25.8393	25.4	22.3	36.0145	NA	NA	NA	NA	NA	NA	NA
6520	S464	Microcebus_ravelobensis	0.657	0.391748	20	-16.1956	46.895	-0.714307	Endemic	CD	8	Animalia	Microcebus	Cheirogaleidae	Primates	Mammalia	Mammalia	2.13507	-1.11424	1.33545	3.451	26.398	25.9	22.8	36.341	NA	NA	NA	NA	NA	NA	NA
6521	S464	Microcebus_ravelobensis	0.546	0.325562	17	-16.3018	46.812	-0.700523	Endemic	CD	8	Animalia	Microcebus	Cheirogaleidae	Primates	Mammalia	Mammalia	2.11663	-1.105	1.28943	3.451	26.1957	25.7	22.6	36.3034	NA	NA	NA	NA	NA	NA	NA
6522	S464	Microcebus_ravelobensis	0.62	0.369686	20	-16.2886	47.014	-0.566818	Endemic	CD	8	Animalia	Microcebus	Cheirogaleidae	Primates	Mammalia	Mammalia	2.11663	-1.03109	1.34466	3.451	25.6173	25.1	22.1	36.0391	NA	NA	NA	NA	NA	NA	NA
6523	S389	Microtus_agrestis	0.8	0.477014	40	56.2799	10.5229	-0.784605	Edge	CD	15	Animalia	Microtus	Cricetidae	Rodentia	Mammalia	Mammalia	-0.6451	0.0544962	-0.809337	7.219	7.87813	7.5	-12	110.8	NA	NA	NA	NA	2.95146	1.61345	1.60981
6524	S389	Microtus_agrestis	0.803	0.478803	25	56.3028	10.4886	-0.692253	Edge	CD	15	Animalia	Microtus	Cricetidae	Rodentia	Mammalia	Mammalia	-0.658931	0.0822134	-0.800132	7.219	7.78367	7.3	-12	110.784	NA	NA	NA	NA	2.95146	1.61345	1.60981
6525	S389	Microtus_agrestis	0.809	0.48238	39	56.3059	10.5026	-0.740497	Edge	CD	15	Animalia	Microtus	Cricetidae	Rodentia	Mammalia	Mammalia	-0.705037	0.0868329	-0.956619	7.219	7.822	7.4	-12.1	110.777	NA	NA	NA	NA	2.95146	1.61345	1.60981
6526	S389	Microtus_agrestis	0.737	0.439449	13	56.2842	10.468	-0.791497	Edge	CD	15	Animalia	Microtus	Cricetidae	Rodentia	Mammalia	Mammalia	-0.6451	0.0498767	-0.800132	7.219	7.83854	7.5	-11.8	110.81	NA	NA	NA	NA	2.95146	1.61345	1.60981
6527	S389	Microtus_agrestis	0.779	0.464492	36	56.3001	10.5007	-0.714307	Edge	CD	15	Animalia	Microtus	Cricetidae	Rodentia	Mammalia	Mammalia	-0.705037	0.0868329	-0.956619	7.219	7.822	7.4	-12.1	110.784	NA	NA	NA	NA	2.95146	1.61345	1.60981
6528	S389	Microtus_agrestis	0.835	0.497883	39	56.4942	9.86063	-0.799768	Sub_edge	CD	15	Animalia	Microtus	Cricetidae	Rodentia	Mammalia	Mammalia	-0.737311	0.276233	-0.85076	7.219	7.554	7.2	-11.1	110.719	NA	NA	NA	NA	2.95146	1.61345	1.60981
6529	S389	Microtus_agrestis	0.829	0.494305	54	56.4936	9.85137	-0.799768	Sub_edge	CD	15	Animalia	Microtus	Cricetidae	Rodentia	Mammalia	Mammalia	-0.737311	0.276233	-0.85076	7.219	7.554	7.2	-11.1	110.721	NA	NA	NA	NA	2.95146	1.61345	1.60981
6530	S389	Microtus_agrestis	0.795	0.474032	34	56.4783	9.84533	-0.78047	Sub_edge	CD	15	Animalia	Microtus	Cricetidae	Rodentia	Mammalia	Mammalia	-0.737311	0.276233	-0.85076	7.219	7.554	7.2	-11.1	110.74	NA	NA	NA	NA	2.95146	1.61345	1.60981
6531	S389	Microtus_agrestis	0.795	0.474032	19	56.4874	9.83173	-0.798389	Sub_edge	CD	15	Animalia	Microtus	Cricetidae	Rodentia	Mammalia	Mammalia	-0.741922	0.303951	-0.855363	7.219	7.48267	7.1	-11	110.732	NA	NA	NA	NA	2.95146	1.61345	1.60981
6532	S389	Microtus_agrestis	0.806	0.480591	27	56.4852	9.82033	-0.795632	Sub_edge	CD	15	Animalia	Microtus	Cricetidae	Rodentia	Mammalia	Mammalia	-0.741922	0.303951	-0.855363	7.219	7.48267	7.1	-11	110.737	NA	NA	NA	NA	2.95146	1.61345	1.60981
6533	S389	Microtus_agrestis	0.799	0.476417	84	55.8825	8.22023	-0.81493	Edge	CD	15	Animalia	Microtus	Cricetidae	Rodentia	Mammalia	Mammalia	-0.612826	0.461015	-0.767914	7.219	9.18241	7.4	-6.6	111.647	NA	NA	NA	NA	2.95146	1.61345	1.60981
6534	S484	Miniopterus_schreibersii	0.58	0.345835	40	41.5005	-6.26737	0.0314067	Core	CD	5	Animalia	Miniopterus	Miniopteridae	Chiroptera	Mammalia	Mammalia	-0.188654	-0.883268	-0.882978	6.544	12.577	11.8	7.8	112.013	NA	NA	NA	NA	3.86332	1.25692	1.0693
6535	S484	Miniopterus_schreibersii	0.59	0.351798	17	41.3261	-6.70178	0.216112	Core	CD	5	Animalia	Miniopterus	Miniopteridae	Chiroptera	Mammalia	Mammalia	-0.105663	-0.615335	-0.81394	6.544	12.018	11.3	7.4	111.561	NA	NA	NA	NA	3.86332	1.25692	1.0693
6536	S484	Miniopterus_schreibersii	0.57	0.339872	46	40.8964	-6.96881	0.0631098	Core	CD	5	Animalia	Miniopterus	Miniopteridae	Chiroptera	Mammalia	Mammalia	0.060317	-0.509086	-0.721889	6.544	12.7757	12.2	8.3	111.329	NA	NA	NA	NA	3.86332	1.25692	1.0693
6537	S484	Miniopterus_schreibersii	0.56	0.33391	39	39.4545	-8.66734	-0.722577	Sub_edge	CD	5	Animalia	Miniopterus	Miniopteridae	Chiroptera	Mammalia	Mammalia	0.40611	-0.712345	-1.03486	6.544	16.1687	15.5	12.5	109.559	NA	NA	NA	NA	3.86332	1.25692	1.0693
6538	S484	Miniopterus_schreibersii	0.6	0.35776	24	39.621	-8.40159	-0.701901	Sub_edge	CD	5	Animalia	Miniopterus	Miniopteridae	Chiroptera	Mammalia	Mammalia	0.419941	-0.76778	-0.878375	6.544	16.2083	15.8	12.6	109.852	NA	NA	NA	NA	3.86332	1.25692	1.0693
6539	S484	Miniopterus_schreibersii	0.6	0.35776	24	38.4841	-8.99864	-0.173975	Edge	CD	5	Animalia	Miniopterus	Miniopteridae	Chiroptera	Mammalia	Mammalia	0.41072	-0.813975	-0.979631	6.544	15.7578	15.6	12.8	109.235	NA	NA	NA	NA	3.86332	1.25692	1.0693
6540	S484	Miniopterus_schreibersii	0.61	0.363723	46	39.3949	-7.37431	0.26987	Core	CD	5	Animalia	Miniopterus	Miniopteridae	Chiroptera	Mammalia	Mammalia	0.290845	-0.730823	-0.671261	6.544	14.7267	14.6	10.7	111.038	NA	NA	NA	NA	3.86332	1.25692	1.0693
6541	S484	Miniopterus_schreibersii	0.69	0.411424	52	38.1498	-7.44925	-0.638495	Core	CD	5	Animalia	Miniopterus	Miniopteridae	Chiroptera	Mammalia	Mammalia	0.290845	-1.27131	-0.708081	6.544	16.5193	16.2	12.4	111.007	NA	NA	NA	NA	3.86332	1.25692	1.0693
6542	S484	Miniopterus_schreibersii	0.68	0.405462	55	38.0243	-8.69834	-0.546142	Edge	CD	5	Animalia	Miniopterus	Miniopteridae	Chiroptera	Mammalia	Mammalia	0.355393	-0.971039	-0.942811	6.544	15.635	15.4	12.6	109.599	NA	NA	NA	NA	3.86332	1.25692	1.0693
6543	S484	Miniopterus_schreibersii	0.61	0.363723	20	37.5998	-8.63786	-0.73774	Edge	CD	5	Animalia	Miniopterus	Miniopteridae	Chiroptera	Mammalia	Mammalia	0.392278	-1.11424	-0.988837	6.544	16.3333	16.2	13.4	109.672	NA	NA	NA	NA	3.86332	1.25692	1.0693
6544	S484	Miniopterus_schreibersii	0.7	0.417387	44	37.1396	-8.03618	-0.60817	Edge	CD	5	Animalia	Miniopterus	Miniopteridae	Chiroptera	Mammalia	Mammalia	0.341562	-1.09115	-0.896786	6.544	16.7297	15.7	12.8	110.345	NA	NA	NA	NA	3.86332	1.25692	1.0693
6545	S484	Miniopterus_schreibersii	0.71	0.42335	24	39.236	-9.10608	-0.683982	Edge	CD	5	Animalia	Miniopterus	Miniopteridae	Chiroptera	Mammalia	Mammalia	0.378446	-0.610716	-1.24198	6.544	15.7423	15	12.2	109.061	NA	NA	NA	NA	3.86332	1.25692	1.0693
6546	S484	Miniopterus_schreibersii	0.67	0.399499	24	38.4418	-9.0659	-0.40141	Edge	CD	5	Animalia	Miniopterus	Miniopteridae	Chiroptera	Mammalia	Mammalia	0.401499	-0.781638	-0.993439	6.544	15.7507	15.4	12.6	109.158	NA	NA	NA	NA	3.86332	1.25692	1.0693
6547	S484	Miniopterus_schreibersii	0.74	0.441238	24	37.1367	-7.9852	-0.518574	Edge	CD	5	Animalia	Miniopterus	Miniopteridae	Chiroptera	Mammalia	Mammalia	0.318509	-1.06805	-0.896786	6.544	16.517	15.5	12.6	110.402	NA	NA	NA	NA	3.86332	1.25692	1.0693
6548	S160	Mus_musculus	0.746	0.444815	27	53.6188	122.883	-0.154677	Core	CD	10	Animalia	Mus	Muridae	Rodentia	Mammalia	Mammalia	-2.36484	-0.749301	2.6978	7.544	-3.74833	-5.4	-13	-79.4654	NA	NA	NA	NA	3.34044	2.18269	1.29601
6549	S160	Mus_musculus	0.755	0.450182	29	45.1852	124.817	-0.616441	Core	CD	10	Animalia	Mus	Muridae	Rodentia	Mammalia	Mammalia	-1.35052	-1.02185	2.4999	7.544	5.06333	3.8	-2.6	-79.6014	NA	NA	NA	NA	3.34044	2.18269	1.29601
6550	S160	Mus_musculus	0.699	0.416791	10	43.035	123.833	-0.666063	Sub_edge	CD	10	Animalia	Mus	Muridae	Rodentia	Mammalia	Mammalia	-1.06927	-0.906365	2.44006	7.544	7.20067	5.8	-0.1	-76.2226	NA	NA	NA	NA	3.34044	2.18269	1.29601
6551	S160	Mus_musculus	0.79	0.471051	27	42.6184	120.75	-0.230489	Sub_edge	CD	10	Animalia	Mus	Muridae	Rodentia	Mammalia	Mammalia	-1.07849	-1.15582	2.00282	7.544	6.93933	5.6	0.2	-68.3975	NA	NA	NA	NA	3.34044	2.18269	1.29601
6552	S160	Mus_musculus	0.749	0.446604	25	41.9685	120.7	-0.426222	Sub_edge	CD	10	Animalia	Mus	Muridae	Rodentia	Mammalia	Mammalia	-0.967839	-1.16044	2.11788	7.544	8.13233	6.6	1.6	-68.0343	NA	NA	NA	NA	3.34044	2.18269	1.29601
6553	S160	Mus_musculus	0.573	0.341661	23	40.9681	110.1	1.11207	Core	CD	10	Animalia	Mus	Muridae	Rodentia	Mammalia	Mammalia	-1.39662	-1.14658	1.58859	7.544	4.70733	3.1	-1.3	-43.0338	NA	NA	NA	NA	3.34044	2.18269	1.29601
6554	S160	Mus_musculus	0.708	0.422157	21	40.2019	113.5	1.26507	Core	CD	10	Animalia	Mus	Muridae	Rodentia	Mammalia	Mammalia	-1.26292	-1.00338	1.51035	7.544	4.90067	3.4	-0.9	-50.4027	NA	NA	NA	NA	3.34044	2.18269	1.29601
6555	S160	Mus_musculus	0.762	0.454356	24	36.3016	113.133	0.453197	Core	CD	10	Animalia	Mus	Muridae	Rodentia	Mammalia	Mammalia	-0.631268	-1.04957	1.80491	7.544	10.1967	9	5.5	-48.6838	NA	NA	NA	NA	3.34044	2.18269	1.29601
6556	S160	Mus_musculus	0.67	0.399499	29	35.8347	119.333	-0.604035	Edge	CD	10	Animalia	Mus	Muridae	Rodentia	Mammalia	Mammalia	-0.197875	-0.509086	1.88776	7.544	12.3757	11.1	7.1	-63.2054	NA	NA	NA	NA	3.34044	2.18269	1.29601
6557	S160	Mus_musculus	0.74	0.441238	34	35.4848	119.217	-0.758416	Edge	CD	10	Animalia	Mus	Muridae	Rodentia	Mammalia	Mammalia	-0.110274	-0.453652	1.95679	7.544	12.7687	11.6	7.7	-62.8813	NA	NA	NA	NA	3.34044	2.18269	1.29601
6558	S160	Mus_musculus	0.759	0.452567	30	34.118	115.05	-0.74601	Core	CD	10	Animalia	Mus	Muridae	Rodentia	Mammalia	Mammalia	-0.0503366	-0.874029	1.74508	7.544	14.5623	14	10.9	-52.8673	NA	NA	NA	NA	3.34044	2.18269	1.29601
6559	S160	Mus_musculus	0.582	0.347027	12	33.1178	108.067	0.455953	Core	CD	10	Animalia	Mus	Muridae	Rodentia	Mammalia	Mammalia	-0.0964422	-0.693867	1.20198	7.544	12.6787	12.7	9.2	-37.1051	NA	NA	NA	NA	3.34044	2.18269	1.29601
6560	S160	Mus_musculus	0.771	0.459722	23	34.0178	117.3	-0.770821	Sub_edge	CD	10	Animalia	Mus	Muridae	Rodentia	Mammalia	Mammalia	-0.0180626	-0.809355	1.70826	7.544	14.72	14.2	10.7	-58.1616	NA	NA	NA	NA	3.34044	2.18269	1.29601
6561	S160	Mus_musculus	0.744	0.443623	23	32.5346	114.517	-0.725334	Core	CD	10	Animalia	Mus	Muridae	Rodentia	Mammalia	Mammalia	0.0464853	-0.490608	1.38148	7.544	15.2637	14.6	11.6	-51.5888	NA	NA	NA	NA	3.34044	2.18269	1.29601
6562	S160	Mus_musculus	0.856	0.510405	35	31.2513	121.167	-0.809416	Edge	CD	10	Animalia	Mus	Muridae	Rodentia	Mammalia	Mammalia	0.175581	-0.070231	0.994862	7.544	16.0393	14.6	10.4	-67.5961	NA	NA	NA	NA	3.34044	2.18269	1.29601
6563	S160	Mus_musculus	0.769	0.458529	40	28.0345	114.417	-0.540629	Core	CD	10	Animalia	Mus	Muridae	Rodentia	Mammalia	Mammalia	0.530595	0.373244	1.34926	7.544	16.952	16.1	13	-51.794	NA	NA	NA	NA	3.34044	2.18269	1.29601
6564	S160	Mus_musculus	0.599	0.357164	18	25.0677	103.2	1.56832	Core	CD	10	Animalia	Mus	Muridae	Rodentia	Mammalia	Mammalia	0.562869	-0.582998	0.760132	7.544	16.0313	15.7	13	-27.579	NA	NA	NA	NA	3.34044	2.18269	1.29601
6565	S160	Mus_musculus	0.815	0.485958	15	24.2676	121.117	1.21821	Island	CD	10	Animalia	Mus	Muridae	Rodentia	Mammalia	Mammalia	1.13919	1.84225	1.16976	7.544	13.887	12.7	8.6	-68.8943	NA	NA	NA	NA	3.34044	2.18269	1.29601
6566	S160	Mus_musculus	0.737	0.439449	11	23.2178	113.417	-0.584737	Edge	CD	10	Animalia	Mus	Muridae	Rodentia	Mammalia	Mammalia	1.2729	0.253136	1.63922	7.544	21.176	20.4	18.1	-50.7462	NA	NA	NA	NA	3.34044	2.18269	1.29601
6567	S160	Mus_musculus	0.743	0.443026	27	23.3509	108.6	-0.583359	Sub_edge	CD	10	Animalia	Mus	Muridae	Rodentia	Mammalia	Mammalia	1.23601	0.382483	1.6116	7.544	20.8863	20.3	18.3	-39.7182	NA	NA	NA	NA	3.34044	2.18269	1.29601
6568	S490	Mustela_putorius	0.64	0.381611	24	52.689	16.8709	-0.719821	Core	CD	9	Animalia	Mustela	Mustelidae	Carnivora	Mammalia	Mammalia	-0.695816	-0.208817	-0.169583	6.903	8.37767	8	-10.2	111.024	NA	NA	NA	NA	3.55558	1.88417	2.98721
6569	S490	Mustela_putorius	0.58	0.345835	58	55.5848	9.28264	-0.722577	Sub_edge	CD	9	Animalia	Mustela	Mustelidae	Carnivora	Mammalia	Mammalia	-0.571331	0.479493	-0.892183	6.903	7.67267	7.2	-8.6	111.831	NA	NA	NA	NA	3.55558	1.88417	2.98721
6570	S490	Mustela_putorius	0.5	0.298134	25	56.8004	9.86904	-0.718442	Sub_edge	CD	9	Animalia	Mustela	Mustelidae	Carnivora	Mammalia	Mammalia	-0.723479	0.364004	-0.896786	6.903	7.24867	6.8	-11.8	110.371	NA	NA	NA	NA	3.55558	1.88417	2.98721
6571	S490	Mustela_putorius	0.59	0.351798	24	41.7976	2.35454	0.483521	Edge	CD	9	Animalia	Mustela	Mustelidae	Carnivora	Mammalia	Mammalia	-0.253201	0.525688	-0.836952	6.903	9.64033	9.5	5	118.805	NA	NA	NA	NA	3.55558	1.88417	2.98721
6572	S490	Mustela_putorius	0.59	0.351798	46	49.8378	5.61171	-0.208435	Core	CD	9	Animalia	Mustela	Mustelidae	Carnivora	Mammalia	Mammalia	-0.382297	0.99226	-1.14532	6.903	8.02867	7.8	0.8	116.881	NA	NA	NA	NA	3.55558	1.88417	2.98721
6573	S490	Mustela_putorius	0.6	0.35776	41	50.9604	2.93679	-0.777713	Edge	CD	9	Animalia	Mustela	Mustelidae	Carnivora	Mammalia	Mammalia	-0.345413	0.248516	-1.11771	6.903	10.0187	9.8	2.1	115.237	NA	NA	NA	NA	3.55558	1.88417	2.98721
6574	S490	Mustela_putorius	0.56	0.33391	32	52.7991	6.35982	-0.802524	Sub_edge	CD	9	Animalia	Mustela	Mustelidae	Carnivora	Mammalia	Mammalia	-0.377687	0.331668	-0.859965	6.903	9.221	8.5	-1	114.709	NA	NA	NA	NA	3.55558	1.88417	2.98721
6575	S425	Mustela_putorius	0.578	0.344642	58	57.0082	8.49678	-0.774956	Edge	CD	6	Animalia	Mustela	Mustelidae	Carnivora	Mammalia	Mammalia	-0.506783	0.60422	-0.859965	6.903	7.90799	7.4	-10.4	110.361	NA	NA	NA	NA	3.55558	1.88417	2.98721
6576	S425	Mustela_putorius	0.42	0.250432	25	56.5402	9.78691	-0.743253	Sub_edge	CD	6	Animalia	Mustela	Mustelidae	Carnivora	Mammalia	Mammalia	-0.741922	0.31319	-0.846158	6.903	7.471	7	-11.2	110.683	NA	NA	NA	NA	3.55558	1.88417	2.98721
6577	S174	Myotis_bechsteinii	0.72	0.429312	38	51.0287	-0.60894	-0.729469	Island	CD	8	Animalia	Myotis	Vespertilionidae	Chiroptera	Mammalia	Mammalia	-0.267033	0.266994	-1.37085	6.467	10.0257	9.5	1.8	113.136	NA	NA	NA	NA	NA	NA	NA
6578	S174	Myotis_bechsteinii	0.73	0.435275	16	51.0503	-0.61374	-0.748767	Island	CD	8	Animalia	Myotis	Vespertilionidae	Chiroptera	Mammalia	Mammalia	-0.280865	0.253136	-1.36164	6.467	10.039	9.5	1.8	113.117	NA	NA	NA	NA	NA	NA	NA
6579	S174	Myotis_bechsteinii	0.74	0.441238	20	51.0741	-0.5449	-0.755659	Island	CD	8	Animalia	Myotis	Vespertilionidae	Chiroptera	Mammalia	Mammalia	-0.267033	0.197702	-1.31562	6.467	10.0067	9.4	1.8	113.149	NA	NA	NA	NA	NA	NA	NA
6580	S174	Myotis_bechsteinii	0.7	0.417387	22	50.7663	-2.68892	-0.696388	Island	CD	8	Animalia	Myotis	Vespertilionidae	Chiroptera	Mammalia	Mammalia	-0.262423	0.493351	-1.39846	6.467	10.2483	9	1.6	111.66	NA	NA	NA	NA	NA	NA	NA
6581	S174	Myotis_bechsteinii	0.75	0.4472	29	50.8177	-2.33939	-0.564061	Island	CD	8	Animalia	Myotis	Vespertilionidae	Chiroptera	Mammalia	Mammalia	-0.257812	0.511829	-1.38926	6.467	9.878	8.8	1.6	111.926	NA	NA	NA	NA	NA	NA	NA
6582	S174	Myotis_bechsteinii	0.7	0.417387	10	50.894	-0.97989	-0.726713	Island	CD	8	Animalia	Myotis	Vespertilionidae	Chiroptera	Mammalia	Mammalia	-0.193264	0.368624	-1.32482	6.467	10.39	9.7	2.2	112.961	NA	NA	NA	NA	NA	NA	NA
6583	S64	Myotis_brandtii	0.76	0.453163	11	49.5757	19.5299	1.50767	Core	CD	14	Animalia	Myotis	Vespertilionidae	Chiroptera	Mammalia	Mammalia	-0.714258	1.32487	0.0789547	7.027	3.10333	2.6	-7.9	111.173	NA	NA	NA	NA	NA	NA	NA
6584	S64	Myotis_brandtii	0.79	0.471051	11	49.4529	20.7465	-0.0540541	Core	CD	14	Animalia	Myotis	Vespertilionidae	Chiroptera	Mammalia	Mammalia	-0.686595	0.0637353	0.267659	7.027	7.37467	6.7	-3.8	110.15	NA	NA	NA	NA	NA	NA	NA
6585	S64	Myotis_brandtii	0.76	0.453163	21	49.702	20.2561	0.195436	Core	CD	14	Animalia	Myotis	Vespertilionidae	Chiroptera	Mammalia	Mammalia	-0.700426	0.382483	0.249249	7.027	6.11967	5.4	-5.4	110.44	NA	NA	NA	NA	NA	NA	NA
6586	S64	Myotis_brandtii	0.76	0.453163	12	49.5851	20.2	0.42425	Core	CD	14	Animalia	Myotis	Vespertilionidae	Chiroptera	Mammalia	Mammalia	-0.714258	0.844435	0.180211	7.027	4.424	3.7	-6.9	110.566	NA	NA	NA	NA	NA	NA	NA
6587	S64	Myotis_brandtii	0.79	0.471051	17	50.8171	14.7803	-0.233246	Core	CD	14	Animalia	Myotis	Vespertilionidae	Chiroptera	Mammalia	Mammalia	-0.695816	0.0221595	-0.385903	7.027	7.48267	7.1	-3.9	114.022	NA	NA	NA	NA	NA	NA	NA
6588	S64	Myotis_brandtii	0.77	0.459126	18	49.5619	19.2562	0.548306	Core	CD	14	Animalia	Myotis	Vespertilionidae	Chiroptera	Mammalia	Mammalia	-0.663542	0.886011	0.184813	7.027	4.51667	4.3	-6.2	111.422	NA	NA	NA	NA	NA	NA	NA
6589	S30	Myotis_daubentonii	0.81	0.482976	71	56.5732	-2.70019	-0.650901	Island	CD	8	Animalia	Myotis	Vespertilionidae	Chiroptera	Mammalia	Mammalia	-0.437624	0.387102	-1.34784	7.283	7.78767	7.5	-7.1	106.502	NA	NA	NA	NA	4.00945	1.42348	0.863521
6590	S30	Myotis_daubentonii	0.73	0.435275	10	56.5176	-3.58742	-0.56544	Island	CD	8	Animalia	Myotis	Vespertilionidae	Chiroptera	Mammalia	Mammalia	-0.419182	0.770523	-1.40767	7.283	7.37767	6.6	-7.4	105.785	NA	NA	NA	NA	4.00945	1.42348	0.863521
6591	S30	Myotis_daubentonii	0.8	0.477014	38	56.245	-3.29082	-0.275976	Island	CD	8	Animalia	Myotis	Vespertilionidae	Chiroptera	Mammalia	Mammalia	-0.451456	0.645796	-1.54114	7.283	7.296	6.8	-7.4	106.328	NA	NA	NA	NA	4.00945	1.42348	0.863521
6592	S30	Myotis_daubentonii	0.84	0.500864	18	55.9727	-3.68312	-0.664685	Island	CD	8	Animalia	Myotis	Vespertilionidae	Chiroptera	Mammalia	Mammalia	-0.294697	0.576503	-1.39846	7.283	8.94433	7.8	-6.3	106.247	NA	NA	NA	NA	4.00945	1.42348	0.863521
6593	S30	Myotis_daubentonii	0.82	0.488939	59	54.0075	-2.80261	-0.776335	Island	CD	8	Animalia	Myotis	Vespertilionidae	Chiroptera	Mammalia	Mammalia	-0.179432	0.858294	-1.22357	7.283	9.22333	8.4	-4.2	108.9	NA	NA	NA	NA	4.00945	1.42348	0.863521
6594	S30	Myotis_daubentonii	0.83	0.494902	53	54.0692	-2.70754	-0.690874	Island	CD	8	Animalia	Myotis	Vespertilionidae	Chiroptera	Mammalia	Mammalia	-0.124106	1.12161	-1.17294	7.283	8.491	7.9	-4.7	108.927	NA	NA	NA	NA	4.00945	1.42348	0.863521
6595	S30	Myotis_daubentonii	0.81	0.482976	33	54.0717	-2.81165	-0.78874	Island	CD	8	Animalia	Myotis	Vespertilionidae	Chiroptera	Mammalia	Mammalia	-0.170211	0.853674	-1.22817	7.283	9.30433	8.4	-4.2	108.834	NA	NA	NA	NA	4.00945	1.42348	0.863521
6596	S30	Myotis_daubentonii	0.81	0.482976	78	54.0725	-2.66574	-0.492385	Island	CD	8	Animalia	Myotis	Vespertilionidae	Chiroptera	Mammalia	Mammalia	-0.147158	1.35258	-1.20055	7.283	7.90733	7.3	-5.4	108.96	NA	NA	NA	NA	4.00945	1.42348	0.863521
6597	S30	Myotis_daubentonii	0.82	0.488939	47	54.2613	-2.98101	-0.674333	Island	CD	8	Animalia	Myotis	Vespertilionidae	Chiroptera	Mammalia	Mammalia	-0.216317	0.909109	-1.22817	7.283	8.28733	7.9	-5.1	108.513	NA	NA	NA	NA	4.00945	1.42348	0.863521
6598	S30	Myotis_daubentonii	0.81	0.482976	33	53.6525	-0.84747	-0.810795	Island	CD	8	Animalia	Myotis	Vespertilionidae	Chiroptera	Mammalia	Mammalia	-0.345413	0.105311	-1.24198	7.283	9.394	9.1	-1.8	110.792	NA	NA	NA	NA	4.00945	1.42348	0.863521
6599	S30	Myotis_daubentonii	0.81	0.482976	44	51.3281	-0.34485	-0.717064	Island	CD	8	Animalia	Myotis	Vespertilionidae	Chiroptera	Mammalia	Mammalia	-0.359245	0.0914524	-1.24198	7.283	10.335	9.7	1.9	113.098	NA	NA	NA	NA	4.00945	1.42348	0.863521
6600	S30	Myotis_daubentonii	0.81	0.482976	33	52.1152	-7.94669	-0.689496	Island	CD	8	Animalia	Myotis	Vespertilionidae	Chiroptera	Mammalia	Mammalia	0.0557065	1.0015	-1.52733	7.283	9.68533	9.7	2.5	105.093	NA	NA	NA	NA	4.00945	1.42348	0.863521
6601	S30	Myotis_daubentonii	0.84	0.500864	31	46.9155	4.91312	-0.553034	Core	CD	8	Animalia	Myotis	Vespertilionidae	Chiroptera	Mammalia	Mammalia	-0.285475	0.128409	-0.606825	7.283	10.782	10.7	5.2	118.335	NA	NA	NA	NA	4.00945	1.42348	0.863521
6602	S30	Myotis_daubentonii	0.8	0.477014	15	47.8309	-3.03992	-0.657793	Edge	CD	8	Animalia	Myotis	Vespertilionidae	Chiroptera	Mammalia	Mammalia	-0.00423089	0.414819	-1.38466	7.283	11.6457	10.9	5	113.207	NA	NA	NA	NA	4.00945	1.42348	0.863521
6603	S30	Myotis_daubentonii	0.83	0.494902	31	46.2989	6.26135	-0.230489	Core	CD	8	Animalia	Myotis	Vespertilionidae	Chiroptera	Mammalia	Mammalia	-0.294697	0.479493	-0.639043	7.283	9.959	9.8	3.5	118.859	NA	NA	NA	NA	4.00945	1.42348	0.863521
6604	S30	Myotis_daubentonii	0.84	0.500864	31	46.5762	6.57682	-0.0347565	Core	CD	8	Animalia	Myotis	Vespertilionidae	Chiroptera	Mammalia	Mammalia	-0.313139	0.521068	-0.431928	7.283	10.0427	9	2.6	118.793	NA	NA	NA	NA	4.00945	1.42348	0.863521
6605	S30	Myotis_daubentonii	0.82	0.488939	14	50.9921	4.39298	-0.803903	Sub_edge	CD	8	Animalia	Myotis	Vespertilionidae	Chiroptera	Mammalia	Mammalia	-0.359245	0.331668	-1.0993	7.283	10.3927	10.1	2.3	115.762	NA	NA	NA	NA	4.00945	1.42348	0.863521
6606	S30	Myotis_daubentonii	0.8	0.477014	15	51.1745	4.20514	-0.773578	Sub_edge	CD	8	Animalia	Myotis	Vespertilionidae	Chiroptera	Mammalia	Mammalia	-0.368466	0.377863	-1.13152	7.283	10.3527	9.9	1.8	115.565	NA	NA	NA	NA	4.00945	1.42348	0.863521
6607	S30	Myotis_daubentonii	0.77	0.459126	32	51.719	103.683	-0.16984	Core	CD	8	Animalia	Myotis	Vespertilionidae	Chiroptera	Mammalia	Mammalia	-1.63637	-0.412076	1.89696	7.283	0.211	-0.9	-6.7	-34.2722	NA	NA	NA	NA	4.00945	1.42348	0.863521
6608	S698	Myotis_davidii	0.6	0.35776	10	31.3682	119.8	-0.816308	Edge	CD	8	Animalia	Myotis	Vespertilionidae	Chiroptera	Mammalia	Mammalia	0.272403	-0.0933286	1.16055	4.988	15.912	14.5	10.7	-64.2204	NA	NA	NA	NA	NA	NA	NA
6609	S698	Myotis_davidii	0.69	0.411424	17	30.1012	120.033	-0.482736	Edge	CD	8	Animalia	Myotis	Vespertilionidae	Chiroptera	Mammalia	Mammalia	0.387667	0.262375	1.248	4.988	15.7177	14.8	11	-64.9123	NA	NA	NA	NA	NA	NA	NA
6610	S698	Myotis_davidii	0.71	0.42335	11	26.6009	114.2	0.453197	Edge	CD	8	Animalia	Myotis	Vespertilionidae	Chiroptera	Mammalia	Mammalia	0.383057	0.79824	1.16055	4.988	14.1367	13.3	10.4	-51.5895	NA	NA	NA	NA	NA	NA	NA
6611	S531	Myotis_escalerai	0.739	0.440641	19	38.372	-0.49175	-0.719821	Edge	CD	10	Animalia	Myotis	Vespertilionidae	Chiroptera	Mammalia	Mammalia	0.341562	-1.42375	-0.588415	5.845	17.8996	17.7	14.3	117.358	NA	NA	NA	NA	NA	NA	NA
6612	S531	Myotis_escalerai	0.636	0.379226	11	37.3183	-8.81491	-0.783227	Edge	CD	10	Animalia	Myotis	Vespertilionidae	Chiroptera	Mammalia	Mammalia	0.401499	-1.07729	-1.1039	5.845	16.3363	16.1	13.3	109.467	NA	NA	NA	NA	NA	NA	NA
6613	S531	Myotis_escalerai	0.728	0.434082	17	40.2617	-6.14255	-0.28149	Core	CD	10	Animalia	Myotis	Vespertilionidae	Chiroptera	Mammalia	Mammalia	0.00960081	-1.16506	-0.726491	5.845	15.0147	14.5	10.3	112.32	NA	NA	NA	NA	NA	NA	NA
6614	S531	Myotis_escalerai	0.735	0.438256	11	36.5324	-5.6354	0.0934346	Sub_edge	CD	10	Animalia	Myotis	Vespertilionidae	Chiroptera	Mammalia	Mammalia	0.341562	-0.813975	-0.685068	5.845	15.707	14.9	11.2	112.892	NA	NA	NA	NA	NA	NA	NA
6615	S531	Myotis_escalerai	0.719	0.428716	19	40.279	-0.28751	0.584144	Sub_edge	CD	10	Animalia	Myotis	Vespertilionidae	Chiroptera	Mammalia	Mammalia	-0.340802	-0.347403	-0.726491	5.845	10.795	10.8	7.1	117.495	NA	NA	NA	NA	NA	NA	NA
6616	S531	Myotis_escalerai	0.672	0.400692	16	41.8778	-8.23839	-0.201543	Sub_edge	CD	10	Animalia	Myotis	Vespertilionidae	Chiroptera	Mammalia	Mammalia	0.360004	0.262375	-0.772517	5.845	12.648	12.1	8.7	109.704	NA	NA	NA	NA	NA	NA	NA
6617	S531	Myotis_escalerai	0.431	0.256991	17	42.3066	2.63464	0.55382	Edge	CD	10	Animalia	Myotis	Vespertilionidae	Chiroptera	Mammalia	Mammalia	-0.188654	0.4102	-0.790927	5.845	10.6797	10.6	5.5	118.859	NA	NA	NA	NA	NA	NA	NA
6618	S531	Myotis_escalerai	0.748	0.446008	18	37.1788	-3.57874	0.411845	Sub_edge	CD	10	Animalia	Myotis	Vespertilionidae	Chiroptera	Mammalia	Mammalia	-0.0272837	-1.26207	-0.57921	5.845	14.7433	13.6	9.9	114.89	NA	NA	NA	NA	NA	NA	NA
6619	S531	Myotis_escalerai	0.681	0.406058	16	37.3631	-6.92506	-0.783227	Sub_edge	CD	10	Animalia	Myotis	Vespertilionidae	Chiroptera	Mammalia	Mammalia	0.341562	-1.1974	-0.804735	5.845	18.0943	17.1	13.5	111.579	NA	NA	NA	NA	NA	NA	NA
6620	S531	Myotis_escalerai	0.581	0.346431	16	39.5422	2.88245	-0.519953	Isle	CD	10	Animalia	Myotis	Vespertilionidae	Chiroptera	Mammalia	Mammalia	0.235519	-0.809355	-0.841555	5.845	15.72	15.4	11.9	119.131	NA	NA	NA	NA	NA	NA	NA
6621	S531	Myotis_escalerai	0.681	0.406058	18	42.3321	-2.65401	0.593793	Sub_edge	CD	10	Animalia	Myotis	Vespertilionidae	Chiroptera	Mammalia	Mammalia	-0.331581	-0.0194162	-0.956619	5.845	8.386	8.2	4.1	115.453	NA	NA	NA	NA	NA	NA	NA
6622	S531	Myotis_escalerai	0.702	0.41858	11	39.7325	-8.42629	-0.528223	Sub_edge	CD	10	Animalia	Myotis	Vespertilionidae	Chiroptera	Mammalia	Mammalia	0.41072	-0.656911	-0.878375	5.845	15.7107	15.3	12.2	109.813	NA	NA	NA	NA	NA	NA	NA
6623	S531	Myotis_escalerai	0.666	0.397114	15	42.3581	-7.67344	0.378763	Sub_edge	CD	10	Animalia	Myotis	Vespertilionidae	Chiroptera	Mammalia	Mammalia	0.120254	0.193082	-0.878375	5.845	11.2457	10.8	7	110.255	NA	NA	NA	NA	NA	NA	NA
6624	S531	Myotis_escalerai	0.622	0.370878	14	37.3288	-7.66366	-0.580602	Edge	CD	10	Animalia	Myotis	Vespertilionidae	Chiroptera	Mammalia	Mammalia	0.318509	-1.14196	-0.864568	5.845	16.9503	16.1	13	110.765	NA	NA	NA	NA	NA	NA	NA
6625	S531	Myotis_escalerai	0.7	0.417387	17	41.0426	-4.07649	0.637902	Core	CD	10	Animalia	Myotis	Vespertilionidae	Chiroptera	Mammalia	Mammalia	-0.294697	-0.735443	-0.777119	5.845	10.8643	10.4	6.2	114.346	NA	NA	NA	NA	NA	NA	NA
6626	S531	Myotis_escalerai	0.728	0.434082	17	37.833	-5.93954	-0.659171	Core	CD	10	Animalia	Myotis	Vespertilionidae	Chiroptera	Mammalia	Mammalia	0.309288	-1.46995	-0.367492	5.845	17.63	17.1	12.9	112.642	NA	NA	NA	NA	NA	NA	NA
6627	S86	Myotis_lucifugus	0.812	0.484169	25	44.966	-63.3626	-0.664685	Sub_edge	CD	9	Animalia	Myotis	Vespertilionidae	Chiroptera	Mammalia	Mammalia	-0.575941	1.28329	-0.468749	7.181	6.15467	4.9	-19.4	20.9092	NA	NA	NA	NA	3.98104	1.42593	0.881194
6628	S86	Myotis_lucifugus	0.804	0.479399	60	45.1927	-64.162	-0.797011	Edge	CD	9	Animalia	Myotis	Vespertilionidae	Chiroptera	Mammalia	Mammalia	-0.635879	1.04307	-0.445736	7.181	6.46167	5.2	-18.9	19.3779	NA	NA	NA	NA	3.98104	1.42593	0.881194
6629	S86	Myotis_lucifugus	0.792	0.472244	70	45.2426	-62.0704	-0.621954	Sub_edge	CD	9	Animalia	Myotis	Vespertilionidae	Chiroptera	Mammalia	Mammalia	-0.557499	1.49117	-0.537787	7.181	5.778	4.3	-19.6	23.0665	NA	NA	NA	NA	3.98104	1.42593	0.881194
6630	S86	Myotis_lucifugus	0.822	0.490132	126	45.2854	-63.537	-0.683982	Edge	CD	9	Animalia	Myotis	Vespertilionidae	Chiroptera	Mammalia	Mammalia	-0.654321	1.1447	-0.459543	7.181	5.963	4.7	-19.6	20.4564	NA	NA	NA	NA	3.98104	1.42593	0.881194
6631	S86	Myotis_lucifugus	0.807	0.481188	47	44.7569	-62.9342	-0.776335	Edge	CD	9	Animalia	Myotis	Vespertilionidae	Chiroptera	Mammalia	Mammalia	-0.525225	1.36182	-0.583812	7.181	6.503	5.1	-19.3	21.7601	NA	NA	NA	NA	3.98104	1.42593	0.881194
6632	S86	Myotis_lucifugus	0.817	0.48715	54	45.4573	-63.5576	-0.695009	Sub_edge	CD	9	Animalia	Myotis	Vespertilionidae	Chiroptera	Mammalia	Mammalia	-0.686595	1.07541	-0.482556	7.181	5.761	4.7	-19.6	20.3418	NA	NA	NA	NA	3.98104	1.42593	0.881194
6633	S86	Myotis_lucifugus	0.823	0.490728	15	45.3045	-63.7856	-0.784605	Sub_edge	CD	9	Animalia	Myotis	Vespertilionidae	Chiroptera	Mammalia	Mammalia	-0.6451	1.07079	-0.454941	7.181	6.23452	5	-19.2	20.0038	NA	NA	NA	NA	3.98104	1.42593	0.881194
6634	S86	Myotis_lucifugus	0.8	0.477014	88	45.0644	-63.8075	-0.590251	Sub_edge	CD	9	Animalia	Myotis	Vespertilionidae	Chiroptera	Mammalia	Mammalia	-0.594383	1.29253	-0.431928	7.181	5.88467	4.7	-19.5	20.0722	NA	NA	NA	NA	3.98104	1.42593	0.881194
6635	S86	Myotis_lucifugus	0.805	0.479995	70	44.9562	-65.1918	-0.570953	Edge	CD	9	Animalia	Myotis	Vespertilionidae	Chiroptera	Mammalia	Mammalia	-0.64971	1.20938	-0.464146	7.181	6.02167	4.9	-18.6	17.6098	NA	NA	NA	NA	3.98104	1.42593	0.881194
6636	S86	Myotis_lucifugus	0.803	0.478803	29	45.8697	-64.637	-0.605413	Sub_edge	CD	9	Animalia	Myotis	Vespertilionidae	Chiroptera	Mammalia	Mammalia	-0.824912	1.0015	-0.39971	7.181	5.417	4.2	-19.9	18.2064	NA	NA	NA	NA	3.98104	1.42593	0.881194
6637	S86	Myotis_lucifugus	0.828	0.493709	40	45.8166	-64.7908	-0.45379	Sub_edge	CD	9	Animalia	Myotis	Vespertilionidae	Chiroptera	Mammalia	Mammalia	-0.857186	1.1678	-0.3813	7.181	4.672	3.5	-20.6	17.9512	NA	NA	NA	NA	3.98104	1.42593	0.881194
6638	S86	Myotis_lucifugus	0.779	0.464492	11	45.3065	-66.0652	-0.721199	Edge	CD	9	Animalia	Myotis	Vespertilionidae	Chiroptera	Mammalia	Mammalia	-0.617436	1.3803	-0.662056	7.181	5.62333	4.7	-19.4	15.834	NA	NA	NA	NA	3.98104	1.42593	0.881194
6639	S86	Myotis_lucifugus	0.827	0.493113	60	45.719	-70.7937	-0.240138	Core	CD	9	Animalia	Myotis	Vespertilionidae	Chiroptera	Mammalia	Mammalia	-1.09694	0.585742	0.635863	7.181	3.43967	2.4	-23.2	6.73837	NA	NA	NA	NA	3.98104	1.42593	0.881194
6640	S86	Myotis_lucifugus	0.824	0.491324	26	45.1676	-73.0461	-0.759794	Core	CD	9	Animalia	Myotis	Vespertilionidae	Chiroptera	Mammalia	Mammalia	-0.940176	0.262375	0.842978	7.181	6.38333	5.4	-21	2.70428	NA	NA	NA	NA	3.98104	1.42593	0.881194
6641	S86	Myotis_lucifugus	0.801	0.47761	14	45.7457	-73.8152	-0.739118	Core	CD	9	Animalia	Myotis	Vespertilionidae	Chiroptera	Mammalia	Mammalia	-1.03239	0.511829	0.691094	7.181	5.374	4.6	-22.3	0.943786	NA	NA	NA	NA	3.98104	1.42593	0.881194
6642	S166	Myotis_lucifugus	0.584	0.34822	19	44.7163	-93.3087	-0.351788	Core	CD	10	Animalia	Myotis	Vespertilionidae	Chiroptera	Mammalia	Mammalia	-1.06466	-0.444413	1.49194	7.181	7.07667	5.9	-16.6	-38.9449	NA	NA	NA	NA	3.98104	1.42593	0.881194
6643	S166	Myotis_lucifugus	0.549	0.327351	16	48.6217	-93.2057	-0.349031	Core	CD	10	Animalia	Myotis	Vespertilionidae	Chiroptera	Mammalia	Mammalia	-1.48883	-0.324305	1.49194	7.181	3.13933	1.8	-25	-40.7565	NA	NA	NA	NA	3.98104	1.42593	0.881194
6644	S166	Myotis_lucifugus	0.548	0.326754	10	44.4954	-93.1102	-0.441384	Core	CD	10	Animalia	Myotis	Vespertilionidae	Chiroptera	Mammalia	Mammalia	-1.05544	-0.458271	1.50114	7.181	7.012	6.1	-15.8	-38.4045	NA	NA	NA	NA	3.98104	1.42593	0.881194
6645	S166	Myotis_lucifugus	0.526	0.313637	17	44.6104	-93.436	-0.395897	Core	CD	10	Animalia	Myotis	Vespertilionidae	Chiroptera	Mammalia	Mammalia	-1.10616	-0.47213	1.53336	7.181	6.651	5.6	-17.2	-39.1774	NA	NA	NA	NA	3.98104	1.42593	0.881194
6646	S166	Myotis_lucifugus	0.504	0.300519	21	47.2191	-95.1886	-0.17811	Core	CD	10	Animalia	Myotis	Vespertilionidae	Chiroptera	Mammalia	Mammalia	-1.41967	-0.481369	1.57939	7.181	3.624	2.4	-23.6	-44.367	NA	NA	NA	NA	3.98104	1.42593	0.881194
6647	S166	Myotis_lucifugus	0.486	0.289786	16	45.2201	-92.7587	-0.528223	Core	CD	10	Animalia	Myotis	Vespertilionidae	Chiroptera	Mammalia	Mammalia	-1.06927	-0.435174	1.56098	7.181	6.66933	5.9	-16.4	-37.9693	NA	NA	NA	NA	3.98104	1.42593	0.881194
6648	S166	Myotis_lucifugus	0.562	0.335102	18	45.9466	-92.6042	-0.428978	Core	CD	10	Animalia	Myotis	Vespertilionidae	Chiroptera	Mammalia	Mammalia	-1.22142	-0.398217	1.51495	7.181	5.42967	4.2	-19.1	-37.9862	NA	NA	NA	NA	3.98104	1.42593	0.881194
6649	S166	Myotis_lucifugus	0.541	0.322581	17	43.9393	-91.4053	-0.306301	Core	CD	10	Animalia	Myotis	Vespertilionidae	Chiroptera	Mammalia	Mammalia	-0.981671	-0.393598	1.39068	7.181	7.38733	6.5	-14.1	-34.4048	NA	NA	NA	NA	3.98104	1.42593	0.881194
6650	S166	Myotis_lucifugus	0.627	0.373859	10	44.0642	-92.0453	-0.477222	Core	CD	10	Animalia	Myotis	Vespertilionidae	Chiroptera	Mammalia	Mammalia	-1.01394	-0.393598	1.46432	7.181	7.03367	6	-14.4	-35.864	NA	NA	NA	NA	3.98104	1.42593	0.881194
6651	S166	Myotis_lucifugus	0.663	0.395325	20	47.1446	-91.4715	-0.492385	Core	CD	10	Animalia	Myotis	Vespertilionidae	Chiroptera	Mammalia	Mammalia	-1.23525	-0.185719	0.930426	7.181	4.16933	3	-21.3	-36.1261	NA	NA	NA	NA	3.98104	1.42593	0.881194
6652	S153	Myotis_lucifugus	0.837	0.499076	33	48.7658	-88.8808	-0.129866	Core	CD	8	Animalia	Myotis	Vespertilionidae	Chiroptera	Mammalia	Mammalia	-1.5626	0.151506	0.893606	7.181	0.888333	-0.4	-27.2	-31.4252	NA	NA	NA	NA	3.98104	1.42593	0.881194
6653	S153	Myotis_lucifugus	0.88	0.524715	40	49.4193	-94.9442	-0.339383	Core	CD	8	Animalia	Myotis	Vespertilionidae	Chiroptera	Mammalia	Mammalia	-1.61793	-0.352022	1.51035	7.181	2.42067	1.5	-26.1	-45.0636	NA	NA	NA	NA	3.98104	1.42593	0.881194
6654	S153	Myotis_lucifugus	0.906	0.540218	20	51.0357	-96.0173	-0.452411	Core	CD	8	Animalia	Myotis	Vespertilionidae	Chiroptera	Mammalia	Mammalia	-1.75164	-0.324305	1.44591	7.181	1.383	0.4	-26.4	-48.4451	NA	NA	NA	NA	3.98104	1.42593	0.881194
6655	S153	Myotis_lucifugus	0.849	0.506231	53	51.4215	-97.3792	-0.50479	Core	CD	8	Animalia	Myotis	Vespertilionidae	Chiroptera	Mammalia	Mammalia	-1.78852	-0.388978	1.31704	7.181	0.969333	-0.8	-28	-51.75	NA	NA	NA	NA	3.98104	1.42593	0.881194
6656	S153	Myotis_lucifugus	0.86	0.51279	30	53.4144	-99.5377	-0.442762	Core	CD	8	Animalia	Myotis	Vespertilionidae	Chiroptera	Mammalia	Mammalia	-1.89456	-0.282729	1.34005	7.181	0.0466669	-1.3	-28.5	-58.0046	NA	NA	NA	NA	3.98104	1.42593	0.881194
6657	S153	Myotis_lucifugus	0.881	0.525311	23	53.7801	-99.504	-0.428978	Core	CD	8	Animalia	Myotis	Vespertilionidae	Chiroptera	Mammalia	Mammalia	-1.90839	-0.287349	1.33085	7.181	-0.340667	-1.7	-28.8	-58.1867	NA	NA	NA	NA	3.98104	1.42593	0.881194
6658	S153	Myotis_lucifugus	0.86	0.51279	15	53.6648	-99.2492	-0.479979	Core	CD	8	Animalia	Myotis	Vespertilionidae	Chiroptera	Mammalia	Mammalia	-1.89917	-0.291968	1.34005	7.181	-0.256666	-1.5	-28.6	-57.5224	NA	NA	NA	NA	3.98104	1.42593	0.881194
6659	S153	Myotis_lucifugus	0.863	0.514579	10	53.5613	-99.3924	-0.423465	Core	CD	8	Animalia	Myotis	Vespertilionidae	Chiroptera	Mammalia	Mammalia	-1.92223	-0.255012	1.34005	7.181	-0.0970002	-1.5	-28.7	-57.7761	NA	NA	NA	NA	3.98104	1.42593	0.881194
6660	S153	Myotis_lucifugus	0.838	0.499672	10	53.9112	-100.035	-0.451033	Core	CD	8	Animalia	Myotis	Vespertilionidae	Chiroptera	Mammalia	Mammalia	-1.90839	-0.324305	1.36307	7.181	-0.194333	-1.6	-28.7	-59.4976	NA	NA	NA	NA	3.98104	1.42593	0.881194
6661	S92	Myotis_macropus	0.775	0.462107	38	-36.3981	145.384	-0.652279	Core	CD	7	Animalia	Myotis	Vespertilionidae	Chiroptera	Mammalia	Mammalia	0.111033	-0.790877	-1.03946	6.072	15.232	14.5	11.6	-183.523	NA	NA	NA	NA	NA	NA	NA
6662	S92	Myotis_macropus	0.769	0.458529	37	-36.4214	145.418	-0.652279	Core	CD	7	Animalia	Myotis	Vespertilionidae	Chiroptera	Mammalia	Mammalia	0.124865	-0.76316	-1.02566	6.072	15.0967	14.5	11.6	-183.638	NA	NA	NA	NA	NA	NA	NA
6663	S92	Myotis_macropus	0.726	0.43289	50	-37.5616	145.124	-0.56544	Core	CD	7	Animalia	Myotis	Vespertilionidae	Chiroptera	Mammalia	Mammalia	0.194023	-0.27811	-1.19595	6.072	14.0517	13.3	10.5	-184.439	NA	NA	NA	NA	NA	NA	NA
6664	S92	Myotis_macropus	0.839	0.500268	15	-38.0029	147.654	-0.803903	Edge	CD	7	Animalia	Myotis	Vespertilionidae	Chiroptera	Mammalia	Mammalia	0.235519	-0.379739	-1.29721	6.072	14.4362	13.7	10.6	-191.263	NA	NA	NA	NA	NA	NA	NA
6665	S92	Myotis_macropus	0.594	0.354183	33	-38.0068	141.006	-0.765308	Edge	CD	7	Animalia	Myotis	Vespertilionidae	Chiroptera	Mammalia	Mammalia	0.313898	-0.250393	-1.40307	6.072	13.671	13	10.4	-175.034	NA	NA	NA	NA	NA	NA	NA
6666	S64	Myotis_mystacinus	0.79	0.471051	12	50.0898	19.4886	-0.329734	Core	CD	15	Animalia	Myotis	Vespertilionidae	Chiroptera	Mammalia	Mammalia	-0.626657	0.026779	0.152596	6.845	7.99033	7.6	-3.8	110.867	NA	NA	NA	NA	3.82356	1.30325	0.702718
6667	S64	Myotis_mystacinus	0.82	0.488939	48	49.5617	19.2562	0.548306	Core	CD	15	Animalia	Myotis	Vespertilionidae	Chiroptera	Mammalia	Mammalia	-0.663542	0.886011	0.184813	6.845	4.51667	4.3	-6.2	111.422	NA	NA	NA	NA	3.82356	1.30325	0.702718
6668	S64	Myotis_mystacinus	0.83	0.494902	68	49.4263	19.1378	0.156841	Core	CD	15	Animalia	Myotis	Vespertilionidae	Chiroptera	Mammalia	Mammalia	-0.626657	0.5996	0.235441	6.845	5.39033	5.5	-4.8	111.613	NA	NA	NA	NA	3.82356	1.30325	0.702718
6669	S64	Myotis_mystacinus	0.78	0.465088	11	49.5855	20.2	0.42425	Core	CD	15	Animalia	Myotis	Vespertilionidae	Chiroptera	Mammalia	Mammalia	-0.714258	0.844435	0.180211	6.845	4.424	3.7	-6.9	110.566	NA	NA	NA	NA	3.82356	1.30325	0.702718
6670	S64	Myotis_mystacinus	0.83	0.494902	16	49.5758	19.5299	1.50767	Core	CD	15	Animalia	Myotis	Vespertilionidae	Chiroptera	Mammalia	Mammalia	-0.714258	1.32487	0.0789547	6.845	3.10333	2.6	-7.9	111.173	NA	NA	NA	NA	3.82356	1.30325	0.702718
6671	S544	Myotis_nattereri	0.77	0.459126	12	54.2589	-1.17953	-0.507547	Island	CD	7	Animalia	Myotis	Vespertilionidae	Chiroptera	Mammalia	Mammalia	-0.465288	0.590361	-1.52733	6.853	7.855	7.6	-4.4	109.988	NA	NA	NA	NA	3.73838	1.14314	0.854508
6672	S544	Myotis_nattereri	0.8	0.477014	140	54.2182	-1.12185	-0.467574	Island	CD	7	Animalia	Myotis	Vespertilionidae	Chiroptera	Mammalia	Mammalia	-0.442235	0.484112	-1.53654	6.853	8.15433	8	-3.8	110.07	NA	NA	NA	NA	3.73838	1.14314	0.854508
6673	S544	Myotis_nattereri	0.81	0.482976	93	54.2107	-1.11121	-0.507547	Island	CD	7	Animalia	Myotis	Vespertilionidae	Chiroptera	Mammalia	Mammalia	-0.442235	0.484112	-1.53654	6.853	8.15433	8	-3.8	110.085	NA	NA	NA	NA	3.73838	1.14314	0.854508
6674	S544	Myotis_nattereri	0.8	0.477014	192	54.2251	-1.1349	-0.440006	Island	CD	7	Animalia	Myotis	Vespertilionidae	Chiroptera	Mammalia	Mammalia	-0.460677	0.558025	-1.52733	6.853	7.98167	7.8	-4.1	110.053	NA	NA	NA	NA	3.73838	1.14314	0.854508
6675	S544	Myotis_nattereri	0.73	0.435275	10	54.191	-2.08463	-0.368329	Island	CD	7	Animalia	Myotis	Vespertilionidae	Chiroptera	Mammalia	Mammalia	-0.234759	1.1909	-1.32022	6.853	7.34267	7	-5.5	109.34	NA	NA	NA	NA	3.73838	1.14314	0.854508
6676	S544	Myotis_nattereri	0.77	0.459126	24	54.0035	-1.83897	-0.344896	Island	CD	7	Animalia	Myotis	Vespertilionidae	Chiroptera	Mammalia	Mammalia	-0.253201	1.02922	-1.42608	6.853	7.63833	7.2	-4.8	109.711	NA	NA	NA	NA	3.73838	1.14314	0.854508
6677	S544	Myotis_nattereri	0.82	0.488939	50	54.1431	-2.0139	-0.157434	Island	CD	7	Animalia	Myotis	Vespertilionidae	Chiroptera	Mammalia	Mammalia	-0.230149	1.20476	-1.37545	6.853	7.24333	6.8	-5.5	109.442	NA	NA	NA	NA	3.73838	1.14314	0.854508
6678	S544	Myotis_nattereri	0.78	0.465088	47	54.2544	-0.70437	-0.641252	Island	CD	7	Animalia	Myotis	Vespertilionidae	Chiroptera	Mammalia	Mammalia	-0.340802	0.558025	-1.55495	6.853	8.24933	8.3	-3.8	110.343	NA	NA	NA	NA	3.73838	1.14314	0.854508
6679	S544	Myotis_nattereri	0.76	0.453163	31	54.0391	-0.33049	-0.801146	Island	CD	7	Animalia	Myotis	Vespertilionidae	Chiroptera	Mammalia	Mammalia	-0.340802	0.447156	-1.48131	6.853	9.36333	9.2	-2.7	110.808	NA	NA	NA	NA	3.73838	1.14314	0.854508
6680	S544	Myotis_nattereri	0.79	0.471051	28	54.6713	-1.89086	-0.550278	Island	CD	7	Animalia	Myotis	Vespertilionidae	Chiroptera	Mammalia	Mammalia	-0.409961	0.678132	-1.54574	6.853	7.87433	7.2	-6	109.048	NA	NA	NA	NA	3.73838	1.14314	0.854508
6681	S544	Myotis_nattereri	0.77	0.459126	25	53.9856	-0.50593	-0.777713	Island	CD	7	Animalia	Myotis	Vespertilionidae	Chiroptera	Mammalia	Mammalia	-0.377687	0.396341	-1.49512	6.853	9.13167	8.9	-2.7	110.735	NA	NA	NA	NA	3.73838	1.14314	0.854508
6682	S544	Myotis_nattereri	0.78	0.465088	18	53.9298	-0.48808	-0.78047	Island	CD	7	Animalia	Myotis	Vespertilionidae	Chiroptera	Mammalia	Mammalia	-0.377687	0.364004	-1.49972	6.853	9.293	9	-2.6	110.799	NA	NA	NA	NA	3.73838	1.14314	0.854508
6683	S544	Myotis_nattereri	0.78	0.465088	39	53.9777	-0.93888	-0.792876	Island	CD	7	Animalia	Myotis	Vespertilionidae	Chiroptera	Mammalia	Mammalia	-0.350023	0.193082	-1.32022	6.853	9.12167	8.9	-2.5	110.428	NA	NA	NA	NA	3.73838	1.14314	0.854508
6684	S544	Myotis_nattereri	0.75	0.4472	13	54.5449	-1.40544	-0.763929	Island	CD	7	Animalia	Myotis	Vespertilionidae	Chiroptera	Mammalia	Mammalia	-0.363855	0.257755	-1.31101	6.853	9.04633	8.5	-4.1	109.548	NA	NA	NA	NA	3.73838	1.14314	0.854508
6685	S544	Myotis_nattereri	0.81	0.482976	13	54.0637	-1.69072	-0.5999	Island	CD	7	Animalia	Myotis	Vespertilionidae	Chiroptera	Mammalia	Mammalia	-0.303918	0.622698	-1.54574	6.853	8.41	8.1	-3.7	109.774	NA	NA	NA	NA	3.73838	1.14314	0.854508
6686	S544	Myotis_nattereri	0.75	0.4472	20	53.7744	-0.61437	-0.774956	Island	CD	7	Animalia	Myotis	Vespertilionidae	Chiroptera	Mammalia	Mammalia	-0.419182	0.280853	-1.49512	6.853	9.30167	8.9	-2.4	110.851	NA	NA	NA	NA	3.73838	1.14314	0.854508
6687	S544	Myotis_nattereri	0.78	0.465088	32	54.152	-0.63227	-0.580602	Island	CD	7	Animalia	Myotis	Vespertilionidae	Chiroptera	Mammalia	Mammalia	-0.382297	0.474873	-1.49972	6.853	8.74933	8.7	-3.2	110.49	NA	NA	NA	NA	3.73838	1.14314	0.854508
6688	S544	Myotis_nattereri	0.73	0.435275	16	53.937	-0.99205	-0.78874	Island	CD	7	Animalia	Myotis	Vespertilionidae	Chiroptera	Mammalia	Mammalia	-0.354634	0.174604	-1.32022	6.853	9.19533	9	-2.5	110.426	NA	NA	NA	NA	3.73838	1.14314	0.854508
6690	S200	Myotis_vivesi	0.75	0.4472	18	25.7316	-111.225	-0.81493	Endemic	CD	6	Animalia	Myotis	Vespertilionidae	Chiroptera	Mammalia	Mammalia	0.844113	-2.32456	0.0513395	3.808	22.9345	22.4	20.1	-79.2057	NA	NA	NA	NA	3.56229	0.950925	1.39794
6691	S200	Myotis_vivesi	0.76	0.453163	22	25.745	-111.227	-0.81493	Endemic	CD	6	Animalia	Myotis	Vespertilionidae	Chiroptera	Mammalia	Mammalia	0.844113	-2.32456	0.0513395	3.808	22.9345	22.4	20.1	-79.2073	NA	NA	NA	NA	3.56229	0.950925	1.39794
6693	S200	Myotis_vivesi	0.75	0.4472	20	27.1657	-112.068	-0.81493	Endemic	CD	6	Animalia	Myotis	Vespertilionidae	Chiroptera	Mammalia	Mammalia	0.73346	-2.44005	0.0927624	3.808	23.8542	22.6	19.6	-81.0506	NA	NA	NA	NA	3.56229	0.950925	1.39794
6695	S200	Myotis_vivesi	0.77	0.459126	59	28.8944	-113.038	-0.776335	Endemic	CD	6	Animalia	Myotis	Vespertilionidae	Chiroptera	Mammalia	Mammalia	0.525984	-2.32456	-0.445736	3.808	20.3333	21.1	17.2	-83.2565	NA	NA	NA	NA	3.56229	0.950925	1.39794
6696	S200	Myotis_vivesi	0.79	0.471051	17	29.0665	-113.09	-0.758416	Endemic	CD	6	Animalia	Myotis	Vespertilionidae	Chiroptera	Mammalia	Mammalia	0.507542	-2.34304	-0.431928	3.808	21.0202	20.9	17	-83.3663	NA	NA	NA	NA	3.56229	0.950925	1.39794
6697	S200	Myotis_vivesi	0.78	0.465088	16	29.0181	-113.465	-0.729469	Endemic	CD	6	Animalia	Myotis	Vespertilionidae	Chiroptera	Mammalia	Mammalia	0.502931	-2.39847	-0.418121	3.808	19.4792	20.5	16.6	-84.3367	NA	NA	NA	NA	3.56229	0.950925	1.39794
6698	S200	Myotis_vivesi	0.76	0.453163	20	29.5591	-113.57	-0.649522	Endemic	CD	6	Animalia	Myotis	Vespertilionidae	Chiroptera	Mammalia	Mammalia	0.447605	-2.3569	-0.454941	3.808	20.25	20.3	16.1	-84.5413	NA	NA	NA	NA	3.56229	0.950925	1.39794
6700	S263	Neotoma_fuscipes	0.597	0.355971	16	37.9271	-122.581	0.109975	Edge	CD	5	Animalia	Neotoma	Cricetidae	Rodentia	Mammalia	Mammalia	0.544427	-0.458271	-0.804735	5.261	14.0077	13	9.3	-108.301	NA	NA	NA	NA	NA	NA	NA
6701	S263	Neotoma_fuscipes	0.734	0.43766	13	35.7793	-121.121	0.228518	Edge	CD	5	Animalia	Neotoma	Cricetidae	Rodentia	Mammalia	Mammalia	0.092591	-1.54848	-0.855363	5.261	13.2577	12.2	8.8	-104.198	NA	NA	NA	NA	NA	NA	NA
6702	S263	Neotoma_macrotis	0.911	0.543199	20	34.0986	-118.738	-0.383491	Edge	CD	5	Animalia	Neotoma	Cricetidae	Rodentia	Mammalia	Mammalia	0.470657	-1.39142	-0.790927	5.202	16.3907	15.5	11	-97.7988	NA	NA	NA	NA	NA	NA	NA
6703	S263	Neotoma_macrotis	0.914	0.544988	28	34.1758	-117.821	0.307086	Core	CD	5	Animalia	Neotoma	Cricetidae	Rodentia	Mammalia	Mammalia	0.33234	-1.46995	-0.183391	5.202	15.6963	14.9	9.6	-95.3724	NA	NA	NA	NA	NA	NA	NA
6704	S263	Neotoma_macrotis	0.915	0.545584	27	33.726	-117.667	-0.287003	Sub_edge	CD	5	Animalia	Neotoma	Cricetidae	Rodentia	Mammalia	Mammalia	0.383057	-1.54848	-0.717286	5.202	16.8893	15.8	12	-94.9687	NA	NA	NA	NA	NA	NA	NA
6705	S263	Neotoma_macrotis	0.92	0.548566	39	33.5557	-117.392	-0.142272	Sub_edge	CD	5	Animalia	Neotoma	Cricetidae	Rodentia	Mammalia	Mammalia	0.304677	-1.44685	-0.533184	5.202	15.9643	14.7	10.9	-94.2471	NA	NA	NA	NA	NA	NA	NA
6706	S271	Ochotona_princeps	0.58	0.345835	15	52.3125	-125.496	1.70754	Edge	CD	10	Animalia	Ochotona	Ochotonidae	Lagomorpha	Mammalia	Mammalia	-1.3874	0.257755	-1.11771	6.045	0.0526667	-1.4	-16.6	-121.584	NA	NA	NA	NA	3.3948	1.55188	2.14903
6707	S271	Ochotona_princeps	0.67	0.399499	17	52.2544	-125.528	1.7227	Edge	CD	10	Animalia	Ochotona	Ochotonidae	Lagomorpha	Mammalia	Mammalia	-1.3874	0.345526	-1.14993	6.045	-0.293333	-1.9	-16.8	-121.632	NA	NA	NA	NA	3.3948	1.55188	2.14903
6708	S271	Ochotona_princeps	0.68	0.405462	26	52.2507	-125.537	1.9653	Edge	CD	10	Animalia	Ochotona	Ochotonidae	Lagomorpha	Mammalia	Mammalia	-1.35513	0.331668	-1.13612	6.045	0.103	-1.6	-16.4	-121.656	NA	NA	NA	NA	3.3948	1.55188	2.14903
6709	S271	Ochotona_princeps	0.69	0.411424	32	52.2493	-125.554	1.83711	Edge	CD	10	Animalia	Ochotona	Ochotonidae	Lagomorpha	Mammalia	Mammalia	-1.35052	0.368624	-1.14532	6.045	-0.109333	-1.7	-16.6	-121.701	NA	NA	NA	NA	3.3948	1.55188	2.14903
6710	S271	Ochotona_princeps	0.6	0.35776	21	52.2459	-125.521	1.90465	Edge	CD	10	Animalia	Ochotona	Ochotonidae	Lagomorpha	Mammalia	Mammalia	-1.35513	0.331668	-1.13612	6.045	0.103	-1.6	-16.4	-121.609	NA	NA	NA	NA	3.3948	1.55188	2.14903
6711	S271	Ochotona_princeps	0.56	0.33391	10	52.1623	-126.191	2.20376	Edge	CD	10	Animalia	Ochotona	Ochotonidae	Lagomorpha	Mammalia	Mammalia	-1.17531	0.973782	-1.2926	6.045	-1.35167	-3.1	-16.3	-123.363	NA	NA	NA	NA	3.3948	1.55188	2.14903
6712	S271	Ochotona_princeps	0.64	0.381611	30	52.1317	-126.218	1.76543	Edge	CD	10	Animalia	Ochotona	Ochotonidae	Lagomorpha	Mammalia	Mammalia	-1.11538	0.950684	-1.27419	6.045	-1.241	-2.5	-15.7	-123.416	NA	NA	NA	NA	3.3948	1.55188	2.14903
6713	S155	Odocoileus_virginianus	0.85	0.506827	39	26.4685	-99.3047	-0.650901	Core	CD	12	Animalia	Odocoileus	Cervidae	Artiodactyla	Mammalia	Mammalia	0.65047	-1.48843	0.424146	7.174	23.2747	22	15.5	-50.0793	NA	NA	NA	NA	3.70217	1.4208	4.89394
6714	S155	Odocoileus_virginianus	0.78	0.465088	12	28.2	-101.789	0.0824074	Core	CD	12	Animalia	Odocoileus	Cervidae	Artiodactyla	Mammalia	Mammalia	0.636638	-1.61315	0.631261	7.174	20.3147	20.3	14.7	-55.6262	NA	NA	NA	NA	3.70217	1.4208	4.89394
6715	S155	Odocoileus_virginianus	0.76	0.453163	20	21.9494	-98.0649	-0.810795	Edge	CD	12	Animalia	Odocoileus	Cervidae	Artiodactyla	Mammalia	Mammalia	1.4066	-0.874029	0.497787	7.174	24.3247	23.6	19	-48.3962	NA	NA	NA	NA	3.70217	1.4208	4.89394
6716	S155	Odocoileus_virginianus	0.68	0.405462	16	20.4274	-89.4988	-0.78047	Sub_edge	CD	12	Animalia	Odocoileus	Cervidae	Artiodactyla	Mammalia	Mammalia	1.59564	-1.12348	0.0743522	7.174	25.6453	25	22.6	-29.6769	NA	NA	NA	NA	3.70217	1.4208	4.89394
6717	S161	Odocoileus_virginianus	0.74	0.441238	38	31.2537	-91.0014	-0.627468	Core	CD	17	Animalia	Odocoileus	Cervidae	Artiodactyla	Mammalia	Mammalia	0.65508	0.594981	-0.105147	7.174	18.2553	17.8	9.7	-30.6834	NA	NA	NA	NA	3.70217	1.4208	4.89394
6718	S161	Odocoileus_virginianus	0.71	0.42335	29	33.7331	-91.0197	-0.75428	Core	CD	17	Animalia	Odocoileus	Cervidae	Artiodactyla	Mammalia	Mammalia	0.401499	0.188462	0.147993	7.174	16.903	16.7	6.4	-30.8111	NA	NA	NA	NA	3.70217	1.4208	4.89394
6719	S161	Odocoileus_virginianus	0.73	0.435275	27	33.835	-89.2547	-0.708793	Core	CD	17	Animalia	Odocoileus	Cervidae	Artiodactyla	Mammalia	Mammalia	0.456826	0.285473	0.147993	7.174	16.4277	16.4	6.7	-26.9623	NA	NA	NA	NA	3.70217	1.4208	4.89394
6720	S161	Odocoileus_virginianus	0.73	0.435275	21	33.9268	-88.7231	-0.685361	Core	CD	17	Animalia	Odocoileus	Cervidae	Artiodactyla	Mammalia	Mammalia	0.419941	0.364004	0.0191216	7.174	16.6647	16.4	6.8	-25.8178	NA	NA	NA	NA	3.70217	1.4208	4.89394
6721	S161	Odocoileus_virginianus	0.71	0.42335	24	31.4569	-88.8583	-0.699145	Sub_edge	CD	17	Animalia	Odocoileus	Cervidae	Artiodactyla	Mammalia	Mammalia	0.599753	0.497971	0.0191216	7.174	18.0827	17.5	9.9	-26.0109	NA	NA	NA	NA	3.70217	1.4208	4.89394
6722	S161	Odocoileus_virginianus	0.67	0.399499	24	30.8071	-89.3507	-0.728091	Edge	CD	17	Animalia	Odocoileus	Cervidae	Artiodactyla	Mammalia	Mammalia	0.728849	0.682752	-0.0223013	7.174	18.8993	18.5	10.9	-27.088	NA	NA	NA	NA	3.70217	1.4208	4.89394
6723	S161	Odocoileus_virginianus	0.69	0.411424	38	30.8546	-88.7371	-0.794254	Edge	CD	17	Animalia	Odocoileus	Cervidae	Artiodactyla	Mammalia	Mammalia	0.867166	0.613459	0.447159	7.174	18.9093	18.4	10.7	-25.7591	NA	NA	NA	NA	3.70217	1.4208	4.89394
6724	S161	Odocoileus_virginianus	0.71	0.42335	20	33.5477	-90.0396	-0.670198	Core	CD	17	Animalia	Odocoileus	Cervidae	Artiodactyla	Mammalia	Mammalia	0.470657	0.285473	0.147993	7.174	16.781	16.7	6.9	-28.6479	NA	NA	NA	NA	3.70217	1.4208	4.89394
6725	S161	Odocoileus_virginianus	0.74	0.441238	40	33.259	-88.8011	-0.700523	Core	CD	17	Animalia	Odocoileus	Cervidae	Artiodactyla	Mammalia	Mammalia	0.466047	0.400961	-0.00389113	7.174	16.79	16.6	7.7	-25.9363	NA	NA	NA	NA	3.70217	1.4208	4.89394
6726	S161	Odocoileus_virginianus	0.72	0.429312	29	30.8702	-89.6312	-0.740497	Sub_edge	CD	17	Animalia	Odocoileus	Cervidae	Artiodactyla	Mammalia	Mammalia	0.715018	0.608839	-0.036109	7.174	18.9697	18.6	11.1	-27.6953	NA	NA	NA	NA	3.70217	1.4208	4.89394
6727	S161	Odocoileus_virginianus	0.73	0.435275	20	32.845	-90.7894	-0.765308	Core	CD	17	Animalia	Odocoileus	Cervidae	Artiodactyla	Mammalia	Mammalia	0.452215	0.290092	-0.0913396	7.174	17.74	17.2	7.8	-30.2457	NA	NA	NA	NA	3.70217	1.4208	4.89394
6728	S161	Odocoileus_virginianus	0.7	0.417387	33	32.1782	-89.258	-0.64263	Core	CD	17	Animalia	Odocoileus	Cervidae	Artiodactyla	Mammalia	Mammalia	0.558258	0.451775	0.0191216	7.174	17.3547	17	8.8	-26.8815	NA	NA	NA	NA	3.70217	1.4208	4.89394
6729	S161	Odocoileus_virginianus	0.68	0.405462	31	34.4079	-89.3262	-0.650901	Core	CD	17	Animalia	Odocoileus	Cervidae	Artiodactyla	Mammalia	Mammalia	0.41072	0.414819	0.161801	7.174	15.7993	15.8	5.5	-27.1737	NA	NA	NA	NA	3.70217	1.4208	4.89394
6730	S161	Odocoileus_virginianus	0.72	0.429312	32	33.3375	-89.7496	-0.657793	Core	CD	17	Animalia	Odocoileus	Cervidae	Artiodactyla	Mammalia	Mammalia	0.447605	0.396341	0.0237242	7.174	16.7333	16.4	6.9	-28.0004	NA	NA	NA	NA	3.70217	1.4208	4.89394
6731	S161	Odocoileus_virginianus	0.67	0.399499	16	32.9514	-88.337	-0.744632	Core	CD	17	Animalia	Odocoileus	Cervidae	Artiodactyla	Mammalia	Mammalia	0.49371	0.336287	0.0605445	7.174	17.2557	16.8	8.4	-24.9172	NA	NA	NA	NA	3.70217	1.4208	4.89394
6732	S161	Odocoileus_virginianus	0.72	0.429312	22	31.1587	-91.3633	-0.719821	Core	CD	17	Animalia	Odocoileus	Cervidae	Artiodactyla	Mammalia	Mammalia	0.691965	0.673513	-0.197198	7.174	18.4793	18.2	10.1	-31.4817	NA	NA	NA	NA	3.70217	1.4208	4.89394
6733	S161	Odocoileus_virginianus	0.69	0.411424	30	30.4718	-84.5118	-0.751524	Edge	CD	17	Animalia	Odocoileus	Cervidae	Artiodactyla	Mammalia	Mammalia	0.89944	0.368624	0.61285	7.174	19.3903	19.1	13.1	-16.8122	NA	NA	NA	NA	3.70217	1.4208	4.89394
6734	S161	Odocoileus_virginianus	0.71	0.42335	30	35.141	-97.3613	-0.309058	Core	CD	17	Animalia	Odocoileus	Cervidae	Artiodactyla	Mammalia	Mammalia	-0.00423089	-0.680009	0.889003	7.174	15.8123	15.6	1.6	-45.194	NA	NA	NA	NA	3.70217	1.4208	4.89394
6746	S525	Oryctolagus_cuniculus	0.632	0.376841	10	43.4485	4.95696	-0.781848	Edge	CD	9	Animalia	Oryctolagus	Leporidae	Lagomorpha	Mammalia	Mammalia	0.0418748	-0.730823	-0.657453	6.02	15.1776	13.9	8.9	119.406	NA	NA	NA	NA	3.62299	2.59931	3.22894
6747	S525	Oryctolagus_cuniculus	0.715	0.426331	26	42.7036	2.91492	-0.784605	Edge	CD	9	Animalia	Oryctolagus	Leporidae	Lagomorpha	Mammalia	Mammalia	0.115644	-0.66153	-0.864568	6.02	15.279	15.1	9.8	118.909	NA	NA	NA	NA	3.62299	2.59931	3.22894
6748	S525	Oryctolagus_cuniculus	0.617	0.367897	32	43.5316	4.64582	-0.81493	Edge	CD	9	Animalia	Oryctolagus	Leporidae	Lagomorpha	Mammalia	Mammalia	0.0741487	-0.656911	-0.629838	6.02	14.93	14	8.9	119.315	NA	NA	NA	NA	3.62299	2.59931	3.22894
6749	S525	Oryctolagus_cuniculus	0.645	0.384592	71	45.7893	4.91843	-0.575089	Edge	CD	9	Animalia	Oryctolagus	Leporidae	Lagomorpha	Mammalia	Mammalia	-0.262423	0.00368142	-0.367492	6.02	12.0077	11.3	5.8	118.776	NA	NA	NA	NA	3.62299	2.59931	3.22894
6750	S525	Oryctolagus_cuniculus	0.704	0.419772	18	43.3193	3.28968	-0.80666	Edge	CD	9	Animalia	Oryctolagus	Leporidae	Lagomorpha	Mammalia	Mammalia	0.0695382	-0.610716	-0.81394	6.02	15.1897	14.5	9.7	118.936	NA	NA	NA	NA	3.62299	2.59931	3.22894
6751	S525	Oryctolagus_cuniculus	0.767	0.457337	18	38.3541	-0.4921	-0.697766	Edge	CD	9	Animalia	Oryctolagus	Leporidae	Lagomorpha	Mammalia	Mammalia	0.341562	-1.42375	-0.588415	6.02	17.8996	17.7	14.3	117.357	NA	NA	NA	NA	3.62299	2.59931	3.22894
6752	S525	Oryctolagus_cuniculus	0.776	0.462703	24	42.3433	-1.65078	-0.40141	Core	CD	9	Animalia	Oryctolagus	Leporidae	Lagomorpha	Mammalia	Mammalia	-0.0549471	-0.513706	-0.901388	6.02	13.8823	12.9	8.6	116.284	NA	NA	NA	NA	3.62299	2.59931	3.22894
6753	S525	Oryctolagus_cuniculus	0.804	0.479399	12	41.6196	0.62389	-0.543386	Core	CD	9	Animalia	Oryctolagus	Leporidae	Lagomorpha	Mammalia	Mammalia	-0.124106	-1.03109	-0.238621	6.02	14.9257	14.7	10.5	117.948	NA	NA	NA	NA	3.62299	2.59931	3.22894
6754	S525	Oryctolagus_cuniculus	0.766	0.456741	37	42.3383	-1.79965	-0.41933	Core	CD	9	Animalia	Oryctolagus	Leporidae	Lagomorpha	Mammalia	Mammalia	-0.0687788	-0.532184	-0.933606	6.02	13.672	12.8	8.6	116.166	NA	NA	NA	NA	3.62299	2.59931	3.22894
6755	S525	Oryctolagus_cuniculus	0.782	0.466281	24	41.1162	1.24939	-0.758416	Edge	CD	9	Animalia	Oryctolagus	Leporidae	Lagomorpha	Mammalia	Mammalia	0.24935	-0.652291	-0.841555	6.02	15.9911	15.9	11.7	118.347	NA	NA	NA	NA	3.62299	2.59931	3.22894
6756	S525	Oryctolagus_cuniculus	0.769	0.458529	49	42.0603	-1.60758	-0.431735	Core	CD	9	Animalia	Oryctolagus	Leporidae	Lagomorpha	Mammalia	Mammalia	-0.0365049	-0.804736	-0.749504	6.02	14.3677	13.3	9	116.363	NA	NA	NA	NA	3.62299	2.59931	3.22894
6757	S525	Oryctolagus_cuniculus	0.848	0.505635	22	37.0511	-6.42555	-0.812173	Edge	CD	9	Animalia	Oryctolagus	Leporidae	Lagomorpha	Mammalia	Mammalia	0.383057	-1.23435	-0.689671	6.02	18.0807	17.3	13.5	112.105	NA	NA	NA	NA	3.62299	2.59931	3.22894
6758	S525	Oryctolagus_cuniculus	0.837	0.499076	24	37.2694	-6.95608	-0.805281	Edge	CD	9	Animalia	Oryctolagus	Leporidae	Lagomorpha	Mammalia	Mammalia	0.346172	-1.17892	-0.836952	6.02	18.1146	17.2	13.6	111.542	NA	NA	NA	NA	3.62299	2.59931	3.22894
6759	S525	Oryctolagus_cuniculus	0.798	0.475821	30	38.7765	-9.26873	-0.562683	Edge	CD	9	Animalia	Oryctolagus	Leporidae	Lagomorpha	Mammalia	Mammalia	0.401499	-0.559901	-1.07628	6.02	16.1823	14.7	11.9	108.9	NA	NA	NA	NA	3.62299	2.59931	3.22894
6760	S525	Oryctolagus_cuniculus	0.827	0.493113	58	36.2816	-5.31248	-0.729469	Edge	CD	9	Animalia	Oryctolagus	Leporidae	Lagomorpha	Mammalia	Mammalia	0.581311	-0.915604	-0.804735	6.02	17.6317	17.1	13.5	113.192	NA	NA	NA	NA	3.62299	2.59931	3.22894
6761	S525	Oryctolagus_cuniculus	0.803	0.478803	23	39.1905	-8.73182	-0.74601	Sub_edge	CD	9	Animalia	Oryctolagus	Leporidae	Lagomorpha	Mammalia	Mammalia	0.415331	-0.809355	-1.02105	6.02	16.472	16	12.9	109.505	NA	NA	NA	NA	3.62299	2.59931	3.22894
6762	S377	Ovis_ammon	0.68	0.405462	63	37.314	73.2873	5.46505	Edge	CD	9	Animalia	Ovis	Bovidae	Artiodactyla	Mammalia	Mammalia	-1.93606	-0.268871	-0.63444	6.571	-2.36733	-3.2	-7.8	32.2784	NA	NA	NA	NA	3.61213	1.07513	5.07335
6763	S377	Ovis_ammon	0.61	0.363723	38	37.1445	75.0135	4.96745	Edge	CD	9	Animalia	Ovis	Bovidae	Artiodactyla	Mammalia	Mammalia	-2.22191	-0.458271	-0.523979	6.571	-4.747	-4.6	-9.5	29	NA	NA	NA	NA	3.61213	1.07513	5.07335
6764	S377	Ovis_ammon	0.65	0.387574	29	37.3131	74.6596	5.89787	Edge	CD	9	Animalia	Ovis	Bovidae	Artiodactyla	Mammalia	Mammalia	-2.48011	-0.116426	-0.726491	6.571	-7.343	-7.9	-12.7	29.6511	NA	NA	NA	NA	3.61213	1.07513	5.07335
6765	S377	Ovis_ammon	0.69	0.411424	24	37.4966	74.4337	5.12183	Edge	CD	9	Animalia	Ovis	Bovidae	Artiodactyla	Mammalia	Mammalia	-2.20808	-0.384359	-0.5608	6.571	-3.61333	-4.6	-9.4	30.0592	NA	NA	NA	NA	3.61213	1.07513	5.07335
6766	S377	Ovis_ammon	0.69	0.411424	18	37.0534	74.4048	6.3362	Edge	CD	9	Animalia	Ovis	Bovidae	Artiodactyla	Mammalia	Mammalia	-2.2588	-0.231914	-0.777119	6.571	-6.099	-6.2	-11.1	30.163	NA	NA	NA	NA	3.61213	1.07513	5.07335
6767	S549	Ovis_dalli	0.59	0.351798	26	62.2285	-142.426	1.21132	Edge	CD	15	Animalia	Ovis	Bovidae	Artiodactyla	Mammalia	Mammalia	-2.22191	0.00368142	0.714106	6.172	-6.528	-8.6	-12.8	-174.695	NA	NA	NA	NA	3.72976	1.17216	4.85931
6768	S549	Ovis_dalli	0.467	0.278457	28	60.9883	-142.02	0.715092	Edge	CD	15	Animalia	Ovis	Bovidae	Artiodactyla	Mammalia	Mammalia	-1.48422	1.21862	0.000711418	6.172	-3.395	-4.8	-9.4	-172.684	NA	NA	NA	NA	3.72976	1.17216	4.85931
6769	S549	Ovis_dalli	0.597	0.355971	23	62.1383	-141.769	1.50078	Edge	CD	15	Animalia	Ovis	Bovidae	Artiodactyla	Mammalia	Mammalia	-2.37406	0.133028	0.787747	6.172	-6.91567	-9.9	-14.2	-172.805	NA	NA	NA	NA	3.72976	1.17216	4.85931
6770	S549	Ovis_dalli	0.605	0.360742	50	62.2073	-143.703	1.51043	Sub_edge	CD	15	Animalia	Ovis	Bovidae	Artiodactyla	Mammalia	Mammalia	-2.33257	0.230038	0.295275	6.172	-8.49067	-11.6	-15.8	-178.236	NA	NA	NA	NA	3.72976	1.17216	4.85931
6771	S549	Ovis_dalli	0.555	0.330928	102	61.3683	-142.412	1.68135	Edge	CD	15	Animalia	Ovis	Bovidae	Artiodactyla	Mammalia	Mammalia	-1.7793	0.779762	0.111173	6.172	-5.10633	-6.3	-10.8	-174.042	NA	NA	NA	NA	3.72976	1.17216	4.85931
6772	S549	Ovis_dalli	0.534	0.318407	56	61.834	-143.981	1.03902	Sub_edge	CD	15	Animalia	Ovis	Bovidae	Artiodactyla	Mammalia	Mammalia	-1.97294	0.202321	0.249249	6.172	-5.34967	-7.2	-11.7	-178.746	NA	NA	NA	NA	3.72976	1.17216	4.85931
6773	S549	Ovis_dalli	0.511	0.304693	16	61.1442	-143.712	0.771607	Edge	CD	15	Animalia	Ovis	Bovidae	Artiodactyla	Mammalia	Mammalia	-1.61332	0.853674	-0.206403	6.172	-4.47333	-6.1	-11.3	-177.515	NA	NA	NA	NA	3.72976	1.17216	4.85931
6774	S430	Panthera_leo	0.75	0.4472	87	-18.7188	26.6939	0.69993	Core	CD	17	Animalia	Panthera	Felidae	Carnivora	Mammalia	Mammalia	0.784176	-1.78408	0.59444	6.219	21.0367	20.4	17.1	57.8523	NA	NA	NA	NA	3.91665	2.34668	5.16709
6775	S252	Panthera_onca	0.737	0.439449	18	-26.4707	-54.226	-0.46206	Edge	CD	13	Animalia	Panthera	Felidae	Carnivora	Mammalia	Mammalia	1.09308	0.79824	-0.10975	6.858	19.36	18.6	15.6	-8.49799	NA	NA	NA	NA	3.89829	1.65915	4.94085
6776	S252	Panthera_onca	0.642	0.382803	10	-22.5679	-53.637	-0.459303	Sub_edge	CD	13	Animalia	Panthera	Felidae	Carnivora	Mammalia	Mammalia	1.47576	-0.301207	0.0237242	6.858	22.2913	22.4	19	-2.02288	NA	NA	NA	NA	3.89829	1.65915	4.94085
6777	S252	Panthera_onca	0.716	0.426927	23	-21.9857	-52.5793	-0.262192	Sub_edge	CD	13	Animalia	Panthera	Felidae	Carnivora	Mammalia	Mammalia	1.32361	-0.527564	-0.0729294	6.858	22.6743	21.9	18.5	0.477576	NA	NA	NA	NA	3.89829	1.65915	4.94085
6778	S138	Pecari_tajacu	0.647	0.385785	100	28.3273	-99.4079	-0.580602	Sub_edge	CD	11	Animalia	Pecari	Tayassuidae	Artiodactyla	Mammalia	Mammalia	0.530595	-1.43761	0.368915	7.112	21.8193	21	13.8	-50.0137	NA	NA	NA	NA	3.86332	2.04264	4.35592
6779	S138	Pecari_tajacu	0.685	0.408443	131	29.4614	-103.963	0.946663	Edge	CD	11	Animalia	Pecari	Tayassuidae	Artiodactyla	Mammalia	Mammalia	0.194023	-1.86261	0.59444	7.112	18.3697	16.8	11.8	-60.6541	NA	NA	NA	NA	3.86332	2.04264	4.35592
6780	S138	Pecari_tajacu	0.601	0.358357	27	28.1169	-97.3919	-0.792876	Edge	CD	11	Animalia	Pecari	Tayassuidae	Artiodactyla	Mammalia	Mammalia	0.728849	-0.716965	0.368915	7.112	21.6497	21	13.6	-45.3707	NA	NA	NA	NA	3.86332	2.04264	4.35592
6781	S438	Peromyscus_leucopus	0.874	0.521137	18	41.4037	-74.0104	-0.273219	Edge	CD	18	Animalia	Peromyscus	Cricetidae	Rodentia	Mammalia	Mammalia	-0.562109	0.825957	0.281467	6.777	9.158	7.7	-12.4	2.43547	NA	NA	NA	NA	2.86332	1.50224	1.26741
6782	S438	Peromyscus_leucopus	0.8	0.477014	27	40.8733	-73.7919	-0.805281	Edge	CD	18	Animalia	Peromyscus	Cricetidae	Rodentia	Mammalia	Mammalia	-0.359245	0.650415	0.0375318	6.777	11.6911	10.6	-8.9	3.03869	NA	NA	NA	NA	2.86332	1.50224	1.26741
6783	S438	Peromyscus_leucopus	0.816	0.486554	33	40.8642	-73.8768	-0.755659	Edge	CD	18	Animalia	Peromyscus	Cricetidae	Rodentia	Mammalia	Mammalia	-0.354634	0.668893	0.0697496	6.777	11.908	10.6	-8.8	2.87947	NA	NA	NA	NA	2.86332	1.50224	1.26741
6784	S438	Peromyscus_leucopus	0.772	0.460318	14	40.8541	-73.8231	-0.798389	Edge	CD	18	Animalia	Peromyscus	Cricetidae	Rodentia	Mammalia	Mammalia	-0.359245	0.650415	0.0375318	6.777	11.6911	10.6	-8.9	2.98563	NA	NA	NA	NA	2.86332	1.50224	1.26741
6785	S438	Peromyscus_leucopus	0.853	0.508616	24	40.9029	-73.8921	-0.779092	Edge	CD	18	Animalia	Peromyscus	Cricetidae	Rodentia	Mammalia	Mammalia	-0.368466	0.687371	0.0973649	6.777	11.613	10.4	-9	2.837	NA	NA	NA	NA	2.86332	1.50224	1.26741
6786	S438	Peromyscus_leucopus	0.785	0.46807	15	40.7989	-73.9582	-0.758416	Edge	CD	18	Animalia	Peromyscus	Cricetidae	Rodentia	Mammalia	Mammalia	-0.345413	0.655035	0.0789547	6.777	12.0267	10.8	-8.3	2.7459	NA	NA	NA	NA	2.86332	1.50224	1.26741
6787	S438	Peromyscus_leucopus	0.83	0.494902	20	40.8747	-73.9255	-0.722577	Edge	CD	18	Animalia	Peromyscus	Cricetidae	Rodentia	Mammalia	Mammalia	-0.354634	0.664274	0.0973649	6.777	11.8043	10.6	-8.7	2.78276	NA	NA	NA	NA	2.86332	1.50224	1.26741
6788	S438	Peromyscus_leucopus	0.829	0.494305	25	40.742	-73.7666	-0.773578	Edge	CD	18	Animalia	Peromyscus	Cricetidae	Rodentia	Mammalia	Mammalia	-0.359245	0.682752	-0.0315064	6.777	12.0367	10.7	-8.3	3.1315	NA	NA	NA	NA	2.86332	1.50224	1.26741
6789	S438	Peromyscus_leucopus	0.809	0.48238	30	40.7234	-73.8299	-0.813552	Edge	CD	18	Animalia	Peromyscus	Cricetidae	Rodentia	Mammalia	Mammalia	-0.350023	0.668893	-0.0176988	6.777	12.1227	10.8	-8.2	3.01673	NA	NA	NA	NA	2.86332	1.50224	1.26741
6790	S438	Peromyscus_leucopus	0.807	0.481188	11	40.7073	-73.8511	-0.761172	Edge	CD	18	Animalia	Peromyscus	Cricetidae	Rodentia	Mammalia	Mammalia	-0.340802	0.682752	-0.00389113	6.777	12.2237	10.8	-8.1	2.98165	NA	NA	NA	NA	2.86332	1.50224	1.26741
6791	S438	Peromyscus_leucopus	0.746	0.444815	18	40.5669	-73.8941	-0.813552	Edge	CD	18	Animalia	Peromyscus	Cricetidae	Rodentia	Mammalia	Mammalia	-0.331581	0.728947	-0.036109	6.777	11.6427	10.9	-7.5	2.94594	NA	NA	NA	NA	2.86332	1.50224	1.26741
6792	S438	Peromyscus_leucopus	0.761	0.453759	11	40.6186	-73.827	-0.810795	Isle	CD	18	Animalia	Peromyscus	Cricetidae	Rodentia	Mammalia	Mammalia	-0.336192	0.691991	-0.0453141	6.777	12.0155	10.8	-7.9	3.05708	NA	NA	NA	NA	2.86332	1.50224	1.26741
6793	S438	Peromyscus_leucopus	0.783	0.466877	24	40.7462	-73.8089	-0.80666	Edge	CD	18	Animalia	Peromyscus	Cricetidae	Rodentia	Mammalia	Mammalia	-0.350023	0.668893	-0.0176988	6.777	12.1227	10.8	-8.2	3.04911	NA	NA	NA	NA	2.86332	1.50224	1.26741
6794	S438	Peromyscus_leucopus	0.81	0.482976	33	40.6888	-73.891	-0.739118	Edge	CD	18	Animalia	Peromyscus	Cricetidae	Rodentia	Mammalia	Mammalia	-0.340802	0.69661	0.00991652	6.777	12.2013	10.9	-8.1	2.91154	NA	NA	NA	NA	2.86332	1.50224	1.26741
6795	S618	Petauroides_volans	0.74	0.441238	38	-35.3134	148.527	0.524873	Sub_edge	CD	12	Animalia	Petauroides	Pseudocheiridae	Diprotodontia	Mammalia	Mammalia	0.0649276	0.525688	-0.767914	5.765	10.2803	9.8	7	-189.902	NA	NA	NA	NA	3.6678	1.03251	3.09799
6796	S618	Petauroides_volans	0.74	0.441238	13	-35.041	148.491	0.282275	Sub_edge	CD	12	Animalia	Petauroides	Pseudocheiridae	Diprotodontia	Mammalia	Mammalia	0.101812	0.0544962	-0.744901	5.765	12.5467	11.8	9	-189.462	NA	NA	NA	NA	3.6678	1.03251	3.09799
6797	S618	Petauroides_volans	0.72	0.429312	18	-35.1354	148.59	0.497305	Sub_edge	CD	12	Animalia	Petauroides	Pseudocheiridae	Diprotodontia	Mammalia	Mammalia	0.0649276	0.322429	-0.777119	5.765	11.2927	10.6	7.8	-189.831	NA	NA	NA	NA	3.6678	1.03251	3.09799
6798	S618	Petauroides_volans	0.69	0.411424	13	-35.1441	148.589	0.535901	Sub_edge	CD	12	Animalia	Petauroides	Pseudocheiridae	Diprotodontia	Mammalia	Mammalia	0.0649276	0.322429	-0.777119	5.765	11.2927	10.6	7.8	-189.84	NA	NA	NA	NA	3.6678	1.03251	3.09799
6799	S504	Petrogale_brachyotis	0.745	0.444219	29	-15.1372	126.192	-0.280111	Core	CD	12	Animalia	Petrogale	Macropodidae	Diprotodontia	Mammalia	Mammalia	1.80311	-1.07267	1.0639	5.271	25.9687	25.4	22.9	-110.611	NA	NA	NA	NA	3.5682	0.933251	3.58827
6800	S504	Petrogale_brachyotis	0.763	0.454952	14	-14.7933	126.487	-0.514439	Core	CD	12	Animalia	Petrogale	Macropodidae	Diprotodontia	Mammalia	Mammalia	1.81233	-1.22511	0.994862	5.271	26.8487	26.1	23.7	-110.93	NA	NA	NA	NA	3.5682	0.933251	3.58827
6801	S504	Petrogale_brachyotis	0.573	0.341661	11	-16.2979	128.701	-0.649522	Isle	CD	12	Animalia	Petrogale	Macropodidae	Diprotodontia	Mammalia	Mammalia	1.50342	-2.09358	0.755529	5.271	27.425	27.4	25.2	-117.954	NA	NA	NA	NA	3.5682	0.933251	3.58827
6802	S504	Petrogale_brachyotis	0.763	0.454952	11	-15.1663	126.158	-0.349031	Core	CD	12	Animalia	Petrogale	Macropodidae	Diprotodontia	Mammalia	Mammalia	1.82155	-1.08191	1.0639	5.271	25.9923	25.6	23.2	-110.564	NA	NA	NA	NA	3.5682	0.933251	3.58827
6803	S264	Petrogale_penicillata	0.665	0.396518	54	-28.3281	152.228	-0.081622	Core	CD	12	Animalia	Petrogale	Macropodidae	Diprotodontia	Mammalia	Mammalia	0.355393	-0.716965	-0.174185	4.979	17.4477	16.2	13.1	-190.685	NA	NA	NA	NA	3.71458	1.35756	3.82607
6804	S264	Petrogale_penicillata	0.645	0.384592	11	-28.3062	152.241	-0.111947	Core	CD	12	Animalia	Petrogale	Macropodidae	Diprotodontia	Mammalia	Mammalia	0.355393	-0.716965	-0.174185	4.979	17.4477	16.2	13.1	-190.691	NA	NA	NA	NA	3.71458	1.35756	3.82607
6805	S264	Petrogale_penicillata	0.619	0.369089	10	-28.2602	152.331	0.0920562	Core	CD	12	Animalia	Petrogale	Macropodidae	Diprotodontia	Mammalia	Mammalia	0.415331	-0.162622	-0.100545	4.979	15.8617	14.9	11.9	-190.868	NA	NA	NA	NA	3.71458	1.35756	3.82607
6806	S264	Petrogale_penicillata	0.666	0.397114	10	-28.2144	152.313	0.00935228	Core	CD	12	Animalia	Petrogale	Macropodidae	Diprotodontia	Mammalia	Mammalia	0.41072	-0.213436	-0.10975	4.979	16.0097	15	12.1	-190.769	NA	NA	NA	NA	3.71458	1.35756	3.82607
6807	S264	Petrogale_penicillata	0.55	0.327947	12	-27.2625	152.115	-0.205678	Edge	CD	12	Animalia	Petrogale	Macropodidae	Diprotodontia	Mammalia	Mammalia	0.549037	-0.476749	0.0329293	4.979	17.1883	16.7	13.7	-189.15	NA	NA	NA	NA	3.71458	1.35756	3.82607
6808	S264	Petrogale_penicillata	0.572	0.341065	15	-27.2872	152.121	-0.218083	Edge	CD	12	Animalia	Petrogale	Macropodidae	Diprotodontia	Mammalia	Mammalia	0.549037	-0.476749	0.0329293	4.979	17.1883	16.7	13.7	-189.195	NA	NA	NA	NA	3.71458	1.35756	3.82607
6809	S496	Petrogale_penicillata	0.65	0.387574	44	-33.2813	150.519	0.046569	Core	CD	7	Animalia	Petrogale	Macropodidae	Diprotodontia	Mammalia	Mammalia	0.350783	-0.0378943	0.00531397	4.979	14.6567	13.9	10.2	-192.328	NA	NA	NA	NA	3.71458	1.35756	3.82607
6810	S496	Petrogale_penicillata	0.65	0.387574	15	-33.1791	150.498	-0.0623244	Core	CD	7	Animalia	Petrogale	Macropodidae	Diprotodontia	Mammalia	Mammalia	0.304677	-0.310446	-0.0499166	4.979	15.1933	14.5	10.9	-192.147	NA	NA	NA	NA	3.71458	1.35756	3.82607
6811	S496	Petrogale_penicillata	0.65	0.387574	17	-33.235	150.372	-0.325599	Core	CD	7	Animalia	Petrogale	Macropodidae	Diprotodontia	Mammalia	Mammalia	0.189413	-0.0471334	-0.243224	4.979	13.6217	13	9.5	-191.899	NA	NA	NA	NA	3.71458	1.35756	3.82607
6812	S636	Phoca_hispida	0.335	0.199749	15	62.2996	29.4834	-0.721199	Sub_edge	CD	17	Animalia	Phoca	Phocidae	Carnivora	Mammalia	Mammalia	-1.22142	0.151506	0.0973649	7.653	3.03933	1.9	-21.7	88.5806	NA	NA	NA	NA	4.19978	1.58582	4.86336
6813	S636	Phoca_hispida	0.376	0.224196	99	62.1328	28.4899	-0.718442	Sub_edge	CD	17	Animalia	Phoca	Phocidae	Carnivora	Mammalia	Mammalia	-1.16148	0.193082	0.0375318	7.653	3.46867	2.4	-21.7	89.8869	NA	NA	NA	NA	4.19978	1.58582	4.86336
6814	S636	Phoca_hispida	0.299	0.178284	43	61.7456	28.5303	-0.721199	Sub_edge	CD	17	Animalia	Phoca	Phocidae	Carnivora	Mammalia	Mammalia	-1.11999	0.188462	0.0145191	7.653	3.81667	2.7	-21.3	90.3044	NA	NA	NA	NA	4.19978	1.58582	4.86336
6815	S636	Phoca_hispida	0.297	0.177091	15	61.3499	28.1408	-0.721199	Sub_edge	CD	17	Animalia	Phoca	Phocidae	Carnivora	Mammalia	Mammalia	-1.0831	0.174604	-0.0130962	7.653	4.05667	3.1	-21.1	91.2108	NA	NA	NA	NA	4.19978	1.58582	4.86336
6816	S18	Phoca_vitulina	0.567	0.338083	12	60.4581	-43.8295	-0.81493	Core	CD	14	Animalia	Phoca	Phocidae	Carnivora	Mammalia	Mammalia	-0.56672	2.31806	-1.4721	7.068	0.474	1.3	-12.9	45.1665	NA	NA	NA	NA	4.09901	1.4986	4.94229
6817	S18	Phoca_vitulina	0.544	0.324369	20	65.8927	-19.3644	-0.763929	Core	CD	14	Animalia	Phoca	Phocidae	Carnivora	Mammalia	Mammalia	-0.857186	0.705849	-1.8219	7.068	2.92667	1.7	-12.8	76.3235	NA	NA	NA	NA	4.09901	1.4986	4.94229
6819	S18	Phoca_vitulina	0.515	0.307078	20	78.2581	13.4585	-0.409681	Sub_edge	CD	14	Animalia	Phoca	Phocidae	Carnivora	Mammalia	Mammalia	-1.88995	0.872152	-1.68842	7.068	-6.48433	-7.4	-22.9	77.7348	NA	NA	NA	NA	4.09901	1.4986	4.94229
6846	S446	Pongo_abelii	0.65	0.387574	101	4.19969	97.3001	1.91154	Endemic	CD	25	Animalia	Pongo	Hominidae	Primates	Mammalia	Mammalia	1.30056	1.06155	-0.915196	3.808	15.4597	14.7	12.4	-26.9351	NA	NA	NA	NA	4.32572	1.15999	4.77815
6847	S446	Pongo_pygmaeus	0.61	0.363723	127	0.550124	114.481	1.15756	Island	CD	25	Animalia	Pongo	Hominidae	Primates	Mammalia	Mammalia	2.37021	3.16344	-0.215608	5.016	21.1447	19.4	16.6	-67.6302	NA	NA	NA	NA	4.2888	1.03069	4.69888
6853	S690	Procapra_przewalskii	0.574	0.342257	24	36.6006	100.792	3.69105	Endemic	CD	13	Animalia	Procapra	Bovidae	Artiodactyla	Mammalia	Mammalia	-1.49344	-0.749301	0.548415	2.83	0.833	-0.3	-4.2	-22.1781	NA	NA	NA	NA	NA	NA	NA
6854	S690	Procapra_przewalskii	0.474	0.282631	38	36.6929	100.898	4.12939	Endemic	CD	13	Animalia	Procapra	Bovidae	Artiodactyla	Mammalia	Mammalia	-1.58566	-0.592238	0.447159	2.83	-0.788667	-1.9	-5.8	-22.4111	NA	NA	NA	NA	NA	NA	NA
6855	S690	Procapra_przewalskii	0.462	0.275475	32	36.7775	100.863	3.9943	Endemic	CD	13	Animalia	Procapra	Bovidae	Artiodactyla	Mammalia	Mammalia	-1.54416	-0.629194	0.479376	2.83	-0.252333	-1.3	-5.1	-22.3522	NA	NA	NA	NA	NA	NA	NA
6856	S690	Procapra_przewalskii	0.532	0.317214	19	37.1923	100.462	3.67727	Endemic	CD	13	Animalia	Procapra	Bovidae	Artiodactyla	Mammalia	Mammalia	-1.475	-0.680009	0.566825	2.83	0.310334	-0.4	-4.2	-21.5937	NA	NA	NA	NA	NA	NA	NA
6857	S690	Procapra_przewalskii	0.554	0.330332	21	37.401	98.7694	4.02187	Endemic	CD	13	Animalia	Procapra	Bovidae	Artiodactyla	Mammalia	Mammalia	-1.67326	-0.901746	0.456364	2.83	-0.866667	-1.5	-4.9	-18.1251	NA	NA	NA	NA	NA	NA	NA
6858	S690	Procapra_przewalskii	0.564	0.336295	21	36.2689	99.9812	3.31475	Endemic	CD	13	Animalia	Procapra	Bovidae	Artiodactyla	Mammalia	Mammalia	-1.41506	-1.03109	0.704901	2.83	2.51667	1.5	-2.3	-20.4542	NA	NA	NA	NA	NA	NA	NA
6859	S524	Propithecus_tattersalli	0.58	0.345835	22	-12.9157	49.6672	-0.692253	Endemic	CD	13	Animalia	Propithecus	Indriidae	Primates	Mammalia	Mammalia	2.00137	-0.301207	0.419543	3.157	26.1263	25.2	22.7	37.0363	NA	NA	NA	NA	3.86332	1.18399	3.56837
6860	S524	Propithecus_tattersalli	0.73	0.435275	16	-12.9597	49.7053	-0.333869	Endemic	CD	13	Animalia	Propithecus	Indriidae	Primates	Mammalia	Mammalia	1.96448	-0.27349	0.428748	3.157	25.8137	24.7	22.1	36.9204	NA	NA	NA	NA	3.86332	1.18399	3.56837
6861	S524	Propithecus_tattersalli	0.65	0.387574	37	-13.0031	49.5822	-0.489628	Endemic	CD	13	Animalia	Propithecus	Indriidae	Primates	Mammalia	Mammalia	1.99214	-0.301207	0.723312	3.157	25.608	24.4	21.6	37.0376	NA	NA	NA	NA	3.86332	1.18399	3.56837
6862	S524	Propithecus_tattersalli	0.67	0.399499	25	-13.0909	49.5781	-0.666063	Endemic	CD	13	Animalia	Propithecus	Indriidae	Primates	Mammalia	Mammalia	1.99676	-0.305827	0.741722	3.157	25.5147	24.4	21.4	36.9218	NA	NA	NA	NA	3.86332	1.18399	3.56837
6863	S524	Propithecus_tattersalli	0.66	0.393536	20	-13.1311	49.6326	-0.35041	Endemic	CD	13	Animalia	Propithecus	Indriidae	Primates	Mammalia	Mammalia	1.93682	-0.268871	0.530005	3.157	25.277	24.1	21.2	36.7876	NA	NA	NA	NA	3.86332	1.18399	3.56837
6864	S524	Propithecus_tattersalli	0.69	0.411424	18	-13.189	49.5395	-0.0430269	Endemic	CD	13	Animalia	Propithecus	Indriidae	Primates	Mammalia	Mammalia	1.83539	-0.287349	0.737119	3.157	24.0067	22.7	19.6	36.8411	NA	NA	NA	NA	3.86332	1.18399	3.56837
6865	S524	Propithecus_tattersalli	0.72	0.429312	49	-13.1183	49.7032	-0.452411	Endemic	CD	13	Animalia	Propithecus	Indriidae	Primates	Mammalia	Mammalia	1.95526	-0.255012	0.447159	3.157	25.6907	24.6	21.6	36.7037	NA	NA	NA	NA	3.86332	1.18399	3.56837
6866	S524	Propithecus_tattersalli	0.66	0.393536	31	-13.2396	49.7591	-0.230489	Endemic	CD	13	Animalia	Propithecus	Indriidae	Primates	Mammalia	Mammalia	1.87227	-0.194958	0.290672	3.157	25.1623	23.9	20.8	36.4548	NA	NA	NA	NA	3.86332	1.18399	3.56837
6871	S347	Pteromys_volans	0.52	0.310059	32	63.7983	22.8329	-0.78047	Edge	CD	6	Animalia	Pteromys	Sciuridae	Rodentia	Mammalia	Mammalia	-1.23986	-0.000938109	-0.0913396	7.347	3.16267	1.7	-24.7	93.7354	NA	NA	NA	NA	NA	NA	NA
6872	S347	Pteromys_volans	0.43	0.256395	23	63.8258	22.7675	-0.7722	Edge	CD	6	Animalia	Pteromys	Sciuridae	Rodentia	Mammalia	Mammalia	-1.23986	-0.000938109	-0.0913396	7.347	3.184	1.7	-24.7	93.7584	NA	NA	NA	NA	NA	NA	NA
6873	S347	Pteromys_volans	0.57	0.339872	67	63.0652	21.6815	-0.81493	Edge	CD	6	Animalia	Pteromys	Sciuridae	Rodentia	Mammalia	Mammalia	-1.14304	-0.060992	-0.169583	7.347	3.96042	2.7	-23.9	95.7036	NA	NA	NA	NA	NA	NA	NA
6874	S406	Rangifer_tarandus	0.793	0.47284	52	54.1025	-119.73	1.15894	Sub_edge	CD	11	Animalia	Rangifer	Cervidae	Artiodactyla	Mammalia	Mammalia	-1.29058	0.276233	-0.234019	7.523	1.13433	-0.6	-20.4	-107.55	NA	NA	NA	NA	3.6894	1.17749	5.10548
6875	S406	Rangifer_tarandus	0.789	0.470455	45	54.3711	-120.444	1.21269	Sub_edge	CD	11	Animalia	Rangifer	Cervidae	Artiodactyla	Mammalia	Mammalia	-1.38279	0.530307	-0.284647	7.523	-0.320333	-1.9	-21.8	-109.584	NA	NA	NA	NA	3.6894	1.17749	5.10548
6876	S406	Rangifer_tarandus	0.669	0.398903	39	54.0369	-118.236	0.839148	Sub_edge	CD	11	Animalia	Rangifer	Cervidae	Artiodactyla	Mammalia	Mammalia	-1.26292	-0.0887091	0.171006	7.523	1.71767	0.6	-22.1	-103.665	NA	NA	NA	NA	3.6894	1.17749	5.10548
6877	S406	Rangifer_tarandus	0.799	0.476417	28	53.4424	-118.824	2.20928	Sub_edge	CD	11	Animalia	Rangifer	Cervidae	Artiodactyla	Mammalia	Mammalia	-1.48883	0.608839	-0.519377	7.523	-2.27233	-3.6	-24.4	-104.763	NA	NA	NA	NA	3.6894	1.17749	5.10548
6878	S406	Rangifer_tarandus	0.804	0.479399	15	54.6546	-121.922	1.35329	Sub_edge	CD	11	Animalia	Rangifer	Cervidae	Artiodactyla	Mammalia	Mammalia	-1.30902	0.4102	-0.178788	7.523	1.361	-0.8	-20.6	-113.63	NA	NA	NA	NA	3.6894	1.17749	5.10548
6879	S406	Rangifer_tarandus	0.795	0.474032	16	55.2132	-122.642	0.617226	Sub_edge	CD	11	Animalia	Rangifer	Cervidae	Artiodactyla	Mammalia	Mammalia	-1.35513	0.345526	-0.201801	7.523	0.998333	-1	-21.2	-115.903	NA	NA	NA	NA	3.6894	1.17749	5.10548
6880	S406	Rangifer_tarandus	0.751	0.447797	13	52.5924	-117.753	1.01145	Sub_edge	CD	11	Animalia	Rangifer	Cervidae	Artiodactyla	Mammalia	Mammalia	-1.43812	0.165365	-0.206403	7.523	0.191333	-1.7	-22.1	-101.448	NA	NA	NA	NA	3.6894	1.17749	5.10548
6881	S341	Rangifer_tarandus	0.833	0.496691	37	59.5554	-133.809	0.185787	Edge	CD	8	Animalia	Rangifer	Cervidae	Artiodactyla	Mammalia	Mammalia	-1.63637	-0.287349	-0.229416	7.523	0.585	-2.4	-10.8	-148.975	NA	NA	NA	NA	3.6894	1.17749	5.10548
6882	S341	Rangifer_tarandus	0.791	0.471647	18	60.1782	-134.723	0.104462	Edge	CD	8	Animalia	Rangifer	Cervidae	Artiodactyla	Mammalia	Mammalia	-1.81157	-0.481369	0.0237242	7.523	-0.697667	-3.5	-11.8	-151.929	NA	NA	NA	NA	3.6894	1.17749	5.10548
6883	S341	Rangifer_tarandus	0.793	0.47284	20	60.5121	-135.529	1.5821	Edge	CD	8	Animalia	Rangifer	Cervidae	Artiodactyla	Mammalia	Mammalia	-1.996	-0.153382	-0.141968	7.523	-3.64433	-6.3	-14.1	-154.383	NA	NA	NA	NA	3.6894	1.17749	5.10548
6884	S341	Rangifer_tarandus	0.743	0.443026	42	61.5353	-137.401	0.568982	Edge	CD	8	Animalia	Rangifer	Cervidae	Artiodactyla	Mammalia	Mammalia	-2.20347	-0.453652	0.589838	7.523	-3.80133	-6.6	-13	-160.281	NA	NA	NA	NA	3.6894	1.17749	5.10548
6885	S341	Rangifer_tarandus	0.857	0.511001	19	65.2372	-134.159	0.247815	Core	CD	8	Animalia	Rangifer	Cervidae	Artiodactyla	Mammalia	Mammalia	-2.37867	-0.222675	0.842978	7.523	-6.15967	-8.8	-14.2	-154.373	NA	NA	NA	NA	3.6894	1.17749	5.10548
6886	S341	Rangifer_tarandus	0.851	0.507423	20	61.7105	-130.742	0.573117	Core	CD	8	Animalia	Rangifer	Cervidae	Artiodactyla	Mammalia	Mammalia	-2.2588	-0.107187	0.727914	7.523	-4.68433	-7.2	-17.4	-142.294	NA	NA	NA	NA	3.6894	1.17749	5.10548
6887	S341	Rangifer_tarandus	0.866	0.516367	20	65.2474	-142.825	-0.340761	Core	CD	8	Animalia	Rangifer	Cervidae	Artiodactyla	Mammalia	Mammalia	-2.39711	-0.689248	1.38608	7.523	-5.48033	-7.3	-12.3	-178.061	NA	NA	NA	NA	3.6894	1.17749	5.10548
6888	S341	Rangifer_tarandus	0.755	0.450182	10	62.2609	-137.559	1.05969	Sub_edge	CD	8	Animalia	Rangifer	Cervidae	Artiodactyla	Mammalia	Mammalia	-2.3464	-0.407456	0.750927	7.523	-5.769	-8.2	-13.4	-161.26	NA	NA	NA	NA	3.6894	1.17749	5.10548
6889	S341	Rangifer_tarandus	0.833	0.496691	20	63.9338	-132.629	0.879122	Core	CD	8	Animalia	Rangifer	Cervidae	Artiodactyla	Mammalia	Mammalia	-2.44783	-0.0840896	0.714106	7.523	-6.77967	-9.6	-15.4	-149.168	NA	NA	NA	NA	3.6894	1.17749	5.10548
6890	S341	Rangifer_tarandus	0.822	0.490132	51	61.6875	-141.089	0.617226	Edge	CD	8	Animalia	Rangifer	Cervidae	Artiodactyla	Mammalia	Mammalia	-2.0421	0.262375	0.750927	7.523	-5.49733	-6.8	-11.3	-170.589	NA	NA	NA	NA	3.6894	1.17749	5.10548
6891	S341	Rangifer_tarandus	0.748	0.446008	21	61.1975	-139.023	1.49113	Edge	CD	8	Animalia	Rangifer	Cervidae	Artiodactyla	Mammalia	Mammalia	-2.18042	0.105311	0.32289	7.523	-5.99367	-8.8	-13.4	-164.508	NA	NA	NA	NA	3.6894	1.17749	5.10548
6892	S341	Rangifer_tarandus	0.845	0.503846	36	62.3991	-133.389	1.22372	Core	CD	8	Animalia	Rangifer	Cervidae	Artiodactyla	Mammalia	Mammalia	-2.09282	-0.134904	0.267659	7.523	-4.97	-6.9	-14.2	-149.986	NA	NA	NA	NA	3.6894	1.17749	5.10548
6893	S341	Rangifer_tarandus	0.811	0.483573	18	62.2942	-136.049	0.0589746	Edge	CD	8	Animalia	Rangifer	Cervidae	Artiodactyla	Mammalia	Mammalia	-2.2588	-0.633813	1.23419	7.523	-3.16233	-5.2	-11.6	-157.147	NA	NA	NA	NA	3.6894	1.17749	5.10548
6894	S341	Rangifer_tarandus	0.835	0.497883	29	60.6499	-131.728	0.567604	Sub_edge	CD	8	Animalia	Rangifer	Cervidae	Artiodactyla	Mammalia	Mammalia	-2.10665	-0.148763	0.428748	7.523	-3.186	-5.9	-15.8	-144.127	NA	NA	NA	NA	3.6894	1.17749	5.10548
6895	S341	Rangifer_tarandus	0.826	0.492517	25	57.4446	-127.82	1.56143	Sub_edge	CD	8	Animalia	Rangifer	Cervidae	Artiodactyla	Mammalia	Mammalia	-1.83463	0.0729743	-0.10975	7.523	-3.148	-6.1	-18.6	-131.223	NA	NA	NA	NA	3.6894	1.17749	5.10548
6896	S145	Rangifer_tarandus	0.59	0.351798	16	49.9098	-116.231	2.29474	Edge	CD	18	Animalia	Rangifer	Cervidae	Artiodactyla	Mammalia	Mammalia	-1.37818	0.673513	-1.12691	7.523	-0.531667	-1.9	-21.3	-95.8855	NA	NA	NA	NA	3.6894	1.17749	5.10548
6897	S145	Rangifer_tarandus	0.73	0.435275	13	53.083	-121.46	0.921852	Sub_edge	CD	18	Animalia	Rangifer	Cervidae	Artiodactyla	Mammalia	Mammalia	-1.18915	0.936826	-0.804735	7.523	1.629	0.1	-19.6	-111.365	NA	NA	NA	NA	3.6894	1.17749	5.10548
6898	S145	Rangifer_tarandus	0.75	0.4472	30	50.7576	-117.412	1.99562	Edge	CD	18	Animalia	Rangifer	Cervidae	Artiodactyla	Mammalia	Mammalia	-1.4289	1.08003	-1.03946	7.523	-0.962667	-3.6	-22.8	-99.4067	NA	NA	NA	NA	3.6894	1.17749	5.10548
6899	S145	Rangifer_tarandus	0.79	0.471051	30	54.4538	-109.991	0.0148659	Sub_edge	CD	18	Animalia	Rangifer	Cervidae	Artiodactyla	Mammalia	Mammalia	-1.67787	-0.398217	1.12834	7.523	1.09133	-0.2	-26.6	-83.4297	NA	NA	NA	NA	3.6894	1.17749	5.10548
6900	S145	Rangifer_tarandus	0.74	0.441238	17	52.8289	-117.949	1.9336	Sub_edge	CD	18	Animalia	Rangifer	Cervidae	Artiodactyla	Mammalia	Mammalia	-1.49344	0.317809	-0.316864	7.523	-0.476	-2.8	-23.3	-102.108	NA	NA	NA	NA	3.6894	1.17749	5.10548
6901	S145	Rangifer_tarandus	0.77	0.459126	37	52.4125	-118.995	1.28024	Sub_edge	CD	18	Animalia	Rangifer	Cervidae	Artiodactyla	Mammalia	Mammalia	-1.65481	0.927587	-1.23277	7.523	-2.553	-5.2	-23.7	-104.518	NA	NA	NA	NA	3.6894	1.17749	5.10548
6902	S145	Rangifer_tarandus	0.7	0.417387	20	52.2526	-117.856	2.66139	Edge	CD	18	Animalia	Rangifer	Cervidae	Artiodactyla	Mammalia	Mammalia	-1.67326	0.858294	-0.717286	7.523	-3.864	-6	-25.5	-101.489	NA	NA	NA	NA	3.6894	1.17749	5.10548
6903	S145	Rangifer_tarandus	0.79	0.471051	14	53.2903	-120.959	1.25542	Sub_edge	CD	18	Animalia	Rangifer	Cervidae	Artiodactyla	Mammalia	Mammalia	-1.30441	0.978402	-0.905991	7.523	0.784	-1.3	-20.6	-110.19	NA	NA	NA	NA	3.6894	1.17749	5.10548
6904	S145	Rangifer_tarandus	0.77	0.459126	30	56.5449	-115.245	-0.0623244	Core	CD	18	Animalia	Rangifer	Cervidae	Artiodactyla	Mammalia	Mammalia	-1.7793	-0.384359	1.11453	7.523	1.272	-1.4	-27.4	-97.9409	NA	NA	NA	NA	3.6894	1.17749	5.10548
6905	S145	Rangifer_tarandus	0.8	0.477014	22	56.3639	-122.463	0.710957	Core	CD	18	Animalia	Rangifer	Cervidae	Artiodactyla	Mammalia	Mammalia	-1.5165	0.165365	0.138788	7.523	0.393667	-1.9	-22.6	-116.258	NA	NA	NA	NA	3.6894	1.17749	5.10548
6906	S145	Rangifer_tarandus	0.78	0.465088	23	56.4955	-111.777	-0.16984	Core	CD	18	Animalia	Rangifer	Cervidae	Artiodactyla	Mammalia	Mammalia	-1.75625	-0.453652	1.19737	7.523	0.271667	-1.4	-28.4	-89.3254	NA	NA	NA	NA	3.6894	1.17749	5.10548
6907	S145	Rangifer_tarandus	0.78	0.465088	15	58.8121	-122.546	-0.325599	Core	CD	18	Animalia	Rangifer	Cervidae	Artiodactyla	Mammalia	Mammalia	-1.89456	-0.453652	1.30323	7.523	-0.0933332	-2.4	-21.6	-118.325	NA	NA	NA	NA	3.6894	1.17749	5.10548
6908	S145	Rangifer_tarandus	0.76	0.453163	33	52.4189	-120.25	1.62208	Sub_edge	CD	18	Animalia	Rangifer	Cervidae	Artiodactyla	Mammalia	Mammalia	-1.26753	0.770523	-0.901388	7.523	2.28833	-0.6	-19.7	-107.773	NA	NA	NA	NA	3.6894	1.17749	5.10548
6909	S145	Rangifer_tarandus	0.78	0.465088	30	59.1523	-115.574	0.544171	Core	CD	18	Animalia	Rangifer	Cervidae	Artiodactyla	Mammalia	Mammalia	-2.19886	0.026779	0.893606	7.523	-3.72267	-6	-28.9	-100.836	NA	NA	NA	NA	3.6894	1.17749	5.10548
6910	S145	Rangifer_tarandus	0.78	0.465088	19	56.0757	-126.286	1.73786	Core	CD	18	Animalia	Rangifer	Cervidae	Artiodactyla	Mammalia	Mammalia	-1.72858	0.0591157	-0.178788	7.523	-1.621	-3.5	-20.7	-126.151	NA	NA	NA	NA	3.6894	1.17749	5.10548
6911	S145	Rangifer_tarandus	0.77	0.459126	12	58.4166	-123.346	0.447683	Core	CD	18	Animalia	Rangifer	Cervidae	Artiodactyla	Mammalia	Mammalia	-1.87151	-0.134904	0.79235	7.523	-1.00233	-3.9	-22.5	-120.105	NA	NA	NA	NA	3.6894	1.17749	5.10548
6912	S145	Rangifer_tarandus	0.81	0.482976	16	59.3196	-128.81	1.7613	Core	CD	18	Animalia	Rangifer	Cervidae	Artiodactyla	Mammalia	Mammalia	-2.0421	0.225419	0.0835573	7.523	-4.155	-7.2	-20.2	-135.258	NA	NA	NA	NA	3.6894	1.17749	5.10548
6913	S145	Rangifer_tarandus	0.82	0.488939	43	68.9113	-112.316	-0.60817	Core	CD	18	Animalia	Rangifer	Cervidae	Artiodactyla	Mammalia	Mammalia	-3.11175	0.100691	0.493184	7.523	-12.778	-14.8	-26.4	-101.731	NA	NA	NA	NA	3.6894	1.17749	5.10548
6914	S145	Rangifer_tarandus	0.86	0.51279	52	63.024	-95.6725	-0.679847	Core	CD	18	Animalia	Rangifer	Cervidae	Artiodactyla	Mammalia	Mammalia	-3.07026	0.026779	1.22039	7.523	-10.7743	-13.3	-29.8	-57.1055	NA	NA	NA	NA	3.6894	1.17749	5.10548
6915	S145	Rangifer_tarandus	0.398	0.237314	10	48.5	-56.5279	-0.317328	Island	CD	18	Animalia	Rangifer	Cervidae	Artiodactyla	Mammalia	Mammalia	-0.880239	1.24171	-0.468749	7.523	2.933	1.8	-22.5	31.0771	NA	NA	NA	NA	3.6894	1.17749	5.10548
6916	S145	Rangifer_tarandus	0.431	0.256991	18	63.5754	-69.5833	0.0272715	Island	CD	18	Animalia	Rangifer	Cervidae	Artiodactyla	Mammalia	Mammalia	-2.77518	0.775142	0.129583	7.523	-10.738	-12.8	-30.8	-3.74177	NA	NA	NA	NA	3.6894	1.17749	5.10548
6917	S145	Rangifer_tarandus	0.472	0.281438	18	69.3396	-112.86	-0.645387	Island	CD	18	Animalia	Rangifer	Cervidae	Artiodactyla	Mammalia	Mammalia	-3.13481	0.137648	0.433351	7.523	-12.9787	-15.4	-26.8	-103.483	NA	NA	NA	NA	3.6894	1.17749	5.10548
6918	S145	Rangifer_tarandus	0.474	0.282631	57	69.283	-141.755	0.094813	Edge	CD	18	Animalia	Rangifer	Cervidae	Artiodactyla	Mammalia	Mammalia	-2.99649	0.0775938	0.355108	7.523	-11.3873	-15.2	-20.3	-178.416	NA	NA	NA	NA	3.6894	1.17749	5.10548
6919	S145	Rangifer_tarandus	0.492	0.293363	47	69.8595	-149.48	-0.722577	Edge	CD	18	Animalia	Rangifer	Cervidae	Artiodactyla	Mammalia	Mammalia	-2.84434	-0.324305	1.0593	7.523	-10.5847	-12.5	-17.2	-200.117	NA	NA	NA	NA	3.6894	1.17749	5.10548
6920	S145	Rangifer_tarandus	0.502	0.299326	12	70.4702	-153.675	-0.813552	Edge	CD	18	Animalia	Rangifer	Cervidae	Artiodactyla	Mammalia	Mammalia	-2.94116	-0.204197	0.746324	7.523	-11.3983	-14.2	-22.3	-212.24	NA	NA	NA	NA	3.6894	1.17749	5.10548
6921	S145	Rangifer_tarandus	0.505	0.301115	19	67.5593	-161.826	-0.360059	Edge	CD	18	Animalia	Rangifer	Cervidae	Artiodactyla	Mammalia	Mammalia	-2.32796	-0.0147967	0.161801	7.523	-5.131	-9.6	-14.1	-232.899	NA	NA	NA	NA	3.6894	1.17749	5.10548
6922	S145	Rangifer_tarandus	0.507	0.302307	14	69.2462	-125.061	-0.623333	Edge	CD	18	Animalia	Rangifer	Cervidae	Artiodactyla	Mammalia	Mammalia	-2.93655	0.206941	0.30448	7.523	-10.1857	-13.6	-18.6	-133.981	NA	NA	NA	NA	3.6894	1.17749	5.10548
6923	S664	Rangifer_tarandus	0.78	0.465088	24	53.1269	-119.311	1.47735	Sub_edge	CD	14	Animalia	Rangifer	Cervidae	Artiodactyla	Mammalia	Mammalia	-1.45656	0.534927	-0.961221	7.523	0.589	-1.6	-20.8	-105.806	NA	NA	NA	NA	3.6894	1.17749	5.10548
6924	S664	Rangifer_tarandus	0.72	0.429312	29	52.8156	-117.821	1.91568	Sub_edge	CD	14	Animalia	Rangifer	Cervidae	Artiodactyla	Mammalia	Mammalia	-1.54416	0.4102	-0.36289	7.523	-2.09367	-3.7	-24.3	-101.771	NA	NA	NA	NA	3.6894	1.17749	5.10548
6925	S664	Rangifer_tarandus	0.8	0.477014	34	53.794	-118.837	1.11896	Sub_edge	CD	14	Animalia	Rangifer	Cervidae	Artiodactyla	Mammalia	Mammalia	-1.26753	0.137648	-0.224813	7.523	1.09467	-0.4	-21.3	-105.038	NA	NA	NA	NA	3.6894	1.17749	5.10548
6926	S664	Rangifer_tarandus	0.8	0.477014	46	54.3549	-119.978	0.835013	Sub_edge	CD	14	Animalia	Rangifer	Cervidae	Artiodactyla	Mammalia	Mammalia	-1.28136	0.128409	-0.036109	7.523	2.38933	0.5	-19.5	-108.366	NA	NA	NA	NA	3.6894	1.17749	5.10548
6927	S664	Rangifer_tarandus	0.8	0.477014	55	55.111	-118.958	0.103083	Core	CD	14	Animalia	Rangifer	Cervidae	Artiodactyla	Mammalia	Mammalia	-1.49805	-0.319685	0.649671	7.523	2.36333	1.1	-22.1	-106.275	NA	NA	NA	NA	3.6894	1.17749	5.10548
6928	S664	Rangifer_tarandus	0.8	0.477014	18	55.1082	-122.796	0.344303	Sub_edge	CD	14	Animalia	Rangifer	Cervidae	Artiodactyla	Mammalia	Mammalia	-1.35974	0.225419	-0.625235	7.523	2.80933	1.2	-18.7	-116.234	NA	NA	NA	NA	3.6894	1.17749	5.10548
6929	S664	Rangifer_tarandus	0.78	0.465088	17	54.8097	-122.297	1.01696	Sub_edge	CD	14	Animalia	Rangifer	Cervidae	Artiodactyla	Mammalia	Mammalia	-1.33207	0.373244	-0.197198	7.523	1.00733	-0.9	-20.8	-114.718	NA	NA	NA	NA	3.6894	1.17749	5.10548
6930	S664	Rangifer_tarandus	0.73	0.435275	38	54.7378	-117.192	0.141679	Core	CD	14	Animalia	Rangifer	Cervidae	Artiodactyla	Mammalia	Mammalia	-1.33668	-0.356642	0.755529	7.523	2.87233	1.5	-23.9	-101.501	NA	NA	NA	NA	3.6894	1.17749	5.10548
6931	S664	Rangifer_tarandus	0.8	0.477014	26	54.649	-110.088	0.0121091	Core	CD	14	Animalia	Rangifer	Cervidae	Artiodactyla	Mammalia	Mammalia	-1.67787	-0.421315	1.16055	7.523	1.17333	-0.1	-26.5	-83.8089	NA	NA	NA	NA	3.6894	1.17749	5.10548
6932	S664	Rangifer_tarandus	0.59	0.351798	11	55.2853	-114.822	-0.0154589	Core	CD	14	Animalia	Rangifer	Cervidae	Artiodactyla	Mammalia	Mammalia	-1.66403	-0.365881	1.13754	7.523	1.666	-0.6	-26.7	-95.9365	NA	NA	NA	NA	3.6894	1.17749	5.10548
6933	S664	Rangifer_tarandus	0.74	0.441238	17	54.7142	-113.174	0.00521708	Core	CD	14	Animalia	Rangifer	Cervidae	Artiodactyla	Mammalia	Mammalia	-1.46578	-0.412076	0.916619	7.523	1.432	1.1	-25.4	-91.4226	NA	NA	NA	NA	3.6894	1.17749	5.10548
6934	S664	Rangifer_tarandus	0.75	0.4472	32	54.7199	-113.395	0.0327851	Core	CD	14	Animalia	Rangifer	Cervidae	Artiodactyla	Mammalia	Mammalia	-1.44734	-0.365881	0.889003	7.523	1.581	1.3	-25.3	-91.9746	NA	NA	NA	NA	3.6894	1.17749	5.10548
6935	S664	Rangifer_tarandus	0.73	0.435275	30	56.5327	-115.236	-0.0278645	Core	CD	14	Animalia	Rangifer	Cervidae	Artiodactyla	Mammalia	Mammalia	-1.77008	-0.379739	1.11453	7.523	1.18033	-1.4	-27.4	-97.9089	NA	NA	NA	NA	3.6894	1.17749	5.10548
6936	S664	Rangifer_tarandus	0.77	0.459126	31	57.2047	-119.532	0.211977	Core	CD	14	Animalia	Rangifer	Cervidae	Artiodactyla	Mammalia	Mammalia	-1.79774	-0.245773	0.865991	7.523	-0.217667	-2	-25	-109.299	NA	NA	NA	NA	3.6894	1.17749	5.10548
6937	S664	Rangifer_tarandus	0.81	0.482976	28	59.1795	-115.587	0.542793	Core	CD	14	Animalia	Rangifer	Cervidae	Artiodactyla	Mammalia	Mammalia	-2.20347	0.0313986	0.893606	7.523	-3.77933	-6.1	-28.8	-100.89	NA	NA	NA	NA	3.6894	1.17749	5.10548
6938	S664	Rangifer_tarandus	0.83	0.494902	22	61.1509	-125.383	0.57036	Core	CD	14	Animalia	Rangifer	Cervidae	Artiodactyla	Mammalia	Mammalia	-2.18964	0.0221595	0.962644	7.523	-4.74867	-6.5	-20.6	-127.608	NA	NA	NA	NA	3.6894	1.17749	5.10548
6939	S664	Rangifer_tarandus	0.81	0.482976	30	59.5847	-133.678	0.17476	Edge	CD	14	Animalia	Rangifer	Cervidae	Artiodactyla	Mammalia	Mammalia	-1.59488	-0.310446	-0.243224	7.523	0.722334	-2	-10.5	-148.636	NA	NA	NA	NA	3.6894	1.17749	5.10548
6940	S664	Rangifer_tarandus	0.86	0.51279	93	63.4781	-127.576	2.45877	Core	CD	14	Animalia	Rangifer	Cervidae	Artiodactyla	Mammalia	Mammalia	-2.58154	0.428678	0.700299	7.523	-8.937	-12	-20.4	-135.314	NA	NA	NA	NA	3.6894	1.17749	5.10548
6941	S664	Rangifer_tarandus	0.85	0.506827	20	65.182	-116.677	-0.375221	Core	CD	14	Animalia	Rangifer	Cervidae	Artiodactyla	Mammalia	Mammalia	-2.63225	-0.158002	0.990259	7.523	-7.616	-9.3	-24.6	-108.873	NA	NA	NA	NA	3.6894	1.17749	5.10548
6942	S664	Rangifer_tarandus	0.86	0.51279	20	67.3915	-122.054	-0.230489	Core	CD	14	Animalia	Rangifer	Cervidae	Artiodactyla	Mammalia	Mammalia	-2.77518	0.0591157	0.608248	7.523	-8.617	-11.4	-20	-124.503	NA	NA	NA	NA	3.6894	1.17749	5.10548
6943	S664	Rangifer_tarandus	0.86	0.51279	34	64.691	-142.15	0.557955	Core	CD	14	Animalia	Rangifer	Cervidae	Artiodactyla	Mammalia	Mammalia	-2.51238	-0.647672	1.40909	7.523	-6.962	-9.6	-14.4	-175.768	NA	NA	NA	NA	3.6894	1.17749	5.10548
6944	S664	Rangifer_tarandus	0.84	0.500864	19	62.3934	-147.534	0.799175	Sub_edge	CD	14	Animalia	Rangifer	Cervidae	Artiodactyla	Mammalia	Mammalia	-1.92684	-0.199578	0.299877	7.523	-3.98167	-6.9	-10.3	-189.075	NA	NA	NA	NA	3.6894	1.17749	5.10548
6945	S664	Rangifer_tarandus	0.84	0.500864	23	63.0949	-151.164	2.61039	Sub_edge	CD	14	Animalia	Rangifer	Cervidae	Artiodactyla	Mammalia	Mammalia	-2.38328	0.585742	-0.0775319	7.523	-10.1483	-14	-17.8	-199.755	NA	NA	NA	NA	3.6894	1.17749	5.10548
6946	S664	Rangifer_tarandus	0.86	0.51279	26	66.866	-158.04	-0.751524	Sub_edge	CD	14	Animalia	Rangifer	Cervidae	Artiodactyla	Mammalia	Mammalia	-2.29568	-0.130285	0.516197	7.523	-4.18433	-8.4	-12.2	-221.734	NA	NA	NA	NA	3.6894	1.17749	5.10548
6947	S664	Rangifer_tarandus	0.86	0.51279	20	70.4539	-153.816	-0.810795	Edge	CD	14	Animalia	Rangifer	Cervidae	Artiodactyla	Mammalia	Mammalia	-2.93194	-0.1811	0.709504	7.523	-11.3003	-14.2	-22.2	-212.619	NA	NA	NA	NA	3.6894	1.17749	5.10548
6948	S383	Rangifer_tarandus	0.85	0.506827	25	64.535	-142.202	0.216112	Core	CD	19	Animalia	Rangifer	Cervidae	Artiodactyla	Mammalia	Mammalia	-2.42939	-0.712345	1.44591	7.523	-6.334	-8.2	-13	-175.789	NA	NA	NA	NA	3.6894	1.17749	5.10548
6949	S383	Rangifer_tarandus	0.86	0.51279	66	69.4416	-147.718	-0.417951	Edge	CD	19	Animalia	Rangifer	Cervidae	Artiodactyla	Mammalia	Mammalia	-2.81207	-0.259632	0.870593	7.523	-10.6967	-12.3	-16.6	-194.911	NA	NA	NA	NA	3.6894	1.17749	5.10548
6950	S383	Rangifer_tarandus	0.85	0.506827	25	63.3718	-145.805	1.50354	Sub_edge	CD	19	Animalia	Rangifer	Cervidae	Artiodactyla	Mammalia	Mammalia	-2.27724	-0.509086	0.962644	7.523	-5.43533	-9.1	-13.1	-184.93	NA	NA	NA	NA	3.6894	1.17749	5.10548
6951	S383	Rangifer_tarandus	0.84	0.500864	29	63.1172	-151.192	2.38571	Sub_edge	CD	19	Animalia	Rangifer	Cervidae	Artiodactyla	Mammalia	Mammalia	-2.29568	0.497971	-0.0223013	7.523	-9.045	-12.7	-16.5	-199.849	NA	NA	NA	NA	3.6894	1.17749	5.10548
6952	S383	Rangifer_tarandus	0.85	0.506827	20	65.7462	-150.138	-0.0237293	Core	CD	19	Animalia	Rangifer	Cervidae	Artiodactyla	Mammalia	Mammalia	-2.29568	-0.430554	1.29403	7.523	-4.83467	-7.9	-13.7	-198.759	NA	NA	NA	NA	3.6894	1.17749	5.10548
6953	S383	Rangifer_tarandus	0.83	0.494902	24	58.7179	-159.081	-0.808038	Edge	CD	19	Animalia	Rangifer	Cervidae	Artiodactyla	Mammalia	Mammalia	-1.23986	0.280853	-0.284647	7.523	1.40033	-0.6	-6.3	-219.503	NA	NA	NA	NA	3.6894	1.17749	5.10548
6954	S383	Rangifer_tarandus	0.82	0.488939	77	60.372	-157.897	-0.456546	Sub_edge	CD	19	Animalia	Rangifer	Cervidae	Artiodactyla	Mammalia	Mammalia	-1.55338	0.146887	0.267659	7.523	-0.893667	-3.1	-7.7	-217.08	NA	NA	NA	NA	3.6894	1.17749	5.10548
6955	S383	Rangifer_tarandus	0.82	0.488939	72	58.0964	-156.114	-0.535115	Edge	CD	19	Animalia	Rangifer	Cervidae	Artiodactyla	Mammalia	Mammalia	-1.19376	0.391722	-0.63444	7.523	1.78433	-0.1	-7	-210.672	NA	NA	NA	NA	3.6894	1.17749	5.10548
6956	S383	Rangifer_tarandus	0.83	0.494902	22	62.2526	-146.989	0.472494	Sub_edge	CD	19	Animalia	Rangifer	Cervidae	Artiodactyla	Mammalia	Mammalia	-2.07438	-0.328924	0.622055	7.523	-3.93167	-7.1	-10.4	-187.45	NA	NA	NA	NA	3.6894	1.17749	5.10548
6957	S383	Rangifer_tarandus	0.86	0.51279	60	67.9611	-140.612	-0.373843	Sub_edge	CD	19	Animalia	Rangifer	Cervidae	Artiodactyla	Mammalia	Mammalia	-2.76596	-0.268871	1.07771	7.523	-10.133	-11.6	-18.6	-174.176	NA	NA	NA	NA	3.6894	1.17749	5.10548
6958	S383	Rangifer_tarandus	0.83	0.494902	23	65.7868	-151.811	0.300194	Core	CD	19	Animalia	Rangifer	Cervidae	Artiodactyla	Mammalia	Mammalia	-2.40173	-0.236534	1.19277	7.523	-5.283	-9.5	-14.8	-203.47	NA	NA	NA	NA	3.6894	1.17749	5.10548
6959	S383	Rangifer_tarandus	0.75	0.4472	30	55.6378	-162.033	-0.604035	Edge	CD	19	Animalia	Rangifer	Cervidae	Artiodactyla	Mammalia	Mammalia	-0.834133	0.969162	-1.02105	7.523	2.43833	1.5	-5.5	-226.352	NA	NA	NA	NA	3.6894	1.17749	5.10548
6960	S383	Rangifer_tarandus	0.86	0.51279	52	70.3355	-154.189	-0.769443	Edge	CD	19	Animalia	Rangifer	Cervidae	Artiodactyla	Mammalia	Mammalia	-2.90428	-0.153382	0.645068	7.523	-11.1343	-14.1	-21.8	-213.56	NA	NA	NA	NA	3.6894	1.17749	5.10548
6961	S383	Rangifer_tarandus	0.71	0.42335	17	54.8059	-163.912	0.0920562	Isle	CD	19	Animalia	Rangifer	Cervidae	Artiodactyla	Mammalia	Mammalia	-0.861796	1.20938	-1.2926	7.523	1.227	1	-5.1	-231.367	NA	NA	NA	NA	3.6894	1.17749	5.10548
6962	S383	Rangifer_tarandus	0.86	0.51279	67	68.7444	-159.87	0.202328	Sub_edge	CD	19	Animalia	Rangifer	Cervidae	Artiodactyla	Mammalia	Mammalia	-2.63225	0.142267	0.0605445	7.523	-8.66433	-12.9	-18	-228.239	NA	NA	NA	NA	3.6894	1.17749	5.10548
6963	S383	Rangifer_tarandus	0.81	0.482976	24	65.6682	-146.972	0.422872	Core	CD	19	Animalia	Rangifer	Cervidae	Artiodactyla	Mammalia	Mammalia	-2.44322	-0.365881	1.11913	7.523	-5.86067	-9	-15	-189.878	NA	NA	NA	NA	3.6894	1.17749	5.10548
6965	S272	Rattus_fuscipes	0.42	0.250432	56	-32.3678	133.817	-0.812173	Isle	CD	6	Animalia	Rattus	Muridae	Rodentia	Mammalia	Mammalia	0.300067	-1.31288	-1.20976	5.672	16.7325	16.6	14.8	-150.129	NA	NA	NA	NA	2.8451	1.39114	2.06183
6966	S272	Rattus_fuscipes	0.37	0.220619	48	-35.1517	136.467	-0.805281	Isle	CD	6	Animalia	Rattus	Muridae	Rodentia	Mammalia	Mammalia	0.392278	-0.744682	-1.48131	5.672	15.7321	15.3	13.4	-160.226	NA	NA	NA	NA	2.8451	1.39114	2.06183
6967	S272	Rattus_fuscipes	0.35	0.208693	40	-32.3014	133.517	-0.81493	Isle	CD	6	Animalia	Rattus	Muridae	Rodentia	Mammalia	Mammalia	0.304677	-1.30364	-1.23277	5.672	16.5806	16.5	14.9	-149.326	NA	NA	NA	NA	2.8451	1.39114	2.06183
6969	S272	Rattus_fuscipes	0.38	0.226582	30	-34.968	136.067	-0.812173	Isle	CD	6	Animalia	Rattus	Muridae	Rodentia	Mammalia	Mammalia	0.415331	-0.786258	-1.48131	5.672	15.8417	15.6	13.7	-159.019	NA	NA	NA	NA	2.8451	1.39114	2.06183
6970	S272	Rattus_fuscipes	0.83	0.494902	50	-35.835	137.25	-0.606792	Isle	CD	6	Animalia	Rattus	Muridae	Rodentia	Mammalia	Mammalia	0.383057	-0.412076	-1.4721	5.672	15.0517	14.1	11.8	-163.034	NA	NA	NA	NA	2.8451	1.39114	2.06183
6971	S272	Rattus_fuscipes	0.03	0.017888	40	-32.3849	133.367	-0.81493	Isle	CD	6	Animalia	Rattus	Muridae	Rodentia	Mammalia	Mammalia	0.313898	-1.27593	-1.23737	5.672	16.1917	16.5	15.1	-149.082	NA	NA	NA	NA	2.8451	1.39114	2.06183
6972	S272	Rattus_fuscipes	0.24	0.143104	42	-32.5678	133.283	-0.728091	Isle	CD	6	Animalia	Rattus	Muridae	Rodentia	Mammalia	Mammalia	0.32773	-1.22511	-1.24658	5.672	16.1458	16.2	15.1	-149.131	NA	NA	NA	NA	2.8451	1.39114	2.06183
6974	S272	Rattus_fuscipes	0.52	0.310059	44	-33.6016	134.783	-0.78874	Isle	CD	6	Animalia	Rattus	Muridae	Rodentia	Mammalia	Mammalia	0.392278	-1.05419	-1.2834	5.672	16.15	15.9	13.9	-154.098	NA	NA	NA	NA	2.8451	1.39114	2.06183
6975	S272	Rattus_fuscipes	0.51	0.304096	44	-35.0349	135.967	-0.80666	Isle	CD	6	Animalia	Rattus	Muridae	Rodentia	Mammalia	Mammalia	0.415331	-0.721584	-1.49972	5.672	15.5417	15.4	13.6	-158.872	NA	NA	NA	NA	2.8451	1.39114	2.06183
6976	S381	Rattus_fuscipes	0.873	0.520541	26	-28.2271	153.277	0.289167	Sub_edge	CD	8	Animalia	Rattus	Muridae	Rodentia	Mammalia	Mammalia	1.00087	0.983021	0.336697	5.672	16.1153	15.6	13.1	-193.265	NA	NA	NA	NA	2.8451	1.39114	2.06183
6977	S381	Rattus_fuscipes	0.856	0.510405	31	-28.1896	153.292	-0.413816	Sub_edge	CD	8	Animalia	Rattus	Muridae	Rodentia	Mammalia	Mammalia	1.13919	0.645796	0.511594	5.672	18.0003	17.8	15.2	-193.26	NA	NA	NA	NA	2.8451	1.39114	2.06183
6978	S381	Rattus_fuscipes	0.849	0.506231	27	-28.1824	153.223	-0.595765	Core	CD	8	Animalia	Rattus	Muridae	Rodentia	Mammalia	Mammalia	1.05159	0.493351	0.419543	5.672	17.669	17.5	14.9	-193.074	NA	NA	NA	NA	2.8451	1.39114	2.06183
6979	S381	Rattus_fuscipes	0.861	0.513386	24	-28.2272	153.25	-0.0857572	Core	CD	8	Animalia	Rattus	Muridae	Rodentia	Mammalia	Mammalia	1.05159	0.590361	0.419543	5.672	17.147	17.1	14.5	-193.194	NA	NA	NA	NA	2.8451	1.39114	2.06183
6980	S381	Rattus_fuscipes	0.843	0.502653	27	-28.2003	153.19	0.307086	Core	CD	8	Animalia	Rattus	Muridae	Rodentia	Mammalia	Mammalia	0.98243	0.525688	0.318287	5.672	16.9767	16.9	14.3	-193.009	NA	NA	NA	NA	2.8451	1.39114	2.06183
6981	S590	Rhabdomys_pumilio	0.89	0.530678	32	-29.6942	18.0248	0.453197	Sub_edge	CD	12	Animalia	Rhabdomys	Muridae	Rodentia	Mammalia	Mammalia	0.217076	-1.67321	-1.03486	6.462	17.776	16.4	13.3	45.7918	NA	NA	NA	NA	3.02469	1.81707	1.65167
6982	S590	Rhabdomys_pumilio	0.88	0.524715	28	-29.6583	18.0142	0.520738	Sub_edge	CD	12	Animalia	Rhabdomys	Muridae	Rodentia	Mammalia	Mammalia	0.180192	-1.59929	-1.08549	6.462	17.425	15.9	12.9	45.859	NA	NA	NA	NA	3.02469	1.81707	1.65167
6983	S590	Rhabdomys_pumilio	0.88	0.524715	22	-29.6813	17.9672	0.349817	Sub_edge	CD	12	Animalia	Rhabdomys	Muridae	Rodentia	Mammalia	Mammalia	0.230908	-1.67321	-1.04867	6.462	17.9457	16.5	13.6	45.8399	NA	NA	NA	NA	3.02469	1.81707	1.65167
6984	S590	Rhabdomys_pumilio	0.9	0.53664	31	-29.7027	17.952	0.414601	Sub_edge	CD	12	Animalia	Rhabdomys	Muridae	Rodentia	Mammalia	Mammalia	0.258571	-1.70554	-1.02566	6.462	18.1997	16.8	13.8	45.8095	NA	NA	NA	NA	3.02469	1.81707	1.65167
6985	S590	Rhabdomys_pumilio	0.88	0.524715	30	-29.6434	17.9847	0.892906	Sub_edge	CD	12	Animalia	Rhabdomys	Muridae	Rodentia	Mammalia	Mammalia	0.157139	-1.5531	-1.11311	6.462	17.28	15.5	12.5	45.898	NA	NA	NA	NA	3.02469	1.81707	1.65167
6986	S590	Rhabdomys_pumilio	0.86	0.51279	34	-29.694	17.932	0.301573	Sub_edge	CD	12	Animalia	Rhabdomys	Muridae	Rodentia	Mammalia	Mammalia	0.258571	-1.70554	-1.02566	6.462	18.1997	16.8	13.8	45.8335	NA	NA	NA	NA	3.02469	1.81707	1.65167
6987	S590	Rhabdomys_pumilio	0.89	0.530678	15	-29.6548	18.0384	0.615848	Sub_edge	CD	12	Animalia	Rhabdomys	Muridae	Rodentia	Mammalia	Mammalia	0.180192	-1.59929	-1.08549	6.462	17.425	15.9	12.9	45.8541	NA	NA	NA	NA	3.02469	1.81707	1.65167
6988	S697	Rhinolophus_cornutus	0.83	0.494902	22	26.1618	127.761	-0.712929	Isle	CD	6	Animalia	Rhinolophus	Rhinolophidae	Chiroptera	Mammalia	Mammalia	1.46654	1.57432	0.456364	5.602	22.7319	21.5	18.6	-85.3076	NA	NA	NA	NA	NA	NA	NA
6989	S697	Rhinolophus_cornutus	0.83	0.494902	30	26.158	127.788	-0.605413	Isle	CD	6	Animalia	Rhinolophus	Rhinolophidae	Chiroptera	Mammalia	Mammalia	1.46654	1.57432	0.456364	5.602	22.7319	21.5	18.6	-85.3777	NA	NA	NA	NA	NA	NA	NA
6990	S697	Rhinolophus_cornutus	0.83	0.494902	34	26.1579	127.788	-0.605413	Isle	CD	6	Animalia	Rhinolophus	Rhinolophidae	Chiroptera	Mammalia	Mammalia	1.46654	1.57432	0.456364	5.602	22.7319	21.5	18.6	-85.3777	NA	NA	NA	NA	NA	NA	NA
6991	S697	Rhinolophus_cornutus	0.85	0.506827	30	26.4289	127.792	-0.650901	Isle	CD	6	Animalia	Rhinolophus	Rhinolophidae	Chiroptera	Mammalia	Mammalia	1.46193	1.57432	0.649671	5.602	22.4396	21.1	18.1	-85.3221	NA	NA	NA	NA	NA	NA	NA
6992	S697	Rhinolophus_cornutus	0.81	0.482976	28	26.5572	128.022	-0.641252	Isle	CD	6	Animalia	Rhinolophus	Rhinolophidae	Chiroptera	Mammalia	Mammalia	1.48959	1.80068	0.714106	5.602	22.0017	20.7	17.7	-85.895	NA	NA	NA	NA	NA	NA	NA
6993	S697	Rhinolophus_cornutus	0.83	0.494902	30	26.6083	128.08	-0.53925	Isle	CD	6	Animalia	Rhinolophus	Rhinolophidae	Chiroptera	Mammalia	Mammalia	1.46654	1.85611	0.695696	5.602	21.737	20.4	17.4	-86.0337	NA	NA	NA	NA	NA	NA	NA
6994	S697	Rhinolophus_cornutus	0.83	0.494902	18	26.6473	128.131	-0.704658	Isle	CD	6	Animalia	Rhinolophus	Rhinolophidae	Chiroptera	Mammalia	Mammalia	1.48959	1.73138	0.691094	5.602	22.1774	20.9	17.9	-86.1585	NA	NA	NA	NA	NA	NA	NA
6995	S697	Rhinolophus_cornutus	0.82	0.488939	26	26.6935	127.914	-0.71155	Isle	CD	6	Animalia	Rhinolophus	Rhinolophidae	Chiroptera	Mammalia	Mammalia	1.48498	1.736	0.732517	5.602	22.1694	20.9	17.8	-85.5799	NA	NA	NA	NA	NA	NA	NA
6996	S697	Rhinolophus_cornutus	0.79	0.471051	30	26.7487	128.189	-0.670198	Isle	CD	6	Animalia	Rhinolophus	Rhinolophidae	Chiroptera	Mammalia	Mammalia	1.45271	1.8053	0.654273	5.602	21.757	20.5	17.4	-86.2881	NA	NA	NA	NA	NA	NA	NA
6997	S697	Rhinolophus_cornutus	0.75	0.4472	31	26.3617	126.745	-0.726713	Isle	CD	6	Animalia	Rhinolophus	Rhinolophidae	Chiroptera	Mammalia	Mammalia	1.54953	1.99008	0.520799	5.602	22.7456	21.3	18.1	-82.6111	NA	NA	NA	NA	NA	NA	NA
6998	S113	Rhinolophus_monoceros	0.665	0.396518	18	25.1733	121.564	0.305708	Island	CD	6	Animalia	Rhinolophus	Rhinolophidae	Chiroptera	Mammalia	Mammalia	2.08436	4.0781	1.68064	6.176	18.3293	17	12.8	-69.73	NA	NA	NA	NA	NA	NA	NA
6999	S113	Rhinolophus_monoceros	0.703	0.419176	34	25.1734	121.564	0.305708	Island	CD	6	Animalia	Rhinolophus	Rhinolophidae	Chiroptera	Mammalia	Mammalia	2.08436	4.0781	1.68064	6.176	18.3293	17	12.8	-69.73	NA	NA	NA	NA	NA	NA	NA
7000	S113	Rhinolophus_monoceros	0.726	0.43289	30	25.1589	121.533	-0.321463	Island	CD	6	Animalia	Rhinolophus	Rhinolophidae	Chiroptera	Mammalia	Mammalia	1.74778	3.32974	0.718709	6.176	19.8807	19.1	14.9	-69.6566	NA	NA	NA	NA	NA	NA	NA
7001	S113	Rhinolophus_monoceros	0.658	0.392344	30	25.1624	121.577	0.203706	Island	CD	6	Animalia	Rhinolophus	Rhinolophidae	Chiroptera	Mammalia	Mammalia	2.09358	3.93952	1.63922	6.176	18.866	17.7	13.4	-69.7663	NA	NA	NA	NA	NA	NA	NA
7002	S113	Rhinolophus_monoceros	0.709	0.422753	25	24.9016	121.503	0.115489	Island	CD	6	Animalia	Rhinolophus	Rhinolophidae	Chiroptera	Mammalia	Mammalia	1.86766	3.108	1.57939	6.176	19.9443	19.1	15	-69.6572	NA	NA	NA	NA	NA	NA	NA
7003	S113	Rhinolophus_monoceros	0.689	0.410828	25	24.731	121.647	-0.111947	Island	CD	6	Animalia	Rhinolophus	Rhinolophidae	Chiroptera	Mammalia	Mammalia	1.96909	2.96018	1.87395	6.176	20.1213	19.1	15.2	-70.0682	NA	NA	NA	NA	NA	NA	NA
7004	S113	Rhinolophus_monoceros	0.708	0.422157	20	24.7929	120.985	-0.67709	Island	CD	6	Animalia	Rhinolophus	Rhinolophidae	Chiroptera	Mammalia	Mammalia	1.34205	0.511829	0.893606	6.176	21.501	20.5	16	-68.4053	NA	NA	NA	NA	NA	NA	NA
7005	S113	Rhinolophus_monoceros	0.661	0.394133	20	24.6285	120.933	-0.74601	Island	CD	6	Animalia	Rhinolophus	Rhinolophidae	Chiroptera	Mammalia	Mammalia	1.39738	0.544166	1.14675	6.176	21.3157	20.5	16	-68.3264	NA	NA	NA	NA	NA	NA	NA
7006	S113	Rhinolophus_monoceros	0.712	0.424542	39	24.3899	120.762	-0.292517	Island	CD	6	Animalia	Rhinolophus	Rhinolophidae	Chiroptera	Mammalia	Mammalia	1.60947	0.719708	2.06265	6.176	20.221	19.4	15	-67.9777	NA	NA	NA	NA	NA	NA	NA
7007	S113	Rhinolophus_monoceros	0.74	0.441238	31	24.3671	120.733	-0.249787	Island	CD	6	Animalia	Rhinolophus	Rhinolophidae	Chiroptera	Mammalia	Mammalia	1.49881	0.354765	1.73587	6.176	21.1307	20.2	15.8	-67.912	NA	NA	NA	NA	NA	NA	NA
7008	S113	Rhinolophus_monoceros	0.689	0.410828	20	24.3146	120.732	-0.474466	Island	CD	6	Animalia	Rhinolophus	Rhinolophidae	Chiroptera	Mammalia	Mammalia	1.52648	0.364004	1.7819	6.176	21.3353	20.2	15.8	-67.9264	NA	NA	NA	NA	NA	NA	NA
7009	S113	Rhinolophus_monoceros	0.711	0.423946	23	23.799	120.948	0.0410554	Island	CD	6	Animalia	Rhinolophus	Rhinolophidae	Chiroptera	Mammalia	Mammalia	1.57719	0.765903	1.52416	6.176	19.6027	18.8	14.9	-68.6291	NA	NA	NA	NA	NA	NA	NA
7010	S113	Rhinolophus_monoceros	0.7	0.417387	14	23.1724	120.426	-0.623333	Island	CD	6	Animalia	Rhinolophus	Rhinolophidae	Chiroptera	Mammalia	Mammalia	2.32411	1.03384	3.48024	6.176	22.544	21.9	17.9	-67.552	NA	NA	NA	NA	NA	NA	NA
7011	S113	Rhinolophus_monoceros	0.614	0.366108	31	22.0411	120.703	-0.794254	Island	CD	6	Animalia	Rhinolophus	Rhinolophidae	Chiroptera	Mammalia	Mammalia	2.43476	0.983021	2.90032	6.176	24.4111	23.6	21.1	-68.6487	NA	NA	NA	NA	NA	NA	NA
7012	S113	Rhinolophus_monoceros	0.636	0.379226	14	21.9356	120.845	-0.71155	Island	CD	6	Animalia	Rhinolophus	Rhinolophidae	Chiroptera	Mammalia	Mammalia	2.39326	1.13085	2.51831	6.176	24.3444	23.6	21.1	-69.04	NA	NA	NA	NA	NA	NA	NA
7013	S113	Rhinolophus_monoceros	0.662	0.394729	40	21.9664	120.718	-0.693631	Island	CD	6	Animalia	Rhinolophus	Rhinolophidae	Chiroptera	Mammalia	Mammalia	2.40248	0.853674	2.76224	6.176	24.4754	23.8	21.3	-68.7146	NA	NA	NA	NA	NA	NA	NA
7014	S113	Rhinolophus_monoceros	0.648	0.386381	20	24.1814	121.477	0.0203795	Island	CD	6	Animalia	Rhinolophus	Rhinolophidae	Chiroptera	Mammalia	Mammalia	1.30056	1.56046	0.732517	6.176	18.2247	16.9	13.2	-69.8165	NA	NA	NA	NA	NA	NA	NA
7015	S113	Rhinolophus_monoceros	0.659	0.39294	21	24.1897	121.578	0.464224	Island	CD	6	Animalia	Rhinolophus	Rhinolophidae	Chiroptera	Mammalia	Mammalia	1.26367	1.9716	0.714106	6.176	17.0073	15.6	12	-70.0651	NA	NA	NA	NA	NA	NA	NA
7016	S288	Rousettus_aegyptiacus	0.642	0.382803	17	37.0405	35.3684	-0.714307	Edge	CD	20	Animalia	Rousettus	Pteropodidae	Chiroptera	Mammalia	Mammalia	0.512153	-1.24359	-0.224813	6.518	18.927	19.1	14.7	96.6289	NA	NA	NA	NA	3.96023	1.61911	2.12898
7017	S288	Rousettus_aegyptiacus	0.671	0.400095	19	36.9446	34.7868	-0.569575	Edge	CD	20	Animalia	Rousettus	Pteropodidae	Chiroptera	Mammalia	Mammalia	0.466047	-0.9618	-0.390505	6.518	18.2113	18.1	13.7	97.4028	NA	NA	NA	NA	3.96023	1.61911	2.12898
7018	S288	Rousettus_aegyptiacus	0.647	0.385785	16	36.6794	36.4208	-0.0802436	Edge	CD	20	Animalia	Rousettus	Pteropodidae	Chiroptera	Mammalia	Mammalia	0.267793	-0.915604	-0.224813	6.518	16.546	16	11.7	95.2483	NA	NA	NA	NA	3.96023	1.61911	2.12898
7019	S288	Rousettus_aegyptiacus	0.659	0.39294	15	36.1394	36.1538	-0.322842	Edge	CD	20	Animalia	Rousettus	Pteropodidae	Chiroptera	Mammalia	Mammalia	0.562869	-0.638433	-0.197198	6.518	18.3763	17.6	13.5	95.6317	NA	NA	NA	NA	3.96023	1.61911	2.12898
7020	S288	Rousettus_aegyptiacus	0.648	0.386381	20	33.9449	35.6399	-0.656414	Sub_edge	CD	20	Animalia	Rousettus	Pteropodidae	Chiroptera	Mammalia	Mammalia	0.788787	-0.744682	-0.307659	6.518	18.474	17.9	14.2	96.2864	NA	NA	NA	NA	3.96023	1.61911	2.12898
7021	S288	Rousettus_aegyptiacus	0.622	0.370878	15	33.2687	35.3128	-0.466195	Sub_edge	CD	20	Animalia	Rousettus	Pteropodidae	Chiroptera	Mammalia	Mammalia	0.821061	-1.07267	-0.275441	6.518	18.9827	19.3	15.8	96.6679	NA	NA	NA	NA	3.96023	1.61911	2.12898
7022	S288	Rousettus_aegyptiacus	0.622	0.370878	11	34.1509	35.6489	-0.627468	Sub_edge	CD	20	Animalia	Rousettus	Pteropodidae	Chiroptera	Mammalia	Mammalia	0.908661	-0.76316	-0.261634	6.518	19.385	19.2	15.7	96.2856	NA	NA	NA	NA	3.96023	1.61911	2.12898
7023	S288	Rousettus_aegyptiacus	0.636	0.379226	12	30.6323	35.4829	-0.455168	Sub_edge	CD	20	Animalia	Rousettus	Pteropodidae	Chiroptera	Mammalia	Mammalia	0.373836	-2.1675	-0.487159	6.518	21.054	20.5	16.3	96.0886	NA	NA	NA	NA	3.96023	1.61911	2.12898
7024	S288	Rousettus_aegyptiacus	0.641	0.382207	22	24.0897	32.9198	-0.626089	Edge	CD	20	Animalia	Rousettus	Pteropodidae	Chiroptera	Mammalia	Mammalia	0.599753	-2.44929	-0.0775319	6.518	26.6593	25.8	21.5	97.2388	NA	NA	NA	NA	3.96023	1.61911	2.12898
7025	S288	Rousettus_aegyptiacus	0.628	0.374456	17	24.2976	32.8927	-0.580602	Edge	CD	20	Animalia	Rousettus	Pteropodidae	Chiroptera	Mammalia	Mammalia	0.590532	-2.48624	-0.0683268	6.518	26.6737	25.7	21.3	97.3619	NA	NA	NA	NA	3.96023	1.61911	2.12898
7026	S288	Rousettus_aegyptiacus	0.642	0.382803	45	25.6878	28.9006	-0.66882	Edge	CD	20	Animalia	Rousettus	Pteropodidae	Chiroptera	Mammalia	Mammalia	0.194023	-2.18597	-0.468749	6.518	23.565	22.9	18.2	102.746	NA	NA	NA	NA	3.96023	1.61911	2.12898
7027	S288	Rousettus_aegyptiacus	0.641	0.382207	10	25.4741	28.9958	-0.655036	Edge	CD	20	Animalia	Rousettus	Pteropodidae	Chiroptera	Mammalia	Mammalia	0.203245	-2.20445	-0.431928	6.518	23.6783	23.1	18.5	102.546	NA	NA	NA	NA	3.96023	1.61911	2.12898
7028	S288	Rousettus_aegyptiacus	0.64	0.381611	17	25.4324	30.532	-0.699145	Edge	CD	20	Animalia	Rousettus	Pteropodidae	Chiroptera	Mammalia	Mammalia	0.24935	-2.18135	-0.496364	6.518	24.7407	23.5	18.8	100.696	NA	NA	NA	NA	3.96023	1.61911	2.12898
7029	S650	Rupicapra_rupicapra	0.539	0.321388	49	46.3158	11.7739	1.72546	Core	CD	11	Animalia	Rupicapra	Bovidae	Artiodactyla	Mammalia	Mammalia	-0.820301	0.60422	-0.34448	5.495	3.472	3	-3.9	118.208	NA	NA	NA	NA	3.67838	1.03714	4.51268
7030	S650	Rupicapra_rupicapra	0.624	0.372071	18	45.975	11.3008	0.443548	Sub_edge	CD	11	Animalia	Rupicapra	Bovidae	Artiodactyla	Mammalia	Mammalia	-0.543667	0.0452572	-0.036109	5.495	8.48667	8.2	1.2	118.504	NA	NA	NA	NA	3.67838	1.03714	4.51268
7031	S650	Rupicapra_rupicapra	0.604	0.360145	30	46.1096	11.0008	1.37397	Core	CD	11	Animalia	Rupicapra	Bovidae	Artiodactyla	Mammalia	Mammalia	-0.543667	0.0129205	-0.0545192	5.495	8.50867	8.2	1.1	118.544	NA	NA	NA	NA	3.67838	1.03714	4.51268
7032	S650	Rupicapra_rupicapra	0.567	0.338083	19	46.4298	10.9419	1.36707	Core	CD	11	Animalia	Rupicapra	Bovidae	Artiodactyla	Mammalia	Mammalia	-0.917123	0.5996	-0.5608	5.495	2.32667	2.3	-4.6	118.434	NA	NA	NA	NA	3.67838	1.03714	4.51268
7033	S650	Rupicapra_rupicapra	0.552	0.329139	28	46.0037	10.5419	1.78886	Sub_edge	CD	11	Animalia	Rupicapra	Bovidae	Artiodactyla	Mammalia	Mammalia	-1.01856	1.10775	-0.836952	5.495	-0.0783333	0.3	-6.8	118.71	NA	NA	NA	NA	3.67838	1.03714	4.51268
7034	S82	Sarcophilus_harrisii	0.4	0.238507	59	-40.981	144.698	-0.721199	Island	CD	10	Animalia	Sarcophilus	Dasyuridae	Dasyuromorphia	Mammalia	Mammalia	0.424552	0.590361	-1.51353	4.833	12.506	11.7	8.7	-188.085	NA	NA	NA	NA	3.49171	1.40863	3.90309
7035	S82	Sarcophilus_harrisii	0.434	0.25878	54	-41.1701	146.679	-0.591629	Island	CD	10	Animalia	Sarcophilus	Dasyuridae	Dasyuromorphia	Mammalia	Mammalia	0.184802	0.30857	-1.38926	4.833	11.7777	10.7	6.8	-193.175	NA	NA	NA	NA	3.49171	1.40863	3.90309
7036	S82	Sarcophilus_harrisii	0.391	0.23314	48	-42.1205	148.303	-0.733605	Island	CD	10	Animalia	Sarcophilus	Dasyuridae	Dasyuromorphia	Mammalia	Mammalia	0.16636	0.146887	-1.61939	4.833	12.2891	11.6	8.3	-198.469	NA	NA	NA	NA	3.49171	1.40863	3.90309
7037	S82	Sarcophilus_harrisii	0.455	0.271302	29	-42.2645	147.892	-0.249787	Island	CD	10	Animalia	Sarcophilus	Dasyuridae	Dasyuromorphia	Mammalia	Mammalia	-0.0318943	-0.000938109	-1.60558	4.833	10.7977	10.2	6.5	-197.662	NA	NA	NA	NA	3.49171	1.40863	3.90309
7038	S82	Sarcophilus_harrisii	0.415	0.247451	22	-42.7099	147.615	-0.263571	Island	CD	10	Animalia	Sarcophilus	Dasyuridae	Dasyuromorphia	Mammalia	Mammalia	-0.013452	0.322429	-1.70223	4.833	10.5493	9.9	6	-197.604	NA	NA	NA	NA	3.49171	1.40863	3.90309
7039	S312	Sarcophilus_harrisii	0.419	0.249836	61	-42.2173	148.316	-0.252543	Island	CD	11	Animalia	Sarcophilus	Dasyuridae	Dasyuromorphia	Mammalia	Mammalia	0.0695382	0.340907	-1.75286	4.833	11.5402	10.6	7.4	-198.635	NA	NA	NA	NA	3.49171	1.40863	3.90309
7040	S312	Sarcophilus_harrisii	0.41	0.24447	49	-41.9025	148.289	-0.744632	Island	CD	11	Animalia	Sarcophilus	Dasyuridae	Dasyuromorphia	Mammalia	Mammalia	0.212466	0.0129205	-1.60098	4.833	12.791	12.3	9	-198.133	NA	NA	NA	NA	3.49171	1.40863	3.90309
7041	S312	Sarcophilus_harrisii	0.408	0.243277	36	-42.27	147.894	-0.322842	Island	CD	11	Animalia	Sarcophilus	Dasyuridae	Dasyuromorphia	Mammalia	Mammalia	-0.0318943	-0.000938109	-1.60558	4.833	10.7977	10.2	6.5	-197.675	NA	NA	NA	NA	3.49171	1.40863	3.90309
7042	S312	Sarcophilus_harrisii	0.41	0.24447	40	-42.7048	147.604	-0.275976	Island	CD	11	Animalia	Sarcophilus	Dasyuridae	Dasyuromorphia	Mammalia	Mammalia	-0.013452	0.322429	-1.70223	4.833	10.5493	9.9	6	-197.572	NA	NA	NA	NA	3.49171	1.40863	3.90309
7043	S312	Sarcophilus_harrisii	0.467	0.278457	37	-41.177	146.665	-0.562683	Island	CD	11	Animalia	Sarcophilus	Dasyuridae	Dasyuromorphia	Mammalia	Mammalia	0.180192	0.105311	-1.43989	4.833	12.356	11.5	7.6	-193.151	NA	NA	NA	NA	3.49171	1.40863	3.90309
7044	S312	Sarcophilus_harrisii	0.386	0.230159	39	-40.9309	144.636	-0.791497	Island	CD	11	Animalia	Sarcophilus	Dasyuridae	Dasyuromorphia	Mammalia	Mammalia	0.40611	0.484112	-1.53654	4.833	12.6435	12	9	-187.866	NA	NA	NA	NA	3.49171	1.40863	3.90309
7045	S627	Sciurus_vulgaris	0.548	0.326754	28	46.1479	9.76831	-0.317328	Core	CD	10	Animalia	Sciurus	Sciuridae	Rodentia	Mammalia	Mammalia	-0.276254	0.206941	0.0835573	7.479	9.30867	10	2.8	118.833	NA	NA	NA	NA	3.64147	2.02208	2.53561
7046	S627	Sciurus_vulgaris	0.598	0.356568	43	46.4615	10.3437	1.22648	Core	CD	10	Animalia	Sciurus	Sciuridae	Rodentia	Mammalia	Mammalia	-0.751143	0.266994	-0.312262	7.479	4.76667	4.8	-2.3	118.581	NA	NA	NA	NA	3.64147	2.02208	2.53561
7047	S627	Sciurus_vulgaris	0.615	0.366704	64	46.413	10.4787	1.89776	Core	CD	10	Animalia	Sciurus	Sciuridae	Rodentia	Mammalia	Mammalia	-1.00011	1.31563	-0.81394	7.479	-0.723333	-0.1	-7.2	118.567	NA	NA	NA	NA	3.64147	2.02208	2.53561
7048	S627	Sciurus_vulgaris	0.564	0.336295	35	46.4397	10.4119	2.47117	Core	CD	10	Animalia	Sciurus	Sciuridae	Rodentia	Mammalia	Mammalia	-0.940176	1.02922	-0.666658	7.479	1.07733	1.1	-5.9	118.573	NA	NA	NA	NA	3.64147	2.02208	2.53561
7049	S627	Sciurus_vulgaris	0.493	0.29396	59	45.6068	7.35538	1.33399	Core	CD	10	Animalia	Sciurus	Sciuridae	Rodentia	Mammalia	Mammalia	-0.672763	1.80992	-0.827747	7.479	3.60367	3.3	-3.5	119.209	NA	NA	NA	NA	3.64147	2.02208	2.53561
7050	S627	Sciurus_vulgaris	0.562	0.335102	60	45.6399	7.14609	0.963204	Core	CD	10	Animalia	Sciurus	Sciuridae	Rodentia	Mammalia	Mammalia	-0.6451	1.74524	-0.827747	7.479	3.77167	3.7	-3.1	119.187	NA	NA	NA	NA	3.64147	2.02208	2.53561
7051	S433	Sorex_araneus	0.83	0.494902	15	50.235	16.85	0.392547	Core	CD	8	Animalia	Sorex	Soricidae	Soricomorpha	Mammalia	Mammalia	-0.815691	0.50259	-0.32607	7.3	4.209	4.1	-6.3	112.959	NA	NA	NA	NA	2.72442	0.954109	0.974051
7052	S433	Sorex_araneus	0.89	0.530678	27	50.1692	16.7667	0.261599	Core	CD	8	Animalia	Sorex	Soricidae	Soricomorpha	Mammalia	Mammalia	-0.783417	0.331668	-0.261634	7.3	5.16233	4.9	-5.5	113.071	NA	NA	NA	NA	2.72442	0.954109	0.974051
7053	S433	Sorex_araneus	0.85	0.506827	12	50.2351	16.9	0.236788	Core	CD	8	Animalia	Sorex	Soricidae	Soricomorpha	Mammalia	Mammalia	-0.764974	0.280853	-0.261634	7.3	5.09067	5.1	-5.3	112.92	NA	NA	NA	NA	2.72442	0.954109	0.974051
7054	S433	Sorex_araneus	0.87	0.518752	10	50.2358	16.8833	0.0837858	Core	CD	8	Animalia	Sorex	Soricidae	Soricomorpha	Mammalia	Mammalia	-0.764974	0.280853	-0.261634	7.3	5.09067	5.1	-5.3	112.932	NA	NA	NA	NA	2.72442	0.954109	0.974051
7055	S433	Sorex_araneus	0.81	0.482976	12	50.2185	16.7667	0.296059	Core	CD	8	Animalia	Sorex	Soricidae	Soricomorpha	Mammalia	Mammalia	-0.760364	0.257755	-0.247826	7.3	5.46733	5.2	-5.2	113.036	NA	NA	NA	NA	2.72442	0.954109	0.974051
7056	S433	Sorex_araneus	0.85	0.506827	12	50.2191	16.7833	0.247815	Core	CD	8	Animalia	Sorex	Soricidae	Soricomorpha	Mammalia	Mammalia	-0.760364	0.257755	-0.247826	7.3	5.46733	5.2	-5.2	113.022	NA	NA	NA	NA	2.72442	0.954109	0.974051
7059	S214	Spermophilus_brunneus	0.58	0.345835	30	44.979	-116.721	0.710957	Endemic	CD	8	Animalia	Spermophilus	Sciuridae	Rodentia	Mammalia	Mammalia	-0.921734	-0.638433	-0.533184	3.162	6.39967	4.4	-4.7	-94.6102	NA	NA	NA	NA	3.26126	1.45148	2.47712
7060	S214	Spermophilus_brunneus	0.54	0.321984	56	45.0136	-116.68	1.03488	Endemic	CD	8	Animalia	Spermophilus	Sciuridae	Rodentia	Mammalia	Mammalia	-0.940176	-0.587618	-0.565402	3.162	5.79	4.2	-5.1	-94.5193	NA	NA	NA	NA	3.26126	1.45148	2.47712
7061	S214	Spermophilus_brunneus	0.62	0.369686	18	45.0066	-116.659	1.01834	Endemic	CD	8	Animalia	Spermophilus	Sciuridae	Rodentia	Mammalia	Mammalia	-0.935565	-0.578379	-0.5608	3.162	5.51167	4	-5.2	-94.4638	NA	NA	NA	NA	3.26126	1.45148	2.47712
7062	S214	Spermophilus_brunneus	0.57	0.339872	26	45.1842	-116.418	2.09349	Endemic	CD	8	Animalia	Spermophilus	Sciuridae	Rodentia	Mammalia	Mammalia	-1.09694	-0.185719	-0.749504	3.162	2.58033	1.1	-8.4	-93.9241	NA	NA	NA	NA	3.26126	1.45148	2.47712
7063	S214	Spermophilus_brunneus	0.54	0.321984	10	44.9443	-116.616	1.37948	Endemic	CD	8	Animalia	Spermophilus	Sciuridae	Rodentia	Mammalia	Mammalia	-0.97706	-0.509086	-0.570005	3.162	5.146	3.4	-5.7	-94.3277	NA	NA	NA	NA	3.26126	1.45148	2.47712
7064	S214	Spermophilus_brunneus	0.59	0.351798	23	44.9592	-116.465	1.22096	Endemic	CD	8	Animalia	Spermophilus	Sciuridae	Rodentia	Mammalia	Mammalia	-0.954008	-0.513706	-0.537787	3.162	5.18767	3.6	-5.5	-93.9463	NA	NA	NA	NA	3.26126	1.45148	2.47712
7065	S214	Spermophilus_brunneus	0.6	0.35776	31	44.966	-116.386	0.910825	Endemic	CD	8	Animalia	Spermophilus	Sciuridae	Rodentia	Mammalia	Mammalia	-0.880239	-0.619955	-0.459543	3.162	5.491	4.6	-4.6	-93.748	NA	NA	NA	NA	3.26126	1.45148	2.47712
7066	S214	Spermophilus_brunneus	0.37	0.220619	31	44.0358	-116.417	1.49527	Endemic	CD	8	Animalia	Spermophilus	Sciuridae	Rodentia	Mammalia	Mammalia	-0.838743	-0.869409	-0.422723	3.162	8.182	5.4	-3.9	-93.4467	NA	NA	NA	NA	3.26126	1.45148	2.47712
7067	S214	Spermophilus_brunneus	0.5	0.298134	54	44.0253	-116.454	0.806067	Endemic	CD	8	Animalia	Spermophilus	Sciuridae	Rodentia	Mammalia	Mammalia	-0.838743	-0.869409	-0.422723	3.162	8.182	5.4	-3.9	-93.5364	NA	NA	NA	NA	3.26126	1.45148	2.47712
7068	S214	Spermophilus_brunneus	0.48	0.286208	21	43.9479	-116.66	0.18303	Endemic	CD	8	Animalia	Spermophilus	Sciuridae	Rodentia	Mammalia	Mammalia	-0.668152	-1.31288	-0.372095	3.162	10.41	9	-0.3	-94.0353	NA	NA	NA	NA	3.26126	1.45148	2.47712
7069	S214	Spermophilus_brunneus	0.47	0.280246	24	44.0732	-116.908	0.130651	Endemic	CD	8	Animalia	Spermophilus	Sciuridae	Rodentia	Mammalia	Mammalia	-0.681984	-1.3637	-0.339877	3.162	10.3987	9.2	0	-94.7224	NA	NA	NA	NA	3.26126	1.45148	2.47712
7070	S214	Spermophilus_brunneus	0.5	0.298134	11	44.136	-116.642	0.261599	Endemic	CD	8	Animalia	Spermophilus	Sciuridae	Rodentia	Mammalia	Mammalia	-0.709648	-1.21125	-0.293852	3.162	10.1777	8.2	-1	-94.0626	NA	NA	NA	NA	3.26126	1.45148	2.47712
7071	S214	Spermophilus_brunneus	0.5	0.298134	19	44.2218	-116.745	0.178895	Endemic	CD	8	Animalia	Spermophilus	Sciuridae	Rodentia	Mammalia	Mammalia	-0.72809	-1.1974	-0.275441	3.162	10.143	8	-1	-94.3613	NA	NA	NA	NA	3.26126	1.45148	2.47712
7072	S214	Spermophilus_brunneus	0.4	0.238507	81	44.2595	-116.961	0.0892994	Endemic	CD	8	Animalia	Spermophilus	Sciuridae	Rodentia	Mammalia	Mammalia	-0.709648	-1.3175	-0.298454	3.162	10.4507	8.9	-0.1	-94.9316	NA	NA	NA	NA	3.26126	1.45148	2.47712
7073	S214	Spermophilus_brunneus	0.24	0.143104	21	44.403	-117.149	0.57036	Endemic	CD	8	Animalia	Spermophilus	Sciuridae	Rodentia	Mammalia	Mammalia	-0.824912	-1.06343	-0.395108	3.162	8.875	6.9	-2	-95.4712	NA	NA	NA	NA	3.26126	1.45148	2.47712
7074	S536	Spermophilus_citellus	0.189	0.112694	26	50.1389	14.5282	-0.446898	Sub_edge	CD	12	Animalia	Spermophilus	Sciuridae	Rodentia	Mammalia	Mammalia	-0.589773	-0.435174	-0.105147	5.717	9.38433	8.6	-0.5	114.679	NA	NA	NA	NA	3.38837	1.63299	2.4624
7075	S536	Spermophilus_citellus	0.345	0.205712	14	50.4019	13.75	-0.474466	Edge	CD	12	Animalia	Spermophilus	Sciuridae	Rodentia	Mammalia	Mammalia	-0.672763	-0.158002	-0.284647	5.717	9.13867	7.7	-1.6	114.954	NA	NA	NA	NA	3.38837	1.63299	2.4624
7076	S536	Spermophilus_citellus	0.323	0.192594	32	50.119	14.5333	-0.423465	Sub_edge	CD	12	Animalia	Spermophilus	Sciuridae	Rodentia	Mammalia	Mammalia	-0.56672	-0.47213	-0.0913396	5.717	9.65533	8.8	-0.3	114.69	NA	NA	NA	NA	3.38837	1.63299	2.4624
7077	S536	Spermophilus_citellus	0.285	0.169936	14	49.5687	14.1667	-0.209813	Edge	CD	12	Animalia	Spermophilus	Sciuridae	Rodentia	Mammalia	Mammalia	-0.594383	-0.107187	-0.151173	5.717	8.225	7.8	-0.4	115.291	NA	NA	NA	NA	3.38837	1.63299	2.4624
7078	S536	Spermophilus_citellus	0.481	0.286804	28	48.969	17.1167	-0.569575	Core	CD	12	Animalia	Spermophilus	Sciuridae	Rodentia	Mammalia	Mammalia	-0.543667	-0.287349	0.0237242	5.717	9.28167	9.3	-0.5	113.591	NA	NA	NA	NA	3.38837	1.63299	2.4624
7079	S536	Spermophilus_citellus	0.377	0.224793	28	49.3021	17.0167	-0.43587	Sub_edge	CD	12	Animalia	Spermophilus	Sciuridae	Rodentia	Mammalia	Mammalia	-0.612826	-0.27349	-0.0269039	5.717	8.41667	8.5	-1.3	113.459	NA	NA	NA	NA	3.38837	1.63299	2.4624
7080	S536	Spermophilus_citellus	0.543	0.323773	32	48.152	17.1833	-0.632981	Sub_edge	CD	12	Animalia	Spermophilus	Sciuridae	Rodentia	Mammalia	Mammalia	-0.48834	-0.231914	0.0191216	5.717	10.2757	9.9	0.6	114.026	NA	NA	NA	NA	3.38837	1.63299	2.4624
7081	S536	Spermophilus_citellus	0.407	0.242681	29	48.7519	20.0667	-0.233246	Sub_edge	CD	12	Animalia	Spermophilus	Sciuridae	Rodentia	Mammalia	Mammalia	-0.774196	0.257755	-0.0130962	5.717	7.43	7.5	-2.2	111.204	NA	NA	NA	NA	3.38837	1.63299	2.4624
7082	S536	Spermophilus_citellus	0.308	0.18365	20	48.9356	20.5333	-0.134001	Sub_edge	CD	12	Animalia	Spermophilus	Sciuridae	Rodentia	Mammalia	Mammalia	-0.7327	-0.171861	0.129583	5.717	7.09467	6.8	-3.2	110.667	NA	NA	NA	NA	3.38837	1.63299	2.4624
7083	S536	Spermophilus_citellus	0.307	0.183054	18	49.0018	20.7833	-0.105055	Edge	CD	12	Animalia	Spermophilus	Sciuridae	Rodentia	Mammalia	Mammalia	-0.705037	-0.0471334	0.147993	5.717	7.42	7	-3.1	110.395	NA	NA	NA	NA	3.38837	1.63299	2.4624
7084	S536	Spermophilus_citellus	0.521	0.310655	26	48.6018	20.8667	-0.561305	Sub_edge	CD	12	Animalia	Spermophilus	Sciuridae	Rodentia	Mammalia	Mammalia	-0.622047	-0.338164	0.194018	5.717	8.86333	8.7	-1.2	110.555	NA	NA	NA	NA	3.38837	1.63299	2.4624
7085	S536	Spermophilus_citellus	0.274	0.163377	14	49.0189	20.7333	-0.114704	Edge	CD	12	Animalia	Spermophilus	Sciuridae	Rodentia	Mammalia	Mammalia	-0.718869	-0.0240357	0.134185	5.717	7.006	6.5	-3.7	110.432	NA	NA	NA	NA	3.38837	1.63299	2.4624
7086	S536	Spermophilus_citellus	0.439	0.261761	20	48.1688	19.9833	-0.426222	Sub_edge	CD	12	Animalia	Spermophilus	Sciuridae	Rodentia	Mammalia	Mammalia	-0.635879	-0.365881	0.0375318	5.717	8.933	9.1	-0.4	111.616	NA	NA	NA	NA	3.38837	1.63299	2.4624
7087	S536	Spermophilus_citellus	0.471	0.280842	23	47.6023	19.1333	-0.664685	Core	CD	12	Animalia	Spermophilus	Sciuridae	Rodentia	Mammalia	Mammalia	-0.506783	-0.365881	-0.086737	5.717	10.9353	11	1.6	112.686	NA	NA	NA	NA	3.38837	1.63299	2.4624
7088	S536	Spermophilus_citellus	0.499	0.297537	42	47.5521	18.9667	-0.444141	Core	CD	12	Animalia	Spermophilus	Sciuridae	Rodentia	Mammalia	Mammalia	-0.543667	-0.204197	-0.14657	5.717	10.1323	10.1	0.8	112.859	NA	NA	NA	NA	3.38837	1.63299	2.4624
7089	S536	Spermophilus_citellus	0.455	0.271302	11	47.469	19.35	-0.507547	Core	CD	12	Animalia	Spermophilus	Sciuridae	Rodentia	Mammalia	Mammalia	-0.557499	-0.324305	-0.114352	5.717	10.027	10.3	1.1	112.564	NA	NA	NA	NA	3.38837	1.63299	2.4624
7090	S537	Spermophilus_citellus	0.511	0.304693	20	46.8517	18.1	-0.646765	Sub_edge	CD	12	Animalia	Spermophilus	Sciuridae	Rodentia	Mammalia	Mammalia	-0.497562	-0.347403	-0.0637243	5.717	10.74	10.9	2.5	113.958	NA	NA	NA	NA	3.38837	1.63299	2.4624
7091	S537	Spermophilus_citellus	0.484	0.288593	19	45.9849	18.2333	-0.558548	Edge	CD	12	Animalia	Spermophilus	Sciuridae	Rodentia	Mammalia	Mammalia	-0.460677	-0.199578	-0.00389113	5.717	10.6813	10.7	3.1	114.242	NA	NA	NA	NA	3.38837	1.63299	2.4624
7092	S537	Spermophilus_citellus	0.581	0.346431	17	45.0016	19.5667	-0.704658	Sub_edge	CD	12	Animalia	Spermophilus	Sciuridae	Rodentia	Mammalia	Mammalia	-0.368466	-0.264251	-0.0315064	5.717	11.477	11.4	4.2	113.468	NA	NA	NA	NA	3.38837	1.63299	2.4624
7093	S537	Spermophilus_citellus	0.518	0.308866	15	45.0849	19.7333	-0.586116	Core	CD	12	Animalia	Spermophilus	Sciuridae	Rodentia	Mammalia	Mammalia	-0.396129	-0.222675	-0.0407115	5.717	11.1653	11.1	3.9	113.287	NA	NA	NA	NA	3.38837	1.63299	2.4624
7094	S537	Spermophilus_citellus	0.501	0.29873	21	45.1018	19.8833	-0.553034	Core	CD	12	Animalia	Spermophilus	Sciuridae	Rodentia	Mammalia	Mammalia	-0.423792	-0.1811	-0.0591217	5.717	10.7957	10.9	3.6	113.145	NA	NA	NA	NA	3.38837	1.63299	2.4624
7095	S537	Spermophilus_citellus	0.516	0.307674	20	45.1019	19.95	-0.579224	Core	CD	12	Animalia	Spermophilus	Sciuridae	Rodentia	Mammalia	Mammalia	-0.419182	-0.185719	-0.0545192	5.717	10.838	10.9	3.7	113.084	NA	NA	NA	NA	3.38837	1.63299	2.4624
7096	S537	Spermophilus_citellus	0.519	0.309463	21	45.2186	20.2167	-0.71155	Core	CD	12	Animalia	Spermophilus	Sciuridae	Rodentia	Mammalia	Mammalia	-0.386908	-0.282729	-0.0453141	5.717	11.2593	11.5	4.2	112.796	NA	NA	NA	NA	3.38837	1.63299	2.4624
7097	S537	Spermophilus_citellus	0.516	0.307674	24	44.9352	21.1333	-0.594386	Edge	CD	12	Animalia	Spermophilus	Sciuridae	Rodentia	Mammalia	Mammalia	-0.382297	-0.162622	-0.0729294	5.717	10.911	11.2	3.9	112.053	NA	NA	NA	NA	3.38837	1.63299	2.4624
7098	S537	Spermophilus_citellus	0.476	0.283823	27	44.8521	21.3167	-0.721199	Edge	CD	12	Animalia	Spermophilus	Sciuridae	Rodentia	Mammalia	Mammalia	-0.363855	-0.250393	-0.0545192	5.717	11.4897	11.6	4.4	111.91	NA	NA	NA	NA	3.38837	1.63299	2.4624
7099	S537	Spermophilus_citellus	0.175	0.104347	19	41.7186	21.4167	2.14863	Edge	CD	12	Animalia	Spermophilus	Sciuridae	Rodentia	Mammalia	Mammalia	-0.824912	0.530307	-1.22817	5.717	4.154	4.2	-1.8	112.708	NA	NA	NA	NA	3.38837	1.63299	2.4624
7100	S537	Spermophilus_citellus	0.416	0.248047	15	41.3014	22.5833	-0.683982	Sub_edge	CD	12	Animalia	Spermophilus	Sciuridae	Rodentia	Mammalia	Mammalia	-0.225538	-0.823214	-0.611428	5.717	14.0917	13.8	8.1	111.734	NA	NA	NA	NA	3.38837	1.63299	2.4624
7101	S537	Spermophilus_citellus	0.613	0.365512	15	43.635	24.95	-0.606792	Core	CD	12	Animalia	Spermophilus	Sciuridae	Rodentia	Mammalia	Mammalia	-0.511393	-0.338164	0.171006	5.717	11.5417	10.8	4.1	108.754	NA	NA	NA	NA	3.38837	1.63299	2.4624
7102	S537	Spermophilus_citellus	0.629	0.375052	20	43.4852	24.0833	-0.615062	Core	CD	12	Animalia	Spermophilus	Sciuridae	Rodentia	Mammalia	Mammalia	-0.32236	-0.425935	-0.0591217	5.717	11.6787	11.5	5	109.715	NA	NA	NA	NA	3.38837	1.63299	2.4624
7103	S537	Spermophilus_citellus	0.557	0.332121	18	43.5183	25.6333	-0.645387	Core	CD	12	Animalia	Spermophilus	Sciuridae	Rodentia	Mammalia	Mammalia	-0.479119	-0.384359	0.129583	5.717	11.8293	11.2	4.5	108.033	NA	NA	NA	NA	3.38837	1.63299	2.4624
7104	S537	Spermophilus_citellus	0.717	0.427524	25	42.785	23.4833	-0.140893	Core	CD	12	Animalia	Spermophilus	Sciuridae	Rodentia	Mammalia	Mammalia	-0.539057	-0.255012	-0.0959421	5.717	9.91333	10	3.7	110.526	NA	NA	NA	NA	3.38837	1.63299	2.4624
7105	S537	Spermophilus_citellus	0.538	0.320792	11	42.1515	23.7833	1.81505	Sub_edge	CD	12	Animalia	Spermophilus	Sciuridae	Rodentia	Mammalia	Mammalia	-0.926344	0.433297	-1.06708	5.717	3.03433	2.7	-3.3	110.403	NA	NA	NA	NA	3.38837	1.63299	2.4624
7106	S537	Spermophilus_citellus	0.588	0.350605	22	42.7016	24.55	-0.128488	Core	CD	12	Animalia	Spermophilus	Sciuridae	Rodentia	Mammalia	Mammalia	-0.562109	-0.1811	-0.0499166	5.717	9.87467	9.5	3.3	109.475	NA	NA	NA	NA	3.38837	1.63299	2.4624
7107	S537	Spermophilus_citellus	0.783	0.466877	17	42.6683	26.4333	-0.558548	Core	CD	12	Animalia	Spermophilus	Sciuridae	Rodentia	Mammalia	Mammalia	-0.419182	-0.171861	-0.473351	5.717	10.9363	9.9	3.6	107.369	NA	NA	NA	NA	3.38837	1.63299	2.4624
7108	S537	Spermophilus_citellus	0.748	0.446008	21	42.0681	26.4167	-0.499277	Sub_edge	CD	12	Animalia	Spermophilus	Sciuridae	Rodentia	Mammalia	Mammalia	-0.285475	-0.536803	-0.703479	5.717	12.464	12.4	6.3	107.555	NA	NA	NA	NA	3.38837	1.63299	2.4624
7109	S537	Spermophilus_citellus	0.401	0.239103	10	40.535	23.0333	-0.743253	Edge	CD	12	Animalia	Spermophilus	Sciuridae	Rodentia	Mammalia	Mammalia	-0.0595577	-0.971039	-0.648248	5.717	14.8423	15.9	10.1	111.453	NA	NA	NA	NA	3.38837	1.63299	2.4624
7110	S537	Spermophilus_citellus	0.591	0.352394	18	44.0851	26.7167	-0.799768	Core	CD	12	Animalia	Spermophilus	Sciuridae	Rodentia	Mammalia	Mammalia	-0.48373	-0.407456	0.0743522	5.717	11.283	11.1	3.9	106.557	NA	NA	NA	NA	3.38837	1.63299	2.4624
7111	S537	Spermophilus_citellus	0.687	0.409636	23	44.4517	28.4333	-0.653657	Edge	CD	12	Animalia	Spermophilus	Sciuridae	Rodentia	Mammalia	Mammalia	-0.580552	-0.365881	-0.316864	5.717	10.9567	11	3.6	104.257	NA	NA	NA	NA	3.38837	1.63299	2.4624
7112	S537	Spermophilus_citellus	0.614	0.366108	25	44.9853	28.6833	-0.7722	Edge	CD	12	Animalia	Spermophilus	Sciuridae	Rodentia	Mammalia	Mammalia	-0.580552	-0.481369	-0.14657	5.717	11.0787	11.1	3.2	103.724	NA	NA	NA	NA	3.38837	1.63299	2.4624
7113	S537	Spermophilus_citellus	0.349	0.208097	16	48.1516	26.5	-0.559926	Sub_edge	CD	12	Animalia	Spermophilus	Sciuridae	Rodentia	Mammalia	Mammalia	-0.677374	-0.27811	0.355108	5.717	8.76333	8.6	-0.8	104.91	NA	NA	NA	NA	3.38837	1.63299	2.4624
7114	S537	Spermophilus_citellus	0.189	0.112694	26	50.2281	12.8677	-0.145028	Edge	CD	12	Animalia	Spermophilus	Sciuridae	Rodentia	Mammalia	Mammalia	-0.668152	0.0129205	-0.358287	5.717	7.72533	7.1	-1.4	115.541	NA	NA	NA	NA	3.38837	1.63299	2.4624
7115	S537	Spermophilus_citellus	0.323	0.192594	32	50.1404	14.5307	-0.451033	Sub_edge	CD	12	Animalia	Spermophilus	Sciuridae	Rodentia	Mammalia	Mammalia	-0.589773	-0.435174	-0.105147	5.717	9.38433	8.6	-0.5	114.676	NA	NA	NA	NA	3.38837	1.63299	2.4624
7116	S537	Spermophilus_citellus	0.285	0.169936	14	49.5834	14.1788	-0.311815	Edge	CD	12	Animalia	Spermophilus	Sciuridae	Rodentia	Mammalia	Mammalia	-0.594383	-0.107187	-0.151173	5.717	8.225	7.8	-0.4	115.274	NA	NA	NA	NA	3.38837	1.63299	2.4624
7117	S537	Spermophilus_citellus	0.345	0.205712	14	50.4109	13.7609	-0.43587	Edge	CD	12	Animalia	Spermophilus	Sciuridae	Rodentia	Mammalia	Mammalia	-0.672763	-0.158002	-0.284647	5.717	9.13867	7.7	-1.6	114.942	NA	NA	NA	NA	3.38837	1.63299	2.4624
7118	S537	Spermophilus_citellus	0.481	0.286804	28	49.0168	17.1355	-0.515818	Core	CD	12	Animalia	Spermophilus	Sciuridae	Rodentia	Mammalia	Mammalia	-0.562109	-0.245773	0.0191216	5.717	9.055	9	-0.7	113.546	NA	NA	NA	NA	3.38837	1.63299	2.4624
7119	S537	Spermophilus_citellus	0.377	0.224793	28	49.2763	16.9991	-0.471709	Sub_edge	CD	12	Animalia	Spermophilus	Sciuridae	Rodentia	Mammalia	Mammalia	-0.608215	-0.305827	-0.0176988	5.717	8.57733	8.7	-1	113.49	NA	NA	NA	NA	3.38837	1.63299	2.4624
7120	S537	Spermophilus_citellus	0.543	0.323773	32	48.1738	17.0975	-0.411059	Sub_edge	CD	12	Animalia	Spermophilus	Sciuridae	Rodentia	Mammalia	Mammalia	-0.520614	-0.0563724	-0.00389113	5.717	9.25333	9	-0.3	114.082	NA	NA	NA	NA	3.38837	1.63299	2.4624
7121	S537	Spermophilus_citellus	0.407	0.242681	29	48.8229	19.9379	0.250572	Sub_edge	CD	12	Animalia	Spermophilus	Sciuridae	Rodentia	Mammalia	Mammalia	-0.764974	0.4102	-0.00849368	5.717	5.04167	4.9	-4.9	111.278	NA	NA	NA	NA	3.38837	1.63299	2.4624
7122	S537	Spermophilus_citellus	0.308	0.18365	20	48.9326	20.5531	-0.156056	Sub_edge	CD	12	Animalia	Spermophilus	Sciuridae	Rodentia	Mammalia	Mammalia	-0.718869	-0.199578	0.147993	5.717	7.39533	7.1	-2.9	110.651	NA	NA	NA	NA	3.38837	1.63299	2.4624
7123	S537	Spermophilus_citellus	0.307	0.183054	18	48.9979	20.7404	-0.226354	Edge	CD	12	Animalia	Spermophilus	Sciuridae	Rodentia	Mammalia	Mammalia	-0.700426	-0.121046	0.157198	5.717	7.32633	7	-3.1	110.438	NA	NA	NA	NA	3.38837	1.63299	2.4624
7124	S537	Spermophilus_citellus	0.521	0.310655	26	48.5971	20.9171	-0.569575	Sub_edge	CD	12	Animalia	Spermophilus	Sciuridae	Rodentia	Mammalia	Mammalia	-0.608215	-0.37512	0.217031	5.717	9.01933	9	-0.9	110.511	NA	NA	NA	NA	3.38837	1.63299	2.4624
7125	S537	Spermophilus_citellus	0.499	0.297537	42	47.5613	18.9768	-0.404167	Core	CD	12	Animalia	Spermophilus	Sciuridae	Rodentia	Mammalia	Mammalia	-0.543667	-0.204197	-0.14657	5.717	10.1323	10.1	0.8	112.846	NA	NA	NA	NA	3.38837	1.63299	2.4624
7126	S537	Spermophilus_citellus	0.455	0.271302	11	47.4905	19.3538	-0.515818	Core	CD	12	Animalia	Spermophilus	Sciuridae	Rodentia	Mammalia	Mammalia	-0.557499	-0.324305	-0.114352	5.717	10.027	10.3	1.1	112.55	NA	NA	NA	NA	3.38837	1.63299	2.4624
7127	S537	Spermophilus_citellus	0.471	0.280842	23	47.6248	19.1404	-0.638495	Core	CD	12	Animalia	Spermophilus	Sciuridae	Rodentia	Mammalia	Mammalia	-0.506783	-0.365881	-0.086737	5.717	10.9353	11	1.6	112.668	NA	NA	NA	NA	3.38837	1.63299	2.4624
7128	S537	Spermophilus_citellus	0.511	0.304693	20	46.8898	18.0808	-0.641252	Sub_edge	CD	12	Animalia	Spermophilus	Sciuridae	Rodentia	Mammalia	Mammalia	-0.492951	-0.3705	-0.0683268	5.717	10.8043	11	2.6	113.956	NA	NA	NA	NA	3.38837	1.63299	2.4624
7129	S537	Spermophilus_citellus	0.484	0.288593	19	46.0944	18.2238	-0.311815	Edge	CD	12	Animalia	Spermophilus	Sciuridae	Rodentia	Mammalia	Mammalia	-0.511393	-0.0887091	-0.00389113	5.717	10.0823	9.9	2.1	114.202	NA	NA	NA	NA	3.38837	1.63299	2.4624
7130	S537	Spermophilus_citellus	0.351	0.20929	26	50.2189	12.8609	-0.0898924	Edge	CD	5	Animalia	Spermophilus	Sciuridae	Rodentia	Mammalia	Mammalia	-0.668152	0.0129205	-0.358287	5.717	7.72533	7.1	-1.4	115.551	NA	NA	NA	NA	3.38837	1.63299	2.4624
7131	S537	Spermophilus_citellus	0.378	0.225389	32	50.1401	14.5293	-0.451033	Sub_edge	CD	5	Animalia	Spermophilus	Sciuridae	Rodentia	Mammalia	Mammalia	-0.589773	-0.435174	-0.105147	5.717	9.38433	8.6	-0.5	114.677	NA	NA	NA	NA	3.38837	1.63299	2.4624
7132	S537	Spermophilus_citellus	0.355	0.211675	14	50.4091	13.7695	-0.280111	Edge	CD	5	Animalia	Spermophilus	Sciuridae	Rodentia	Mammalia	Mammalia	-0.672763	-0.158002	-0.284647	5.717	9.13867	7.7	-1.6	114.938	NA	NA	NA	NA	3.38837	1.63299	2.4624
7133	S537	Spermophilus_citellus	0.252	0.150259	14	49.5778	14.1805	-0.229111	Edge	CD	5	Animalia	Spermophilus	Sciuridae	Rodentia	Mammalia	Mammalia	-0.594383	-0.107187	-0.151173	5.717	8.225	7.8	-0.4	115.277	NA	NA	NA	NA	3.38837	1.63299	2.4624
7134	S537	Spermophilus_citellus	0.431	0.256991	28	49.0531	17.106	-0.353167	Core	CD	5	Animalia	Spermophilus	Sciuridae	Rodentia	Mammalia	Mammalia	-0.585162	-0.218056	-0.00389113	5.717	8.70633	8.7	-1	113.547	NA	NA	NA	NA	3.38837	1.63299	2.4624
7135	S537	Spermophilus_citellus	0.282	0.168147	26	49.2634	17.0422	-0.428978	Sub_edge	CD	5	Animalia	Spermophilus	Sciuridae	Rodentia	Mammalia	Mammalia	-0.594383	-0.296588	-0.00849368	5.717	8.69933	8.7	-1	113.464	NA	NA	NA	NA	3.38837	1.63299	2.4624
7136	S537	Spermophilus_citellus	0.619	0.369089	32	48.2051	17.0767	-0.395897	Sub_edge	CD	5	Animalia	Spermophilus	Sciuridae	Rodentia	Mammalia	Mammalia	-0.506783	-0.107187	0.000711418	5.717	9.46633	9.3	0	114.081	NA	NA	NA	NA	3.38837	1.63299	2.4624
7137	S58	Spermophilus_suslicus	0.49	0.292171	28	50.4755	24.0359	-0.521331	Sub_edge	CD	11	Animalia	Spermophilus	Sciuridae	Rodentia	Mammalia	Mammalia	-0.769585	-0.0887091	-0.00389113	6.017	7.18067	7.4	-4.4	106.254	NA	NA	NA	NA	3.34044	1.47712	2.4014
7138	S58	Spermophilus_suslicus	0.47	0.280246	33	50.6555	23.6816	-0.550278	Edge	CD	11	Animalia	Spermophilus	Sciuridae	Rodentia	Mammalia	Mammalia	-0.774196	-0.185719	0.0329293	6.017	7.26433	7.4	-4.6	106.505	NA	NA	NA	NA	3.34044	1.47712	2.4014
7139	S58	Spermophilus_suslicus	0.31	0.184843	16	50.7408	23.4344	-0.503412	Edge	CD	11	Animalia	Spermophilus	Sciuridae	Rodentia	Mammalia	Mammalia	-0.797248	-0.199578	0.0375318	6.017	7.24833	7.2	-5	106.701	NA	NA	NA	NA	3.34044	1.47712	2.4014
7140	S58	Spermophilus_suslicus	0.44	0.262358	44	51.3128	22.7588	-0.56544	Edge	CD	11	Animalia	Spermophilus	Sciuridae	Rodentia	Mammalia	Mammalia	-0.834133	-0.27349	0.147993	6.017	7.738	7.4	-5.6	106.975	NA	NA	NA	NA	3.34044	1.47712	2.4014
7141	S58	Spermophilus_suslicus	0.44	0.262358	18	50.4596	24.1132	-0.50479	Sub_edge	CD	11	Animalia	Spermophilus	Sciuridae	Rodentia	Mammalia	Mammalia	-0.760364	-0.060992	-0.0130962	6.017	7.21867	7.4	-4.4	106.183	NA	NA	NA	NA	3.34044	1.47712	2.4014
7142	S58	Spermophilus_suslicus	0.45	0.26832	13	50.4994	24.1427	-0.495142	Sub_edge	CD	11	Animalia	Spermophilus	Sciuridae	Rodentia	Mammalia	Mammalia	-0.769585	-0.0656115	-0.0130962	6.017	7.24767	7.4	-4.5	106.124	NA	NA	NA	NA	3.34044	1.47712	2.4014
7143	S58	Spermophilus_suslicus	0.54	0.321984	17	50.4111	24.0744	-0.52271	Sub_edge	CD	11	Animalia	Spermophilus	Sciuridae	Rodentia	Mammalia	Mammalia	-0.741922	-0.0979482	-0.00849368	6.017	7.34133	7.6	-4.2	106.257	NA	NA	NA	NA	3.34044	1.47712	2.4014
7144	S58	Spermophilus_suslicus	0.57	0.339872	15	50.5465	24.1434	-0.532358	Edge	CD	11	Animalia	Spermophilus	Sciuridae	Rodentia	Mammalia	Mammalia	-0.769585	-0.102568	0.000711418	6.017	7.35433	7.4	-4.5	106.091	NA	NA	NA	NA	3.34044	1.47712	2.4014
7145	S58	Spermophilus_suslicus	0.72	0.429312	13	46.3934	30.6977	-0.751524	Edge	CD	11	Animalia	Spermophilus	Sciuridae	Rodentia	Mammalia	Mammalia	-0.520614	-0.324305	-0.459543	6.017	10.0897	10.3	1.2	100.481	NA	NA	NA	NA	3.34044	1.47712	2.4014
7146	S58	Spermophilus_suslicus	0.7	0.417387	10	46.3357	30.6747	-0.779092	Edge	CD	11	Animalia	Spermophilus	Sciuridae	Rodentia	Mammalia	Mammalia	-0.520614	-0.338164	-0.454941	6.017	10.139	10.3	1.3	100.537	NA	NA	NA	NA	3.34044	1.47712	2.4014
7147	S58	Spermophilus_suslicus	0.7	0.417387	10	46.3677	30.686	-0.75428	Edge	CD	11	Animalia	Spermophilus	Sciuridae	Rodentia	Mammalia	Mammalia	-0.520614	-0.338164	-0.454941	6.017	10.139	10.3	1.3	100.508	NA	NA	NA	NA	3.34044	1.47712	2.4014
7148	S58	Spermophilus_suslicus	0.72	0.429312	23	46.4073	30.6578	-0.748767	Edge	CD	11	Animalia	Spermophilus	Sciuridae	Rodentia	Mammalia	Mammalia	-0.511393	-0.333544	-0.454941	6.017	10.0787	10.3	1.3	100.527	NA	NA	NA	NA	3.34044	1.47712	2.4014
7149	S201	Spilogale_gracilis	0.53	0.316022	55	33.9683	-120.084	-0.415194	Isle	CD	8	Animalia	Spilogale	Mephitidae	Carnivora	Mammalia	Mammalia	0.355393	-1.07729	-1.35704	6.586	14.1547	13.4	10	-101.385	NA	NA	NA	NA	3.58348	1.52367	2.66839
7150	S201	Spilogale_gracilis	0.49	0.292171	35	34.0103	-119.75	-0.511682	Isle	CD	8	Animalia	Spilogale	Mephitidae	Carnivora	Mammalia	Mammalia	0.383057	-1.12348	-1.15453	6.586	15.239	13.6	9.9	-100.493	NA	NA	NA	NA	3.58348	1.52367	2.66839
7151	S201	Spilogale_gracilis	0.71	0.42335	18	34.2739	-117.697	1.19615	Edge	CD	8	Animalia	Spilogale	Mephitidae	Carnivora	Mammalia	Mammalia	-0.0918317	-0.823214	-0.390505	6.586	11.0627	9	3.5	-95.0459	NA	NA	NA	NA	3.58348	1.52367	2.66839
7152	S201	Spilogale_gracilis	0.75	0.4472	26	34.4646	-119.62	-0.107812	Edge	CD	8	Animalia	Spilogale	Mephitidae	Carnivora	Mammalia	Mammalia	0.318509	-1.1281	-0.556197	6.586	13.8613	13.1	8.8	-100.146	NA	NA	NA	NA	3.58348	1.52367	2.66839
7153	S201	Spilogale_gracilis	0.69	0.411424	19	37.6453	-121.757	-0.566818	Edge	CD	8	Animalia	Spilogale	Mephitidae	Carnivora	Mammalia	Mammalia	0.147918	-1.58544	-0.59762	6.586	15.398	14.4	10.2	-106.044	NA	NA	NA	NA	3.58348	1.52367	2.66839
7154	S201	Spilogale_gracilis	0.68	0.405462	16	38.9288	-119.952	1.895	Core	CD	8	Animalia	Spilogale	Mephitidae	Carnivora	Mammalia	Mammalia	-0.548278	-0.504467	-0.639043	6.586	5.99667	5.3	-2.2	-101.357	NA	NA	NA	NA	3.58348	1.52367	2.66839
7155	S201	Spilogale_gracilis	0.76	0.453163	22	40.9648	-123.654	-0.223597	Edge	CD	8	Animalia	Spilogale	Mephitidae	Carnivora	Mammalia	Mammalia	0.442994	-0.398217	-0.247826	6.586	12.597	11.9	7.2	-111.719	NA	NA	NA	NA	3.58348	1.52367	2.66839
7156	S201	Spilogale_gracilis	0.75	0.4472	17	44.822	-123.77	-0.550278	Edge	CD	8	Animalia	Spilogale	Mephitidae	Carnivora	Mammalia	Mammalia	1.00548	1.75448	0.0191216	6.586	9.78133	8.8	5.4	-113.203	NA	NA	NA	NA	3.58348	1.52367	2.66839
7174	S564	Sus_scrofa	0.53	0.316022	10	43.4637	11.965	0.151327	Core	CD	10	Animalia	Sus	Suidae	Artiodactyla	Mammalia	Mammalia	-0.211706	0.174604	-0.933606	7.473	11.3743	10.5	4.2	119.031	NA	NA	NA	NA	3.8705	2.12914	4.91466
7175	S564	Sus_scrofa	0.61	0.363723	10	44.1656	11.866	-0.357302	Sub_edge	CD	10	Animalia	Sus	Suidae	Artiodactyla	Mammalia	Mammalia	-0.179432	0.0683548	-0.795529	7.473	12.194	11.7	5.4	118.898	NA	NA	NA	NA	3.8705	2.12914	4.91466
7176	S564	Sus_scrofa	0.62	0.369686	10	43.309	11.2391	-0.38487	Sub_edge	CD	10	Animalia	Sus	Suidae	Artiodactyla	Mammalia	Mammalia	0.060317	-0.338164	-0.754107	7.473	13.6133	13.5	7.7	119.289	NA	NA	NA	NA	3.8705	2.12914	4.91466
7177	S564	Sus_scrofa	0.55	0.327947	10	40.7598	14.9247	-0.211191	Sub_edge	CD	10	Animalia	Sus	Suidae	Artiodactyla	Mammalia	Mammalia	-0.101053	-0.245773	-0.965824	7.473	11.356	11.9	6.2	118.008	NA	NA	NA	NA	3.8705	2.12914	4.91466
7178	S564	Sus_scrofa	0.62	0.369686	20	43.8121	11.3368	-0.409681	Core	CD	10	Animalia	Sus	Suidae	Artiodactyla	Mammalia	Mammalia	-0.0318943	-0.0378943	-0.703479	7.473	13.247	12.5	6.4	119.153	NA	NA	NA	NA	3.8705	2.12914	4.91466
7179	S564	Sus_scrofa	0.49	0.292171	11	42.6558	11.0879	-0.332491	Edge	CD	10	Animalia	Sus	Suidae	Artiodactyla	Mammalia	Mammalia	0.0833699	-0.703106	-0.83235	7.473	14.391	14.4	8.8	119.443	NA	NA	NA	NA	3.8705	2.12914	4.91466
7180	S564	Sus_scrofa	0.51	0.304096	15	43.7319	10.3132	-0.805281	Edge	CD	10	Animalia	Sus	Suidae	Artiodactyla	Mammalia	Mammalia	0.212466	-0.352022	-0.680466	7.473	14.05	14.5	8.8	119.427	NA	NA	NA	NA	3.8705	2.12914	4.91466
7181	S564	Sus_scrofa	0.54	0.321984	19	41.7395	12.4104	-0.721199	Edge	CD	10	Animalia	Sus	Suidae	Artiodactyla	Mammalia	Mammalia	0.286235	-0.647672	-0.648248	7.473	15.4907	15.3	9.5	119.139	NA	NA	NA	NA	3.8705	2.12914	4.91466
7182	S564	Sus_scrofa	0.61	0.363723	41	40.0698	9.19446	0.530387	Island	CD	10	Animalia	Sus	Suidae	Artiodactyla	Mammalia	Mammalia	-0.0641683	-0.218056	-0.878375	7.473	11.8357	11.1	6.3	119.918	NA	NA	NA	NA	3.8705	2.12914	4.91466
7183	S564	Sus_scrofa	0.47	0.280246	19	45.9517	13.5895	-0.542007	Edge	CD	10	Animalia	Sus	Suidae	Artiodactyla	Mammalia	Mammalia	0.0234325	0.576503	-0.224813	7.473	12.873	13.1	6	117.55	NA	NA	NA	NA	3.8705	2.12914	4.91466
7184	S564	Sus_scrofa	0.6	0.35776	15	37.795	-6.07106	-0.205678	Edge	CD	10	Animalia	Sus	Suidae	Artiodactyla	Mammalia	Mammalia	0.221687	-1.29903	-0.418121	7.473	16.3227	15.8	11.6	112.503	NA	NA	NA	NA	3.8705	2.12914	4.91466
7185	S564	Sus_scrofa	0.58	0.345835	20	48.3134	4.53475	-0.580602	Core	CD	10	Animalia	Sus	Suidae	Artiodactyla	Mammalia	Mammalia	-0.313139	-0.000938109	-0.685068	7.473	10.4	10.1	4	117.538	NA	NA	NA	NA	3.8705	2.12914	4.91466
7186	S270	Syncerus_caffer	0.76	0.453163	19	-2.65837	37.2519	0.745417	Core	CD	17	Animalia	Syncerus	Bovidae	Artiodactyla	Mammalia	Mammalia	1.12536	-1.41913	-0.556197	6.845	21.678	19.9	18.4	68.413	NA	NA	NA	NA	3.93887	1.36112	5.66938
7187	S270	Syncerus_caffer	0.77	0.459126	19	-1.3536	36.8336	1.45529	Core	CD	17	Animalia	Syncerus	Bovidae	Artiodactyla	Mammalia	Mammalia	0.996262	-1.09115	-0.5608	6.845	19.6997	17.9	15.7	70.6172	NA	NA	NA	NA	3.93887	1.36112	5.66938
7188	S270	Syncerus_caffer	0.82	0.488939	33	-1.40014	34.9552	1.31332	Core	CD	17	Animalia	Syncerus	Bovidae	Artiodactyla	Mammalia	Mammalia	1.27751	-0.513706	-0.836952	6.845	19.81	18.8	16.8	73.0254	NA	NA	NA	NA	3.93887	1.36112	5.66938
7189	S270	Syncerus_caffer	0.79	0.471051	18	-0.405775	36.0802	1.61794	Core	CD	17	Animalia	Syncerus	Bovidae	Artiodactyla	Mammalia	Mammalia	0.954767	-0.855551	-0.965824	6.845	17.2947	16.4	14.1	72.7852	NA	NA	NA	NA	3.93887	1.36112	5.66938
7190	S270	Syncerus_caffer	0.8	0.477014	17	0.320525	36.9121	1.45667	Sub_edge	CD	17	Animalia	Syncerus	Bovidae	Artiodactyla	Mammalia	Mammalia	0.913272	-1.08653	-0.855363	6.845	17.9327	16.8	14.7	72.5425	NA	NA	NA	NA	3.93887	1.36112	5.66938
7191	S270	Syncerus_caffer	0.81	0.482976	19	3.88323	33.8746	0.720606	Core	CD	17	Animalia	Syncerus	Bovidae	Artiodactyla	Mammalia	Mammalia	1.25906	-1.54848	-1.22357	6.845	23.5097	21.7	20.1	80.489	NA	NA	NA	NA	3.93887	1.36112	5.66938
7192	S270	Syncerus_caffer	0.81	0.482976	15	2.14573	31.8108	0.366357	Core	CD	17	Animalia	Syncerus	Bovidae	Artiodactyla	Mammalia	Mammalia	1.63252	-0.712345	-1.02566	6.845	24.2427	21.4	21.1	80.9072	NA	NA	NA	NA	3.93887	1.36112	5.66938
7193	S270	Syncerus_caffer	0.75	0.4472	15	-0.596849	31.0106	0.981123	Core	CD	17	Animalia	Syncerus	Bovidae	Artiodactyla	Mammalia	Mammalia	1.15302	-0.989517	-1.16373	6.845	20.5997	19.3	16.4	78.5989	NA	NA	NA	NA	3.93887	1.36112	5.66938
7194	S270	Syncerus_caffer	0.81	0.482976	54	-0.162076	30.02	0.494549	Core	CD	17	Animalia	Syncerus	Bovidae	Artiodactyla	Mammalia	Mammalia	1.48959	-0.846311	-1.31101	6.845	23.1747	22.2	19.2	80.1519	NA	NA	NA	NA	3.93887	1.36112	5.66938
7207	S569	Tamias_amoenus	0.565	0.336891	47	50.8965	-115.172	1.65516	Edge	CD	7	Animalia	Tamias	Sciuridae	Rodentia	Mammalia	Mammalia	-1.53494	0.317809	-0.284647	6.107	-1.03267	-2.4	-24.2	-93.8136	NA	NA	NA	NA	3.30266	1.47359	1.66867
7208	S569	Tamias_amoenus	0.559	0.333313	20	50.7822	-115.206	3.11902	Edge	CD	7	Animalia	Tamias	Sciuridae	Rodentia	Mammalia	Mammalia	-1.56721	0.400961	-0.358287	6.107	-1.63	-2.9	-24.5	-93.8269	NA	NA	NA	NA	3.30266	1.47359	1.66867
7209	S569	Tamias_amoenus	0.593	0.353586	16	50.934	-115.116	1.34364	Edge	CD	7	Animalia	Tamias	Sciuridae	Rodentia	Mammalia	Mammalia	-1.45195	0.156126	-0.10975	6.107	0.807	-0.9	-22.9	-93.6972	NA	NA	NA	NA	3.30266	1.47359	1.66867
7210	S107	Tamias_striatus	0.634	0.378033	57	45.7818	-78.38	-0.262192	Core	CD	7	Animalia	Tamias	Sciuridae	Rodentia	Mammalia	Mammalia	-1.26292	0.461015	0.714106	6.667	3.59633	2.2	-24.2	-7.99915	NA	NA	NA	NA	3.30266	1.55966	2.03543
7211	S107	Tamias_striatus	0.527	0.314233	72	45.4717	-75.81	-0.577845	Core	CD	7	Animalia	Tamias	Sciuridae	Rodentia	Mammalia	Mammalia	-1.1246	0.391722	0.700299	6.667	5.09633	4.3	-22.3	-2.78464	NA	NA	NA	NA	3.30266	1.55966	2.03543
7212	S107	Tamias_striatus	0.503	0.299922	17	45.752	-74.81	-0.558548	Core	CD	7	Animalia	Tamias	Sciuridae	Rodentia	Mammalia	Mammalia	-1.11999	0.608839	0.695696	6.667	4.58567	4	-22.8	-0.981759	NA	NA	NA	NA	3.30266	1.55966	2.03543
7213	S107	Tamias_striatus	0.516	0.307674	41	45.5519	-73.15	-0.460682	Core	CD	7	Animalia	Tamias	Sciuridae	Rodentia	Mammalia	Mammalia	-1.01394	0.50721	0.764734	6.667	5.593	4.5	-22.2	2.31887	NA	NA	NA	NA	3.30266	1.55966	2.03543
7214	S107	Tamias_striatus	0.54	0.321984	69	45.3418	-72.24	-0.0485405	Core	CD	7	Animalia	Tamias	Sciuridae	Rodentia	Mammalia	Mammalia	-1.04161	0.682752	0.838375	6.667	4.59933	3.2	-23.2	4.16465	NA	NA	NA	NA	3.30266	1.55966	2.03543
7215	S107	Tamias_striatus	0.519	0.309463	282	45.0917	-72.45	-0.4276	Core	CD	7	Animalia	Tamias	Sciuridae	Rodentia	Mammalia	Mammalia	-1.00933	0.664274	0.833773	6.667	4.74067	3.4	-22.8	3.88234	NA	NA	NA	NA	3.30266	1.55966	2.03543
7216	S107	Tamias_striatus	0.569	0.339276	34	45.0917	-72.44	-0.336626	Core	CD	7	Animalia	Tamias	Sciuridae	Rodentia	Mammalia	Mammalia	-1.00933	0.664274	0.833773	6.667	4.74067	3.4	-22.8	3.90149	NA	NA	NA	NA	3.30266	1.55966	2.03543
7217	S382	Thylogale_billardierii	0.65	0.387574	25	-40.014	148.013	-0.725334	Isle	CD	10	Animalia	Thylogale	Macropodidae	Diprotodontia	Mammalia	Mammalia	0.226297	0.151506	-1.60098	4.858	13.308	12.3	9	-194.861	NA	NA	NA	NA	3.53542	0.914249	3.75572
7218	S382	Thylogale_billardierii	0.744	0.443623	25	-42.9421	146.73	-0.164326	Island	CD	10	Animalia	Thylogale	Macropodidae	Diprotodontia	Mammalia	Mammalia	0.0741487	0.978402	-1.51353	4.858	8.77633	8.2	4.7	-195.772	NA	NA	NA	NA	3.53542	0.914249	3.75572
7219	S382	Thylogale_billardierii	0.732	0.436468	25	-41.2702	145.506	-0.282868	Island	CD	10	Animalia	Thylogale	Macropodidae	Diprotodontia	Mammalia	Mammalia	0.442994	1.26481	-1.22817	4.858	10.147	9.5	6.3	-190.452	NA	NA	NA	NA	3.53542	0.914249	3.75572
7220	S382	Thylogale_billardierii	0.749	0.446604	25	-41.3723	146.257	-0.380734	Island	CD	10	Animalia	Thylogale	Macropodidae	Diprotodontia	Mammalia	Mammalia	0.240129	0.544166	-1.35244	4.858	11.503	10.4	7	-192.424	NA	NA	NA	NA	3.53542	0.914249	3.75572
7221	S382	Thylogale_billardierii	0.752	0.448393	25	-42.4719	146.828	-0.224975	Island	CD	10	Animalia	Thylogale	Macropodidae	Diprotodontia	Mammalia	Mammalia	-0.184043	-0.1811	-1.56876	4.858	10.9077	9.3	5.9	-195.352	NA	NA	NA	NA	3.53542	0.914249	3.75572
7222	S382	Thylogale_billardierii	0.704	0.419772	26	-41.1982	147.295	-0.438627	Island	CD	10	Animalia	Thylogale	Macropodidae	Diprotodontia	Mammalia	Mammalia	0.221687	0.253136	-1.32022	4.858	11.7597	11.2	6.9	-194.722	NA	NA	NA	NA	3.53542	0.914249	3.75572
7223	S382	Thylogale_billardierii	0.715	0.426331	24	-41.1998	148.018	0.234031	Island	CD	10	Animalia	Thylogale	Macropodidae	Diprotodontia	Mammalia	Mammalia	0.143307	1.01536	-1.43989	4.858	9.63733	8.6	5	-196.497	NA	NA	NA	NA	3.53542	0.914249	3.75572
7224	S382	Thylogale_billardierii	0.738	0.440045	25	-39.8585	143.984	-0.748767	Isle	CD	10	Animalia	Thylogale	Macropodidae	Diprotodontia	Mammalia	Mammalia	0.419941	0.294712	-1.55495	4.858	13.3727	12.5	9.7	-184.794	NA	NA	NA	NA	3.53542	0.914249	3.75572
7225	S29	Tragelaphus_buxtoni	0.67	0.399499	78	6.88687	40.3	1.91568	Endemic	CD	12	Animalia	Tragelaphus	Bovidae	Artiodactyla	Mammalia	Mammalia	0.885608	-0.730823	-0.441133	3.75	15.2613	14.9	12.6	74.9472	NA	NA	NA	NA	3.60369	0.95159	5.34242
7226	S29	Tragelaphus_buxtoni	0.61	0.363723	63	6.79717	39.2156	3.53805	Endemic	CD	12	Animalia	Tragelaphus	Bovidae	Artiodactyla	Mammalia	Mammalia	0.438384	0.290092	-1.47671	3.75	9.52033	8.6	6.4	76.4471	NA	NA	NA	NA	3.60369	0.95159	5.34242
7227	S29	Tragelaphus_buxtoni	0.67	0.399499	70	7.1198	39.7548	3.37264	Endemic	CD	12	Animalia	Tragelaphus	Bovidae	Artiodactyla	Mammalia	Mammalia	0.433773	-0.1811	-1.20976	3.75	10.695	9.7	7.6	75.982	NA	NA	NA	NA	3.60369	0.95159	5.34242
7228	S29	Tragelaphus_buxtoni	0.67	0.399499	37	7.09019	39.7902	3.61111	Endemic	CD	12	Animalia	Tragelaphus	Bovidae	Artiodactyla	Mammalia	Mammalia	0.433773	-0.1811	-1.20976	3.75	10.695	9.7	7.6	75.9003	NA	NA	NA	NA	3.60369	0.95159	5.34242
7229	S29	Tragelaphus_buxtoni	0.69	0.411424	34	7.32257	39.1678	3.71035	Endemic	CD	12	Animalia	Tragelaphus	Bovidae	Artiodactyla	Mammalia	Mammalia	0.558258	-0.0425138	-1.2926	3.75	11.4633	10.1	8	77.0436	NA	NA	NA	NA	3.60369	0.95159	5.34242
7230	S29	Tragelaphus_buxtoni	0.65	0.387574	46	6.90443	40.1375	2.15001	Endemic	CD	12	Animalia	Tragelaphus	Bovidae	Artiodactyla	Mammalia	Mammalia	0.691965	-0.652291	-0.781722	3.75	13.5753	13.4	11.1	75.2037	NA	NA	NA	NA	3.60369	0.95159	5.34242
7231	S39	Trichosurus_cunninghami	0.71	0.42335	32	-37.5586	145.884	0.447683	Core	CD	9	Animalia	Trichosurus	Phalangeridae	Diprotodontia	Mammalia	Mammalia	0.360004	1.06617	-0.800132	5.077	9.88967	9.6	7	-186.302	NA	NA	NA	NA	3.64147	0.80455	3.54407
7232	S686	Tscherskia_triton	0.601	0.358357	30	38.2218	115.731	-0.787362	Core	CD	10	Animalia	Tscherskia	Cricetidae	Rodentia	Mammalia	Mammalia	-0.423792	-1.39142	2.03044	6.525	13.1007	11.8	8.2	-55.0296	NA	NA	NA	NA	3.16435	1.93751	1.39794
7233	S686	Tscherskia_triton	0.615	0.366704	31	38.7997	116.261	-0.802524	Core	CD	10	Animalia	Tscherskia	Cricetidae	Rodentia	Mammalia	Mammalia	-0.340802	-1.28979	2.19152	6.525	12.8593	11.5	7.7	-56.405	NA	NA	NA	NA	3.16435	1.93751	1.39794
7234	S686	Tscherskia_triton	0.647	0.385785	32	40.2337	116.717	-0.763929	Core	CD	10	Animalia	Tscherskia	Cricetidae	Rodentia	Mammalia	Mammalia	-0.409961	-1.17892	2.33881	6.525	11.4447	10.6	6.4	-57.8591	NA	NA	NA	NA	3.16435	1.93751	1.39794
7263	S394	Ursus_americanus	0.699	0.416791	20	53.6236	-129.019	-0.24703	Edge	CD	10	Animalia	Ursus	Ursidae	Carnivora	Mammalia	Mammalia	0.355393	2.65067	-0.211006	7.131	6.04533	5.1	-7.8	-131.904	NA	NA	NA	NA	4.00346	1.52021	5.08332
7264	S394	Ursus_americanus	0.664	0.395921	16	53.3727	-129.021	-0.43587	Edge	CD	10	Animalia	Ursus	Ursidae	Carnivora	Mammalia	Mammalia	0.360004	2.77078	-0.39971	7.131	6.13433	4.9	-8	-131.754	NA	NA	NA	NA	4.00346	1.52021	5.08332
7265	S394	Ursus_americanus	0.707	0.421561	50	52.9162	-128.854	0.192679	Edge	CD	10	Animalia	Ursus	Ursidae	Carnivora	Mammalia	Mammalia	0.553648	3.07567	-0.32607	7.131	7.01933	5.9	-6.6	-131.026	NA	NA	NA	NA	4.00346	1.52021	5.08332
7266	S394	Ursus_americanus	0.668	0.398306	11	52.6035	-128.344	-0.245651	Edge	CD	10	Animalia	Ursus	Ursidae	Carnivora	Mammalia	Mammalia	0.719628	3.37132	-0.169583	7.131	7.53	6.6	-6.3	-129.451	NA	NA	NA	NA	4.00346	1.52021	5.08332
7267	S394	Ursus_americanus	0.692	0.412617	10	52.7522	-128.245	-0.402789	Edge	CD	10	Animalia	Ursus	Ursidae	Carnivora	Mammalia	Mammalia	0.645859	3.23735	-0.100545	7.131	6.76852	6.2	-7	-129.273	NA	NA	NA	NA	4.00346	1.52021	5.08332
7268	S394	Ursus_americanus	0.725	0.432294	10	52.3388	-128.107	-0.309058	Edge	CD	10	Animalia	Ursus	Ursidae	Carnivora	Mammalia	Mammalia	0.742681	3.61153	-0.174185	7.131	7.24367	6	-6.7	-128.653	NA	NA	NA	NA	4.00346	1.52021	5.08332
7269	S394	Ursus_americanus	0.747	0.445412	21	53.0547	-128.423	0.326384	Edge	CD	10	Animalia	Ursus	Ursidae	Carnivora	Mammalia	Mammalia	0.115644	2.63219	-0.487159	7.131	4.598	3.7	-9.4	-129.937	NA	NA	NA	NA	4.00346	1.52021	5.08332
7270	S394	Ursus_americanus	0.673	0.401288	13	52.851	-128.311	-0.180867	Edge	CD	10	Animalia	Ursus	Ursidae	Carnivora	Mammalia	Mammalia	0.507542	3.05257	-0.220211	7.131	6.36633	5.6	-7.5	-129.509	NA	NA	NA	NA	4.00346	1.52021	5.08332
7271	S394	Ursus_americanus	0.667	0.39771	23	52.5062	-128.16	-0.575089	Edge	CD	10	Animalia	Ursus	Ursidae	Carnivora	Mammalia	Mammalia	0.848724	3.66235	-0.0130962	7.131	7.65133	6.7	-6.3	-128.893	NA	NA	NA	NA	4.00346	1.52021	5.08332
7272	S394	Ursus_americanus	0.793	0.47284	17	54.4768	-128.64	-0.612305	Sub_edge	CD	10	Animalia	Ursus	Ursidae	Carnivora	Mammalia	Mammalia	-0.262423	1.06155	-0.321467	7.131	6.67433	4.5	-8.1	-131.411	NA	NA	NA	NA	4.00346	1.52021	5.08332
7273	S394	Ursus_americanus	0.621	0.370282	19	50.3376	-126.91	-0.416573	Edge	CD	10	Animalia	Ursus	Ursidae	Carnivora	Mammalia	Mammalia	0.194023	1.86073	-0.998042	7.131	6.97367	5.5	-5.9	-124.273	NA	NA	NA	NA	4.00346	1.52021	5.08332
7274	S546	Ursus_americanus	0.729	0.434679	20	62.068	-150.718	-0.479979	Sub_edge	CD	13	Animalia	Ursus	Ursidae	Carnivora	Mammalia	Mammalia	-1.41967	-0.0240357	0.267659	7.131	0.645667	-2.2	-7.5	-197.804	NA	NA	NA	NA	4.00346	1.52021	5.08332
7275	S546	Ursus_americanus	0.673	0.401288	11	61.0518	-147.602	0.039677	Sub_edge	CD	13	Animalia	Ursus	Ursidae	Carnivora	Mammalia	Mammalia	-1.05083	0.816718	-0.574607	7.131	1.02833	-1.2	-7.3	-188.356	NA	NA	NA	NA	4.00346	1.52021	5.08332
7276	S546	Ursus_americanus	0.71	0.42335	79	60.4229	-149.519	0.0369203	Sub_edge	CD	13	Animalia	Ursus	Ursidae	Carnivora	Mammalia	Mammalia	-1.00011	0.728947	-0.726491	7.131	0.888	-1.1	-8.4	-193.345	NA	NA	NA	NA	4.00346	1.52021	5.08332
7277	S467	Ursus_americanus	0.682	0.406654	32	29.1413	-103.225	0.35533	Edge	CD	7	Animalia	Ursus	Ursidae	Carnivora	Mammalia	Mammalia	0.281624	-1.94576	0.534607	7.131	20.428	18.7	13.5	-58.9205	NA	NA	NA	NA	4.00346	1.52021	5.08332
7278	S467	Ursus_americanus	0.707	0.421561	58	29.2516	-101.859	0.374628	Edge	CD	7	Animalia	Ursus	Ursidae	Carnivora	Mammalia	Mammalia	0.364614	-1.86261	0.120378	7.131	21.04	19.6	13.3	-55.6558	NA	NA	NA	NA	4.00346	1.52021	5.08332
7279	S467	Ursus_americanus	0.499	0.297537	29	33.31	-108.776	2.90675	Sub_edge	CD	7	Animalia	Ursus	Ursidae	Carnivora	Mammalia	Mammalia	-0.529835	-0.86017	0.157198	7.131	7.347	5.2	-0.8	-72.2077	NA	NA	NA	NA	4.00346	1.52021	5.08332
7280	S396	Ursus_americanus	0.441	0.262954	25	50.6797	-56.9468	-0.486871	Island	CD	12	Animalia	Ursus	Ursidae	Carnivora	Mammalia	Mammalia	-1.19376	1.34334	-0.565402	7.131	1.49367	0	-21.6	29.1428	NA	NA	NA	NA	4.00346	1.52021	5.08332
7281	S396	Ursus_americanus	0.411	0.245066	47	49.8693	-56.2201	-0.664685	Island	CD	12	Animalia	Ursus	Ursidae	Carnivora	Mammalia	Mammalia	-1.00011	0.821338	-0.151173	7.131	2.87467	1.8	-20.4	30.8773	NA	NA	NA	NA	4.00346	1.52021	5.08332
7282	S396	Ursus_americanus	0.383	0.22837	21	48.4351	-53.4266	-0.561305	Island	CD	12	Animalia	Ursus	Ursidae	Carnivora	Mammalia	Mammalia	-0.755753	1.17242	-0.952016	7.131	4.10833	3.2	-19.1	36.5286	NA	NA	NA	NA	4.00346	1.52021	5.08332
7283	S139	Ursus_arctos	0.66	0.393536	29	66.0765	21.4064	-0.584737	Sub_edge	CD	19	Animalia	Ursus	Ursidae	Carnivora	Mammalia	Mammalia	-1.53033	0.0591157	0.0605445	7.585	1.155	-0.6	-25	91.8378	NA	NA	NA	NA	4.13914	1.52327	5.29604
7284	S139	Ursus_arctos	0.66	0.393536	108	65.5538	20.3078	-0.182245	Sub_edge	CD	19	Animalia	Ursus	Ursidae	Carnivora	Mammalia	Mammalia	-1.6041	0.206941	0.115775	7.585	0.466667	-1.8	-25.2	93.4256	NA	NA	NA	NA	4.13914	1.52327	5.29604
7285	S139	Ursus_arctos	0.66	0.393536	88	64.4873	15.6715	-0.24703	Core	CD	19	Animalia	Ursus	Ursidae	Carnivora	Mammalia	Mammalia	-1.23986	0.280853	-0.307659	7.585	0.696667	1	-20.3	98.0994	NA	NA	NA	NA	4.13914	1.52327	5.29604
7286	S139	Ursus_arctos	0.66	0.393536	155	61.8328	13.198	-0.0554325	Core	CD	19	Animalia	Ursus	Ursidae	Carnivora	Mammalia	Mammalia	-1.19837	0.285473	-0.123557	7.585	0.693667	1.2	-20.6	103.065	NA	NA	NA	NA	4.13914	1.52327	5.29604
7287	S614	Ursus_arctos	0.827	0.493113	13	57.3534	49.8898	-0.594386	Core	CD	17	Animalia	Ursus	Ursidae	Carnivora	Mammalia	Mammalia	-1.35052	-0.000938109	0.635863	7.585	2.83167	2.2	-8.8	65.5353	NA	NA	NA	NA	4.13914	1.52327	5.29604
7288	S614	Ursus_arctos	0.789	0.470455	16	63.0112	42.8959	-0.717064	Core	CD	17	Animalia	Ursus	Ursidae	Carnivora	Mammalia	Mammalia	-1.49805	0.0498767	0.387325	7.585	1.09033	-0.4	-20.7	70.6015	NA	NA	NA	NA	4.13914	1.52327	5.29604
7289	S614	Ursus_arctos	0.821	0.489535	26	65.6688	29.5788	-0.466195	Core	CD	17	Animalia	Ursus	Ursidae	Carnivora	Mammalia	Mammalia	-1.50267	0.230038	0.115775	7.585	-0.226	-1.4	-24.9	84.2692	NA	NA	NA	NA	4.13914	1.52327	5.29604
7290	S614	Ursus_arctos	0.766	0.456741	44	61.5175	28.7867	-0.667441	Sub_edge	CD	17	Animalia	Ursus	Ursidae	Carnivora	Mammalia	Mammalia	-1.1246	0.220799	0.00531397	7.585	3.544	2.6	-21.4	90.2861	NA	NA	NA	NA	4.13914	1.52327	5.29604
7291	S614	Ursus_arctos	0.798	0.475821	32	59.548	34.0311	-0.630225	Core	CD	17	Animalia	Ursus	Ursidae	Carnivora	Mammalia	Mammalia	-1.17993	0.188462	0.184813	7.585	3.378	2.4	-18.7	86.2071	NA	NA	NA	NA	4.13914	1.52327	5.29604
7292	S614	Ursus_arctos	0.682	0.406654	62	59.1503	26.4037	-0.620576	Edge	CD	17	Animalia	Ursus	Ursidae	Carnivora	Mammalia	Mammalia	-1.03239	0.128409	-0.118955	7.585	4.90533	4.1	-20.8	95.7177	NA	NA	NA	NA	4.13914	1.52327	5.29604
7293	S600	Ursus_arctos	0.77	0.459126	41	69.3466	29.3917	-0.708793	Edge	CD	13	Animalia	Ursus	Ursidae	Carnivora	Mammalia	Mammalia	-1.35052	0.193082	-0.648248	7.585	-0.324333	-0.9	-21.4	79.473	NA	NA	NA	NA	4.13914	1.52327	5.29604
7294	S600	Ursus_arctos	0.81	0.482976	78	64.3632	29.882	-0.579224	Core	CD	13	Animalia	Ursus	Ursidae	Carnivora	Mammalia	Mammalia	-1.41967	0.183843	0.198621	7.585	0.992	-0.2	-23.8	85.6155	NA	NA	NA	NA	4.13914	1.52327	5.29604
7295	S600	Ursus_arctos	0.8	0.477014	27	64.6885	43.2914	-0.726713	Sub_edge	CD	13	Animalia	Ursus	Ursidae	Carnivora	Mammalia	Mammalia	-1.55338	0.133028	0.180211	7.585	0.0276667	-1.4	-23.5	68.2117	NA	NA	NA	NA	4.13914	1.52327	5.29604
7296	S600	Ursus_arctos	0.09	0.053664	71	49.3089	19.6719	0.664092	Edge	CD	13	Animalia	Ursus	Ursidae	Carnivora	Mammalia	Mammalia	-0.668152	0.904489	0.198621	7.585	4.40267	3.9	-6.3	111.218	NA	NA	NA	NA	4.13914	1.52327	5.29604
7297	S600	Ursus_arctos	0.11	0.0655894	96	48.7214	19.5597	0.406331	Sub_edge	CD	13	Animalia	Ursus	Ursidae	Carnivora	Mammalia	Mammalia	-0.72809	0.396341	-0.00849368	7.585	5.613	5.5	-4.2	111.679	NA	NA	NA	NA	4.13914	1.52327	5.29604
7298	S600	Ursus_arctos	0.1	0.0596267	16	49.0328	22.2839	0.0768938	Sub_edge	CD	13	Animalia	Ursus	Ursidae	Carnivora	Mammalia	Mammalia	-0.751143	0.234658	0.0743522	7.585	7.29167	6.7	-3.5	108.951	NA	NA	NA	NA	4.13914	1.52327	5.29604
7299	S600	Ursus_arctos	0.05	0.0298134	109	46.2975	26.2478	1.02661	Edge	CD	13	Animalia	Ursus	Ursidae	Carnivora	Mammalia	Mammalia	-0.871017	0.133028	0.0513395	7.585	4.84067	5.3	-2.9	106.183	NA	NA	NA	NA	4.13914	1.52327	5.29604
7300	S557	Ursus_thibetanus	0.3	0.17888	52	34.7725	132.193	-0.194651	Island	CD	6	Animalia	Ursus	Ursidae	Carnivora	Mammalia	Mammalia	0.355393	1.65747	1.22499	6.04	12.1043	10.3	4.3	-96.2099	NA	NA	NA	NA	4.03463	1.66456	4.98778
7301	S557	Ursus_thibetanus	0.301	0.179476	24	35.2708	134.372	0.552441	Island	CD	6	Animalia	Ursus	Ursidae	Carnivora	Mammalia	Mammalia	0.0833699	1.85611	1.31704	6.04	9	7.8	1.4	-102.19	NA	NA	NA	NA	4.03463	1.66456	4.98778
7302	S557	Ursus_thibetanus	0.324	0.193191	66	35.5644	135.057	-0.274598	Island	CD	6	Animalia	Ursus	Ursidae	Carnivora	Mammalia	Mammalia	0.502931	1.76372	0.870593	6.04	13.475	12.5	5.7	-104.101	NA	NA	NA	NA	4.03463	1.66456	4.98778
7303	S557	Ursus_thibetanus	0.45	0.26832	67	35.3824	135.73	-0.172596	Island	CD	6	Animalia	Ursus	Ursidae	Carnivora	Mammalia	Mammalia	0.456826	1.736	1.04089	6.04	12.7573	12.1	6	-105.955	NA	NA	NA	NA	4.03463	1.66456	4.98778
7304	S34	Varecia_variegata	0.658	0.392344	10	-17.4898	48.7472	0.580009	Endemic	CD	10	Animalia	Varecia	Lemuridae	Primates	Mammalia	Mammalia	1.28673	-0.476749	0.603645	3.919	19.25	18.9	15.2	31.8433	NA	NA	NA	NA	3.83529	1.62442	3.53863
7305	S34	Varecia_variegata	0.573	0.341661	14	-18.8145	48.4299	0.526252	Endemic	CD	10	Animalia	Varecia	Lemuridae	Primates	Mammalia	Mammalia	1.43427	0.497971	0.84758	3.919	18.8483	18.1	14.1	30.3415	NA	NA	NA	NA	3.83529	1.62442	3.53863
7306	S34	Varecia_variegata	0.609	0.363127	11	-20.3954	47.6361	1.07072	Endemic	CD	10	Animalia	Varecia	Lemuridae	Primates	Mammalia	Mammalia	1.23601	0.437917	0.760132	3.919	16.9543	16.4	13.5	29.0828	NA	NA	NA	NA	3.83529	1.62442	3.53863
7307	S34	Varecia_variegata	0.566	0.337487	10	-21.2591	47.4241	0.509711	Endemic	CD	10	Animalia	Varecia	Lemuridae	Primates	Mammalia	Mammalia	1.55875	0.539547	1.16055	3.919	19.064	18.6	15.2	28.0625	NA	NA	NA	NA	3.83529	1.62442	3.53863
7308	S34	Varecia_variegata	0.648	0.386381	30	-21.3739	47.4498	0.444926	Endemic	CD	10	Animalia	Varecia	Lemuridae	Primates	Mammalia	Mammalia	1.38816	0.391722	0.912016	3.919	18.2463	17.7	14.3	27.8512	NA	NA	NA	NA	3.83529	1.62442	3.53863
7309	S34	Varecia_variegata	0.46	0.274283	32	-21.3629	47.8484	-0.314571	Endemic	CD	10	Animalia	Varecia	Lemuridae	Primates	Mammalia	Mammalia	2.05669	1.24171	1.36767	3.919	22.414	21.6	18.5	27.3146	NA	NA	NA	NA	3.83529	1.62442	3.53863
7310	S34	Varecia_variegata	0.487	0.290382	21	-21.4064	47.9406	-0.404167	Endemic	CD	10	Animalia	Varecia	Lemuridae	Primates	Mammalia	Mammalia	2.06591	1.26943	1.22959	3.919	22.768	22	19	27.12	NA	NA	NA	NA	3.83529	1.62442	3.53863
7311	S34	Varecia_variegata	0.527	0.314233	10	-21.4822	47.8914	-0.236003	Endemic	CD	10	Animalia	Varecia	Lemuridae	Primates	Mammalia	Mammalia	2.0613	1.29253	1.25721	3.919	22.6133	21.8	18.7	27.0723	NA	NA	NA	NA	3.83529	1.62442	3.53863
7312	S34	Varecia_variegata	0.488	0.290978	11	-23.037	47.74	-0.801146	Endemic	CD	10	Animalia	Varecia	Lemuridae	Primates	Mammalia	Mammalia	2.05669	1.47731	0.925824	3.919	23.4417	22.7	19.8	24.881	NA	NA	NA	NA	3.83529	1.62442	3.53863
7313	S570	Vulpes_macrotis	0.4	0.238507	15	35.8679	-120.8	-0.57371	Edge	CD	8	Animalia	Vulpes	Canidae	Carnivora	Mammalia	Mammalia	0.092591	-1.93652	-0.537787	6.192	15.492	14.2	10.1	-103.338	NA	NA	NA	NA	3.86332	1.82612	3.33244
7314	S570	Vulpes_macrotis	0.32	0.190805	21	36.6017	-120.833	-0.303544	Core	CD	8	Animalia	Vulpes	Canidae	Carnivora	Mammalia	Mammalia	0.0280431	-2.03353	-0.284647	6.192	16.331	14.5	9.6	-103.47	NA	NA	NA	NA	3.86332	1.82612	3.33244
7315	S570	Vulpes_macrotis	0.39	0.232544	25	35.4014	-119.55	-0.696388	Core	CD	8	Animalia	Vulpes	Canidae	Carnivora	Mammalia	Mammalia	0.0510959	-2.07511	-0.247826	6.192	18.3237	16.4	10.8	-99.9769	NA	NA	NA	NA	3.86332	1.82612	3.33244
7316	S570	Vulpes_macrotis	0.46	0.274283	35	35.3014	-119.867	0.0892994	Sub_edge	CD	8	Animalia	Vulpes	Canidae	Carnivora	Mammalia	Mammalia	0.111033	-1.56696	-0.284647	6.192	15.158	13.5	8.2	-100.818	NA	NA	NA	NA	3.86332	1.82612	3.33244
7317	S570	Vulpes_macrotis	0.36	0.214656	95	35.3683	-119.017	-0.64263	Core	CD	8	Animalia	Vulpes	Canidae	Carnivora	Mammalia	Mammalia	0.184802	-2.11668	-0.224813	6.192	18.6413	18	12	-98.557	NA	NA	NA	NA	3.86332	1.82612	3.33244
7318	S570	Vulpes_macrotis	0.4	0.238507	116	35.1347	-119.45	-0.415194	Sub_edge	CD	8	Animalia	Vulpes	Canidae	Carnivora	Mammalia	Mammalia	0.092591	-1.98733	-0.261634	6.192	17.8907	16.5	11	-99.7025	NA	NA	NA	NA	3.86332	1.82612	3.33244
7319	S437	Vulpes_vulpes	0.765	0.456144	32	53.8508	23.1027	-0.623333	Core	CD	9	Animalia	Vulpes	Canidae	Carnivora	Mammalia	Mammalia	-0.866407	-0.0887091	-0.0545192	7.924	6.618	6.3	-12.5	104.606	NA	NA	NA	NA	3.6213	1.74435	3.70561
7320	S437	Vulpes_vulpes	0.742	0.44243	31	53.7127	22.0915	-0.638495	Core	CD	9	Animalia	Vulpes	Canidae	Carnivora	Mammalia	Mammalia	-0.884849	-0.0656115	0.0973649	7.924	7.09733	6.5	-12	105.701	NA	NA	NA	NA	3.6213	1.74435	3.70561
7321	S437	Vulpes_vulpes	0.738	0.440045	32	53.5009	20.7618	-0.609549	Sub_edge	CD	9	Animalia	Vulpes	Canidae	Carnivora	Mammalia	Mammalia	-0.866407	-0.0656115	0.120378	7.924	7.22767	6.9	-11.7	107.094	NA	NA	NA	NA	3.6213	1.74435	3.70561
7322	S437	Vulpes_vulpes	0.743	0.443026	70	52.9881	23.6036	-0.598521	Core	CD	9	Animalia	Vulpes	Canidae	Carnivora	Mammalia	Mammalia	-0.824912	-0.0933286	-0.0499166	7.924	6.59467	6.7	-9.3	104.827	NA	NA	NA	NA	3.6213	1.74435	3.70561
7323	S458	Xerospermophilus_perotensis	0.711	0.423946	15	19.4969	-97.3619	2.40914	Endemic	CD	5	Animalia	Xerospermophilus	Sciuridae	Rodentia	Mammalia	Mammalia	0.230908	-1.35446	-0.956619	3.72	14.095	13.4	9.2	-47.6897	NA	NA	NA	NA	NA	NA	NA
7324	S458	Xerospermophilus_perotensis	0.686	0.409039	12	19.5561	-97.2307	2.56766	Endemic	CD	5	Animalia	Xerospermophilus	Sciuridae	Rodentia	Mammalia	Mammalia	0.24935	-0.924843	-0.919798	3.72	13.1487	12	7.6	-47.3639	NA	NA	NA	NA	NA	NA	NA
7325	S458	Xerospermophilus_perotensis	0.735	0.438256	16	19.4967	-97.4866	2.45325	Endemic	CD	5	Animalia	Xerospermophilus	Sciuridae	Rodentia	Mammalia	Mammalia	0.318509	-1.40065	-0.754107	3.72	14.3943	14.2	10.1	-47.9768	NA	NA	NA	NA	NA	NA	NA
7326	S458	Xerospermophilus_perotensis	0.64	0.381611	14	19.4971	-97.3619	2.40914	Endemic	CD	5	Animalia	Xerospermophilus	Sciuridae	Rodentia	Mammalia	Mammalia	0.230908	-1.35446	-0.956619	3.72	14.095	13.4	9.2	-47.6897	NA	NA	NA	NA	NA	NA	NA
7327	S458	Xerospermophilus_perotensis	0.603	0.359549	14	19.5321	-97.4357	2.55388	Endemic	CD	5	Animalia	Xerospermophilus	Sciuridae	Rodentia	Mammalia	Mammalia	0.207855	-1.30826	-0.942811	3.72	13.696	12.9	8.6	-47.8451	NA	NA	NA	NA	NA	NA	NA
7328	S709	Acrocephalus_agricola	0.8	0.477014	24	43.6682	28.5333	-0.81493	Edge	CD	5	Animalia	Acrocephalus	Acrocephalidae	Passeriformes	Aves	Birds	-0.511393	-0.245773	-0.749504	7.072	12.012	12	5.4	104.406	NA	NA	NA	NA	NA	NA	NA
7329	S169	Agelaius_phoeniceus	0.835	0.497883	20	38.1344	-122.453	-0.816308	Edge	CD	10	Animalia	Agelaius	Icteridae	Passeriformes	Aves	Birds	0.419941	-0.998756	-0.675863	6.89	15.22	13.8	9.8	-107.978	NA	NA	NA	NA	3.86332	1.9933	1.68529
7330	S169	Agelaius_phoeniceus	0.789	0.470455	20	41.7064	-122.479	0.268491	Core	CD	10	Animalia	Agelaius	Icteridae	Passeriformes	Aves	Birds	-0.234759	-1.24359	-0.303057	6.89	11.4263	10.5	3.7	-108.702	NA	NA	NA	NA	3.86332	1.9933	1.68529
7342	S42	Alectoris_graeca	0.37	0.220619	12	41.4536	24.1947	0.403574	Sub_edge	CD	8	Animalia	Alectoris	Phasianidae	Galliformes	Aves	Birds	-0.48834	-0.282729	-0.952016	5.618	10.174	9.7	3.8	110.156	NA	NA	NA	NA	3.56229	1.98929	2.80448
7343	S42	Alectoris_graeca	0.2	0.119253	17	37.6456	22.2229	1.63862	Sub_edge	CD	8	Animalia	Alectoris	Phasianidae	Galliformes	Aves	Birds	-0.197875	-0.0933286	-0.708081	5.618	8.504	8.5	3.3	112.43	NA	NA	NA	NA	3.56229	1.98929	2.80448
7344	S42	Alectoris_graeca	0.34	0.202731	59	39.7936	22.6439	0.20095	Edge	CD	8	Animalia	Alectoris	Phasianidae	Galliformes	Aves	Birds	-0.354634	-0.573759	-0.772517	5.618	10.9437	11	5.3	111.913	NA	NA	NA	NA	3.56229	1.98929	2.80448
7345	S42	Alectoris_graeca	0.37	0.220619	14	40.0769	22.2454	0.429764	Sub_edge	CD	8	Animalia	Alectoris	Phasianidae	Galliformes	Aves	Birds	-0.336192	-0.652291	-0.63444	5.618	11.092	11.4	5.7	112.239	NA	NA	NA	NA	3.56229	1.98929	2.80448
7346	S42	Alectoris_graeca	0.32	0.190805	108	39.8379	21.2106	1.04729	Core	CD	8	Animalia	Alectoris	Phasianidae	Galliformes	Aves	Birds	-0.377687	-0.0101772	-0.786324	5.618	8.51367	8.4	2.9	113.186	NA	NA	NA	NA	3.56229	1.98929	2.80448
7347	S42	Alectoris_graeca	0.3	0.17888	16	39.1347	21.6437	0.155463	Core	CD	8	Animalia	Alectoris	Phasianidae	Galliformes	Aves	Birds	-0.165601	-0.27349	-0.59762	5.618	10.3393	10.5	5	112.871	NA	NA	NA	NA	3.56229	1.98929	2.80448
7348	S285	Alectoris_magna	0.46	0.274283	10	36.9496	104.536	2.60488	Sub_edge	CD	7	Animalia	Alectoris	Phasianidae	Galliformes	Aves	Birds	-1.2122	-1.02647	0.787747	5.8	5.618	4.4	0.4	-30.0297	NA	NA	NA	NA	NA	NA	NA
7349	S285	Alectoris_magna	0.59	0.351798	17	36.0173	103.663	2.00527	Core	CD	7	Animalia	Alectoris	Phasianidae	Galliformes	Aves	Birds	-1.01856	-1.00338	0.889003	5.8	6.57167	5.7	1.9	-28.0386	NA	NA	NA	NA	NA	NA	NA
7350	S285	Alectoris_magna	0.41	0.24447	10	35.6589	104.523	1.86743	Core	CD	7	Animalia	Alectoris	Phasianidae	Galliformes	Aves	Birds	-0.940176	-0.901746	0.714106	5.8	6.38167	6.3	2.5	-29.7838	NA	NA	NA	NA	NA	NA	NA
7351	S285	Alectoris_magna	0.31	0.184843	13	36.4551	105.636	2.8778	Sub_edge	CD	7	Animalia	Alectoris	Phasianidae	Galliformes	Aves	Birds	-1.24908	-0.592238	0.608248	5.8	3.17633	2.4	-1.5	-32.2585	NA	NA	NA	NA	NA	NA	NA
7352	S677	Ammodramus_maritimus	0.695	0.414406	25	26.3499	-97.3704	-0.808038	Edge	CD	14	Animalia	Ammodramus	Emberizidae	Passeriformes	Aves	Birds	0.784176	-0.938702	-0.0130962	5.307	22.4633	21.8	15	-45.6201	NA	NA	NA	NA	3.51654	1.47906	1.36642
7353	S677	Ammodramus_maritimus	0.799	0.476417	26	27.9834	-96.9804	-0.812173	Sub_edge	CD	14	Animalia	Ammodramus	Emberizidae	Passeriformes	Aves	Birds	0.761123	-0.527564	0.157198	5.307	21.8025	21.1	14	-44.4407	NA	NA	NA	NA	3.51654	1.47906	1.36642
7354	S677	Ammodramus_maritimus	0.825	0.49192	32	29.0826	-95.2418	-0.812173	Core	CD	14	Animalia	Ammodramus	Emberizidae	Passeriformes	Aves	Birds	0.848724	0.151506	0.447159	5.307	20.9163	20.1	12	-40.316	NA	NA	NA	NA	3.51654	1.47906	1.36642
7355	S677	Ammodramus_maritimus	0.833	0.496691	72	29.6699	-92.8494	-0.812173	Core	CD	14	Animalia	Ammodramus	Emberizidae	Passeriformes	Aves	Birds	0.871777	0.636557	0.391928	5.307	20.2135	19.5	11.9	-34.8526	NA	NA	NA	NA	3.51654	1.47906	1.36642
7356	S677	Ammodramus_maritimus	0.824	0.491324	72	29.4616	-89.8755	-0.812173	Core	CD	14	Animalia	Ammodramus	Emberizidae	Passeriformes	Aves	Birds	0.968599	0.812099	0.313685	5.307	20.6656	20	12.5	-28.3016	NA	NA	NA	NA	3.51654	1.47906	1.36642
7357	S677	Ammodramus_maritimus	0.823	0.490728	49	30.228	-89.4258	-0.813552	Core	CD	14	Animalia	Ammodramus	Emberizidae	Passeriformes	Aves	Birds	0.839503	0.594981	0.286069	5.307	19.627	19.1	11.3	-27.2736	NA	NA	NA	NA	3.51654	1.47906	1.36642
7359	S677	Ammodramus_maritimus	0.808	0.481784	30	30.0181	-84.3689	-0.809416	Core	CD	14	Animalia	Ammodramus	Emberizidae	Passeriformes	Aves	Birds	0.987041	0.400961	0.714106	5.307	20.0788	19.5	13.2	-16.5416	NA	NA	NA	NA	3.51654	1.47906	1.36642
7360	S677	Ammodramus_maritimus	0.814	0.485361	32	29.1655	-82.8508	-0.803903	Core	CD	14	Animalia	Ammodramus	Emberizidae	Passeriformes	Aves	Birds	1.05159	-0.153382	0.755529	5.307	20.8625	20.4	14.5	-13.4724	NA	NA	NA	NA	3.51654	1.47906	1.36642
7361	S442	Ammodramus_savannarum	0.73	0.435275	34	27.5506	-81.4812	-0.765308	Sub_edge	CD	6	Animalia	Ammodramus	Emberizidae	Passeriformes	Aves	Birds	1.20374	-0.412076	0.714106	6.902	22.5413	22	17.5	-10.8584	NA	NA	NA	NA	3.40739	1.64399	1.25648
7362	S442	Ammodramus_savannarum	0.72	0.429312	11	27.4967	-80.8418	-0.783227	Sub_edge	CD	6	Animalia	Ammodramus	Emberizidae	Passeriformes	Aves	Birds	1.19913	-0.388978	0.506992	6.902	22.4873	22	18.3	-9.56762	NA	NA	NA	NA	3.40739	1.64399	1.25648
7363	S442	Ammodramus_savannarum	0.76	0.453163	19	27.499	-81.1993	-0.790119	Sub_edge	CD	6	Animalia	Ammodramus	Emberizidae	Passeriformes	Aves	Birds	1.19452	-0.449032	0.640466	6.902	22.5033	22.1	17.9	-10.2924	NA	NA	NA	NA	3.40739	1.64399	1.25648
7364	S442	Ammodramus_savannarum	0.75	0.4472	16	27.5004	-81.349	-0.785984	Sub_edge	CD	6	Animalia	Ammodramus	Emberizidae	Passeriformes	Aves	Birds	1.19452	-0.458271	0.681889	6.902	22.5133	22.1	17.7	-10.5965	NA	NA	NA	NA	3.40739	1.64399	1.25648
7365	S442	Ammodramus_savannarum	0.71	0.42335	25	27.9233	-81.0895	-0.773578	Sub_edge	CD	6	Animalia	Ammodramus	Emberizidae	Passeriformes	Aves	Birds	1.15763	-0.310446	0.511594	6.902	22.2853	22	17.6	-10.0121	NA	NA	NA	NA	3.40739	1.64399	1.25648
7366	S37	Anthornis_melanura	0.41	0.24447	32	-35.4735	174.735	-0.810795	Isle	CD	8	Animalia	Anthornis	Meliphagidae	Passeriformes	Aves	Birds	0.904051	1.39416	-0.961221	5.398	16.4563	15.3	13.1	-257.82	NA	NA	NA	NA	NA	NA	NA
7367	S37	Anthornis_melanura	0.62	0.369686	55	-36.603	174.888	-0.762551	Isle	CD	8	Animalia	Anthornis	Meliphagidae	Passeriformes	Aves	Birds	0.558258	0.659654	-1.35244	5.398	15.0667	14.7	12.3	-259.519	NA	NA	NA	NA	NA	NA	NA
7368	S37	Anthornis_melanura	0.68	0.405462	55	-36.203	175.081	-0.113325	Isle	CD	8	Animalia	Anthornis	Meliphagidae	Passeriformes	Aves	Birds	0.834892	1.81916	-0.965824	5.398	13.5613	13.6	11.2	-259.57	NA	NA	NA	NA	NA	NA	NA
7369	S37	Anthornis_melanura	0.68	0.405462	30	-39.0533	175.536	0.184409	Island	CD	8	Animalia	Anthornis	Meliphagidae	Passeriformes	Aves	Birds	0.498321	2.22567	-0.961221	5.398	9.55367	9.4	6.3	-264.084	NA	NA	NA	NA	NA	NA	NA
7370	S37	Anthornis_melanura	0.64	0.381611	31	-40.8599	174.914	-0.441384	Isle	CD	8	Animalia	Anthornis	Meliphagidae	Passeriformes	Aves	Birds	0.350783	0.950684	-1.38926	5.398	12.1075	11.7	8.6	-264.6	NA	NA	NA	NA	NA	NA	NA
7371	S37	Anthornis_melanura	0.66	0.393536	32	-42.3258	173.648	-0.373843	Island	CD	8	Animalia	Anthornis	Meliphagidae	Passeriformes	Aves	Birds	-0.0411154	0.816718	-1.59637	5.398	9.46333	8.9	5.7	-263.07	NA	NA	NA	NA	NA	NA	NA
7372	S37	Anthornis_melanura	0.63	0.375648	25	-45.8625	170.525	-0.701901	Island	CD	8	Animalia	Anthornis	Meliphagidae	Passeriformes	Aves	Birds	-0.0826105	0.622698	-1.49051	5.398	10.5583	9.7	6.9	-259.43	NA	NA	NA	NA	NA	NA	NA
7373	S37	Anthornis_melanura	0.68	0.405462	21	-45.8299	170.352	-0.558548	Island	CD	8	Animalia	Anthornis	Meliphagidae	Passeriformes	Aves	Birds	-0.174822	0.691991	-1.61478	5.398	9.68333	9	6.1	-258.942	NA	NA	NA	NA	NA	NA	NA
7376	S292	Anthus_berthelotii	0.558	0.332717	33	28.3748	-14.0547	-0.0430269	Endemic	CD	5	Animalia	Anthus	Motacillidae	Passeriformes	Aves	Birds	0.442994	-1.46995	-1.38466	3.885	19.4043	17.5	15.5	101.727	NA	NA	NA	NA	NA	NA	NA
7377	S292	Anthus_berthelotii	0.568	0.33868	33	28.3217	-16.4937	2.21203	Endemic	CD	5	Animalia	Anthus	Motacillidae	Passeriformes	Aves	Birds	-0.00884145	-0.76778	-1.09009	3.885	11.531	11	9.1	98.4748	NA	NA	NA	NA	NA	NA	NA
7378	S292	Anthus_berthelotii	0.564	0.336295	32	29.0027	-13.6922	-0.35041	Endemic	CD	5	Animalia	Anthus	Motacillidae	Passeriformes	Aves	Birds	0.461436	-1.43761	-1.34784	3.885	18.7617	17.5	15.6	102.355	NA	NA	NA	NA	NA	NA	NA
7379	S292	Anthus_berthelotii	0.588	0.350605	30	28.1159	-17.249	0.993529	Endemic	CD	5	Animalia	Anthus	Motacillidae	Passeriformes	Aves	Birds	0.295456	-0.966419	-1.18675	3.885	15.1927	14.3	12.4	97.4006	NA	NA	NA	NA	NA	NA	NA
7380	S292	Anthus_berthelotii	0.548	0.326754	31	27.9293	-15.6244	0.826743	Endemic	CD	5	Animalia	Anthus	Motacillidae	Passeriformes	Aves	Birds	0.152528	-1.04957	-1.24198	3.885	14.3717	13.3	11.3	99.5443	NA	NA	NA	NA	NA	NA	NA
7381	S292	Anthus_berthelotii	0.558	0.332717	28	28.7172	-17.8519	0.84604	Endemic	CD	5	Animalia	Anthus	Motacillidae	Passeriformes	Aves	Birds	0.0972016	-0.716965	-1.19135	3.885	13.5033	11.7	9.7	96.715	NA	NA	NA	NA	NA	NA	NA
7382	S292	Anthus_berthelotii	0.564	0.336295	31	27.7205	-18.0102	0.779877	Endemic	CD	5	Animalia	Anthus	Motacillidae	Passeriformes	Aves	Birds	0.304677	-1.07267	-1.24658	3.885	16.1983	14.8	12.8	96.266	NA	NA	NA	NA	NA	NA	NA
7383	S292	Anthus_berthelotii	0.602	0.358953	24	29.2589	-13.5062	-0.587494	Endemic	CD	5	Animalia	Anthus	Motacillidae	Passeriformes	Aves	Birds	0.553648	-1.49766	-1.34784	3.885	19.3942	18.8	16.9	102.657	NA	NA	NA	NA	NA	NA	NA
7384	S292	Anthus_berthelotii	0.5	0.298134	31	32.7444	-16.9806	0.927366	Endemic	CD	5	Animalia	Anthus	Motacillidae	Passeriformes	Aves	Birds	0.198634	-0.255012	-1.38005	3.885	13.9583	11.7	9.4	98.5332	NA	NA	NA	NA	NA	NA	NA
7386	S292	Anthus_berthelotii	0.45	0.26832	31	33.0628	-16.3609	-0.679847	Endemic	CD	5	Animalia	Anthus	Motacillidae	Passeriformes	Aves	Birds	0.581311	-0.966419	-1.45369	3.885	18.4075	17.9	15.6	99.4228	NA	NA	NA	NA	NA	NA	NA
7387	S26	Aquila_fasciata	0.45	0.26832	79	37.4244	-8.5889	-0.191894	Edge	CD	17	Animalia	Aquila	Accipitridae	Accipitriformes	Aves	Birds	0.32773	-1.01723	-0.984234	6.741	15.6077	15.2	12.4	109.727	NA	NA	NA	NA	3.86332	1.36847	3.31175
7388	S26	Aquila_fasciata	0.58	0.345835	34	41.321	-6.84989	-0.0444053	Sub_edge	CD	17	Animalia	Aquila	Accipitridae	Accipitriformes	Aves	Birds	0.0372642	-0.76778	-0.754107	6.741	13.6113	13.1	9.1	111.396	NA	NA	NA	NA	3.86332	1.36847	3.31175
7389	S26	Aquila_fasciata	0.59	0.351798	26	36.6611	-5.26786	0.214734	Edge	CD	17	Animalia	Aquila	Accipitridae	Accipitriformes	Aves	Birds	0.272403	-0.878648	-0.639043	6.741	14.719	14.4	10.5	113.269	NA	NA	NA	NA	3.86332	1.36847	3.31175
7390	S26	Aquila_fasciata	0.6	0.35776	74	39.2284	-6.19548	-0.179488	Core	CD	17	Animalia	Aquila	Accipitridae	Accipitriformes	Aves	Birds	0.0787593	-1.23897	-0.574607	6.741	15.564	15	10.8	112.346	NA	NA	NA	NA	3.86332	1.36847	3.31175
7391	S26	Aquila_fasciata	0.61	0.363723	12	40.6266	0.1656	0.439413	Edge	CD	17	Animalia	Aquila	Accipitridae	Accipitriformes	Aves	Birds	-0.119495	-0.47213	-0.882978	6.741	11.4357	11.7	8	117.764	NA	NA	NA	NA	3.86332	1.36847	3.31175
7392	S248	Biziura_lobata	0.763	0.454952	12	-34.9153	117.906	-0.71155	Edge	CD	8	Animalia	Biziura	Anatidae	Anseriformes	Aves	Birds	0.516763	-0.444413	-1.27419	6.416	15.4203	14.9	12.2	-117.342	NA	NA	NA	NA	3.96023	1.78324	3.29546
7393	S248	Biziura_lobata	0.789	0.470455	38	-35.7939	137.251	-0.588873	Isle	CD	8	Animalia	Biziura	Anatidae	Anseriformes	Aves	Birds	0.383057	-0.412076	-1.4721	6.416	15.0517	14.1	11.8	-162.981	NA	NA	NA	NA	3.96023	1.78324	3.29546
7394	S248	Biziura_lobata	0.783	0.466877	11	-38.2491	144.467	-0.812173	Edge	CD	8	Animalia	Biziura	Anatidae	Anseriformes	Aves	Birds	0.189413	-0.296588	-1.56416	6.416	14.5113	13.7	10.6	-183.762	NA	NA	NA	NA	3.96023	1.78324	3.29546
7395	S248	Biziura_lobata	0.75	0.4472	34	-37.55	143.83	-0.191894	Sub_edge	CD	8	Animalia	Biziura	Anatidae	Anseriformes	Aves	Birds	0.0649276	-0.185719	-1.24658	6.416	12.3733	11.5	8.6	-181.259	NA	NA	NA	NA	3.96023	1.78324	3.29546
7396	S610	Branta_canadensis	0.716	0.426927	25	57.7059	-134.391	-0.60817	Isle	CD	6	Animalia	Branta	Anatidae	Anseriformes	Aves	Birds	-0.24398	1.9947	-0.468749	7.309	4.37933	2.4	-7.3	-149.267	NA	NA	NA	NA	4.16435	2.28369	3.55194
7397	S610	Branta_canadensis	0.708	0.422157	42	61.5899	-148.728	0.976988	Edge	CD	6	Animalia	Branta	Anatidae	Anseriformes	Aves	Birds	-1.62254	0.396341	-0.487159	7.309	-2.405	-5.9	-10.1	-191.881	NA	NA	NA	NA	4.16435	2.28369	3.55194
7398	S610	Branta_canadensis	0.735	0.438256	51	60.4635	-144.942	-0.812173	Isle	CD	6	Animalia	Branta	Anatidae	Anseriformes	Aves	Birds	-0.257812	2.29497	-0.238621	7.309	3.06553	2.1	-4.4	-180.494	NA	NA	NA	NA	4.16435	2.28369	3.55194
7399	S610	Branta_canadensis	0.724	0.431697	34	60.2666	-147.417	-0.770821	Isle	CD	6	Animalia	Branta	Anatidae	Anseriformes	Aves	Birds	-0.446845	1.41264	-0.823145	7.309	5.23333	2.3	-5.4	-187.318	NA	NA	NA	NA	4.16435	2.28369	3.55194
7408	S678	Buteo_ridgwayi	0.78	0.465088	24	18.9902	-69.6263	-0.400032	Sub_edge	CD	11	Animalia	Buteo	Accipitridae	Accipitriformes	Aves	Birds	1.76162	0.377863	-0.482556	4.485	24.0797	23.4	21.7	9.67041	NA	NA	NA	NA	NA	NA	NA
7409	S66	Buteo_swainsoni	0.87	0.518752	301	-31.9063	-62.7272	-0.627468	Core	CD	17	Animalia	Buteo	Accipitridae	Accipitriformes	Aves	Birds	0.447605	-1.00338	0.313685	7.159	17.2253	17.1	14.2	-30.5636	NA	NA	NA	NA	3.86332	1.63632	2.98159
7410	S231	Campylopterus_curvipennis	0.59	0.351798	18	23.2561	-99.2768	1.97771	Edge	CD	10	Animalia	Campylopterus	Trochilidae	Apodiformes	Aves	Birds	0.613585	-0.818594	0.055942	5.39	17.982	15	12	-50.7963	NA	NA	NA	NA	NA	NA	NA
7411	S231	Campylopterus_curvipennis	0.62	0.369686	27	20.0371	-97.4952	0.137543	Sub_edge	CD	10	Animalia	Campylopterus	Trochilidae	Apodiformes	Aves	Birds	2.39787	2.55366	2.38023	5.39	20.642	20.3	15	-47.7798	NA	NA	NA	NA	NA	NA	NA
7412	S231	Campylopterus_curvipennis	0.63	0.375648	22	19.4569	-96.9452	0.823986	Sub_edge	CD	10	Animalia	Campylopterus	Trochilidae	Apodiformes	Aves	Birds	1.3605	0.243897	0.336697	5.39	19.845	18.8	14.5	-46.7487	NA	NA	NA	NA	NA	NA	NA
7413	S231	Campylopterus_curvipennis	0.6	0.35776	13	19.4033	-96.3992	-0.790119	Edge	CD	10	Animalia	Campylopterus	Trochilidae	Apodiformes	Aves	Birds	1.78928	-0.874029	0.898208	5.39	25.083	25	20.8	-45.52	NA	NA	NA	NA	NA	NA	NA
7414	S148	Charadrius_alexandrinus	0.66	0.393536	25	36.9684	-25.1	-0.52271	Isle	CD	21	Animalia	Charadrius	Charadriidae	Charadriiformes	Aves	Birds	0.535205	-0.208817	-1.31101	7.398	16.972	16	13.7	86.8097	NA	NA	NA	NA	3.5977	1.75199	1.67806
7415	S148	Charadrius_alexandrinus	0.68	0.405462	25	15.1508	-23.2167	-0.803903	Isle	CD	21	Animalia	Charadrius	Charadriidae	Charadriiformes	Aves	Birds	1.30978	-2.04277	-0.454941	7.398	24.2298	24.2	22.3	83.757	NA	NA	NA	NA	3.5977	1.75199	1.67806
7416	S148	Charadrius_alexandrinus	0.77	0.459126	25	28.4344	-14	-0.376599	Isle	CD	21	Animalia	Charadrius	Charadriidae	Charadriiformes	Aves	Birds	0.4891	-1.51614	-1.34784	7.398	19.8373	17.9	15.9	101.813	NA	NA	NA	NA	3.5977	1.75199	1.67806
7417	S148	Charadrius_alexandrinus	0.78	0.465088	25	38.718	-9	-0.803903	Core	CD	21	Animalia	Charadrius	Charadriidae	Charadriiformes	Aves	Birds	0.466047	-0.901746	-0.975029	7.398	16.8518	16.4	13.5	109.222	NA	NA	NA	NA	3.5977	1.75199	1.67806
7418	S148	Charadrius_alexandrinus	0.79	0.471051	25	36.9346	-6.35	-0.813552	Core	CD	21	Animalia	Charadrius	Charadriidae	Charadriiformes	Aves	Birds	0.392278	-1.18816	-0.721889	7.398	18.0157	17.2	13.4	112.179	NA	NA	NA	NA	3.5977	1.75199	1.67806
7419	S148	Charadrius_alexandrinus	0.79	0.471051	25	37.1014	-4.75	-0.231867	Core	CD	21	Animalia	Charadrius	Charadriidae	Charadriiformes	Aves	Birds	0.281624	-1.13734	-0.574607	7.398	16.2323	15.7	11.6	113.805	NA	NA	NA	NA	3.5977	1.75199	1.67806
7420	S148	Charadrius_alexandrinus	0.77	0.459126	13	54.5357	8.9	-0.817687	Edge	CD	21	Animalia	Charadrius	Charadriidae	Charadriiformes	Aves	Birds	-0.460677	0.414819	-0.758709	7.398	8.634	7.9	-5.5	112.989	NA	NA	NA	NA	3.5977	1.75199	1.67806
7421	S148	Charadrius_alexandrinus	0.8	0.477014	15	46.7516	30.6	-0.8232	Core	CD	21	Animalia	Charadrius	Charadriidae	Charadriiformes	Aves	Birds	-0.6451	-0.301207	-0.160378	7.398	9.948	10.1	0.7	100.442	NA	NA	NA	NA	3.5977	1.75199	1.67806
7422	S148	Charadrius_alexandrinus	0.81	0.482976	25	36.7014	35.05	-0.81493	Core	CD	21	Animalia	Charadrius	Charadriidae	Charadriiformes	Aves	Birds	0.507542	-0.994136	-0.39971	7.398	18.9089	18.5	14.4	97.0702	NA	NA	NA	NA	3.5977	1.75199	1.67806
7424	S148	Charadrius_alexandrinus	0.8	0.477014	14	49.2024	46.65	-0.842498	Sub_edge	CD	21	Animalia	Charadrius	Charadriidae	Charadriiformes	Aves	Birds	-1.0831	-0.850931	0.700299	7.398	8.24733	7.5	-1.8	76.2536	NA	NA	NA	NA	3.5977	1.75199	1.67806
7425	S148	Charadrius_alexandrinus	0.79	0.471051	25	24.2677	54.6	-0.7722	Core	CD	21	Animalia	Charadrius	Charadriidae	Charadriiformes	Aves	Birds	1.0147	-2.65717	0.0881598	7.398	27.9177	26.1	23.3	64.1145	NA	NA	NA	NA	3.5977	1.75199	1.67806
7426	S148	Charadrius_alexandrinus	0.76	0.453163	25	24.5008	120.667	-0.81493	Island	CD	21	Animalia	Charadrius	Charadriidae	Charadriiformes	Aves	Birds	1.319	0.0129205	1.10993	7.398	21.6174	20.9	16.4	-67.7066	NA	NA	NA	NA	3.5977	1.75199	1.67806
7427	S207	Charadrius_alexandrinus	0.468	0.279053	15	46.3645	-123.232	-0.405546	Sub_edge	CD	10	Animalia	Charadrius	Charadriidae	Charadriiformes	Aves	Birds	0.535205	1.22324	-0.349082	7.398	9.133	8.2	-1.7	-112.369	NA	NA	NA	NA	3.5977	1.75199	1.67806
7428	S207	Charadrius_alexandrinus	0.488	0.290978	15	43.219	-123.919	-0.329734	Edge	CD	10	Animalia	Charadrius	Charadriidae	Charadriiformes	Aves	Birds	0.4891	0.230038	-0.505569	7.398	11.361	10	6.5	-113.055	NA	NA	NA	NA	3.5977	1.75199	1.67806
7429	S207	Charadrius_alexandrinus	0.474	0.282631	15	32.7168	-116.603	0.479386	Edge	CD	10	Animalia	Charadrius	Charadriidae	Charadriiformes	Aves	Birds	0.111033	-1.41913	-0.395108	7.398	14.7437	12.9	8.2	-92.193	NA	NA	NA	NA	3.5977	1.75199	1.67806
7430	S207	Charadrius_alexandrinus	0.479	0.285612	15	41.4655	-112.234	0.950798	Core	CD	10	Animalia	Charadrius	Charadriidae	Charadriiformes	Aves	Birds	-0.658931	-1.07267	-0.0959421	7.398	9.73667	8.6	-1.5	-82.01	NA	NA	NA	NA	3.5977	1.75199	1.67806
7431	S207	Charadrius_alexandrinus	0.501	0.29873	15	37.9724	-98.6108	-0.0292429	Sub_edge	CD	10	Animalia	Charadrius	Charadriidae	Charadriiformes	Aves	Birds	-0.363855	-1.105	1.23419	7.398	13.1237	12.9	-3.3	-48.5158	NA	NA	NA	NA	3.5977	1.75199	1.67806
7432	S207	Charadrius_alexandrinus	0.518	0.308866	10	26.0888	-98.2561	-0.766686	Sub_edge	CD	10	Animalia	Charadrius	Charadriidae	Charadriiformes	Aves	Birds	0.719628	-1.51152	0.115775	7.398	23.305	22.4	15.8	-47.7206	NA	NA	NA	NA	3.5977	1.75199	1.67806
7433	S204	Chiroxiphia_caudata	0.827	0.493113	30	-23.351	-44.8333	-0.761172	Edge	CD	10	Animalia	Chiroxiphia	Pipridae	Passeriformes	Aves	Birds	1.81233	1.22324	0.732517	6.111	21.5781	21.5	18.9	10.8428	NA	NA	NA	NA	NA	NA	NA
7434	S204	Chiroxiphia_caudata	0.809	0.48238	20	-23.5678	-45.4167	0.254707	Edge	CD	10	Animalia	Chiroxiphia	Pipridae	Passeriformes	Aves	Birds	1.28673	0.775142	0.433351	6.111	18.3897	17.3	14.6	9.61676	NA	NA	NA	NA	NA	NA	NA
7435	S204	Chiroxiphia_caudata	0.815	0.485958	22	-23.9008	-46.4833	-0.587494	Edge	CD	10	Animalia	Chiroxiphia	Pipridae	Passeriformes	Aves	Birds	1.8861	1.97622	0.981054	6.111	21.027	19.8	16	7.45957	NA	NA	NA	NA	NA	NA	NA
7436	S204	Chiroxiphia_caudata	0.815	0.485958	39	-24.0679	-47.95	0.240923	Sub_edge	CD	10	Animalia	Chiroxiphia	Pipridae	Passeriformes	Aves	Birds	0.950156	0.225419	0.00531397	6.111	17.556	16.8	13.6	4.89985	NA	NA	NA	NA	NA	NA	NA
7437	S204	Chiroxiphia_caudata	0.886	0.528293	32	-24.5345	-48.6833	0.162355	Sub_edge	CD	10	Animalia	Chiroxiphia	Pipridae	Passeriformes	Aves	Birds	1.04698	0.303951	0.00531397	6.111	19.2773	18.7	15.5	3.07888	NA	NA	NA	NA	NA	NA	NA
7438	S542	Chlamydotis_macqueenii	0.51	0.304096	13	28.801	31.5	-0.46206	Edge	CD	17	Animalia	Chlamydotis	Otididae	Otidiformes	Aves	Birds	0.295456	-2.3569	-0.454941	7.036	21.104	20.5	15.7	100.678	NA	NA	NA	NA	NA	NA	NA
7439	S542	Chlamydotis_macqueenii	0.47	0.280246	13	27.201	64.5	0.855689	Sub_edge	CD	17	Animalia	Chlamydotis	Otididae	Otidiformes	Aves	Birds	0.143307	-2.20445	0.00531397	7.036	21.227	18.9	16.1	47.8082	NA	NA	NA	NA	NA	NA	NA
7440	S542	Chlamydotis_macqueenii	0.48	0.286208	17	35.5016	55.4	0.529009	Core	CD	17	Animalia	Chlamydotis	Otididae	Otidiformes	Aves	Birds	-0.078	-1.98272	-0.0591217	7.036	18.635	17	12.5	64.7501	NA	NA	NA	NA	NA	NA	NA
7441	S542	Chlamydotis_macqueenii	0.55	0.327947	36	42.9016	52.5	-0.685361	Sub_edge	CD	17	Animalia	Chlamydotis	Otididae	Otidiformes	Aves	Birds	-0.580552	-1.39142	-0.224813	7.036	12.4263	12.1	7.4	68.8149	NA	NA	NA	NA	NA	NA	NA
7442	S542	Chlamydotis_macqueenii	0.46	0.274283	10	45.5018	75	-0.328355	Sub_edge	CD	17	Animalia	Chlamydotis	Otididae	Otidiformes	Aves	Birds	-1.14304	-1.16044	0.120378	7.036	7.59133	6.8	1.8	27.0195	NA	NA	NA	NA	NA	NA	NA
7443	S542	Chlamydotis_macqueenii	0.44	0.262358	14	44.0015	91	0.766093	Edge	CD	17	Animalia	Chlamydotis	Otididae	Otidiformes	Aves	Birds	-1.44734	-1.47457	1.2526	7.036	6.038	5	0	-4.1114	NA	NA	NA	NA	NA	NA	NA
7444	S52	Colinus_virginianus	0.874	0.521137	103	38.724	-88.9761	-0.581981	Core	CD	11	Animalia	Colinus	Odontophoridae	Galliformes	Aves	Birds	-0.373076	-0.000938109	0.668081	6.635	12.3147	12	-3.4	-27.2376	NA	NA	NA	NA	3.47712	1.75221	2.23426
7445	S52	Colinus_virginianus	0.87	0.518752	101	37.8921	-88.5913	-0.63436	Core	CD	11	Animalia	Colinus	Odontophoridae	Galliformes	Aves	Birds	-0.0872211	0.197702	0.194018	6.635	13.1867	12.7	-1.4	-26.1889	NA	NA	NA	NA	3.47712	1.75221	2.23426
7446	S52	Colinus_virginianus	0.828	0.493709	72	38.282	-89.3459	-0.5999	Core	CD	11	Animalia	Colinus	Odontophoridae	Galliformes	Aves	Birds	-0.368466	0.0914524	0.474774	6.635	12.8703	12.4	-2.3	-27.9256	NA	NA	NA	NA	3.47712	1.75221	2.23426
7447	S52	Colinus_virginianus	0.841	0.501461	49	38.3474	-88.3193	-0.635738	Core	CD	11	Animalia	Colinus	Odontophoridae	Galliformes	Aves	Birds	-0.326971	0.225419	0.483979	6.635	12.8963	12.3	-2.3	-25.7134	NA	NA	NA	NA	3.47712	1.75221	2.23426
7448	S52	Colinus_virginianus	0.865	0.515771	23	39.7632	-90.586	-0.630225	Core	CD	11	Animalia	Colinus	Odontophoridae	Galliformes	Aves	Birds	-0.479119	-0.268871	0.953439	6.635	11.711	11.1	-5.9	-31.0512	NA	NA	NA	NA	3.47712	1.75221	2.23426
7449	S52	Colinus_virginianus	0.864	0.515175	22	37.9679	-89.4218	-0.648144	Core	CD	11	Animalia	Colinus	Odontophoridae	Galliformes	Aves	Birds	-0.308528	0.123789	0.497787	6.635	13.3067	12.7	-1.6	-28.0125	NA	NA	NA	NA	3.47712	1.75221	2.23426
7450	S471	Cygnus_buccinator	0.39	0.232544	20	64.927	-153.475	-0.604035	Sub_edge	CD	17	Animalia	Cygnus	Anatidae	Anseriformes	Aves	Birds	-2.27263	-0.222675	1.36307	6.381	-2.83633	-6.9	-11.7	-207.523	NA	NA	NA	NA	4.03941	2.07284	4.03543
7451	S471	Cygnus_buccinator	0.441	0.262954	10	60.7912	-144.811	-0.088514	Edge	CD	17	Animalia	Cygnus	Anatidae	Anseriformes	Aves	Birds	-1.11999	1.2371	-0.257031	6.381	-1.67167	-2.5	-8.5	-180.347	NA	NA	NA	NA	4.03941	2.07284	4.03543
7452	S471	Cygnus_buccinator	0.387	0.230755	17	61.0644	-136.152	0.533144	Core	CD	17	Animalia	Cygnus	Anatidae	Anseriformes	Aves	Birds	-2.07438	-0.416695	0.419543	6.381	-2.58467	-5.3	-12.6	-156.501	NA	NA	NA	NA	4.03941	2.07284	4.03543
7453	S471	Cygnus_buccinator	0.399	0.237911	15	62.0062	-129.253	1.0211	Edge	CD	17	Animalia	Cygnus	Anatidae	Anseriformes	Aves	Birds	-2.19425	0.160745	0.663478	6.381	-5.579	-7.5	-17.1	-138.544	NA	NA	NA	NA	4.03941	2.07284	4.03543
7454	S471	Cygnus_buccinator	0.498	0.296941	26	57.1561	-117.18	-0.218083	Sub_edge	CD	17	Animalia	Cygnus	Anatidae	Anseriformes	Aves	Birds	-1.75625	-0.550662	1.10072	6.381	0.593	-0.6	-25.3	-103.276	NA	NA	NA	NA	4.03941	2.07284	4.03543
7455	S545	Dasyornis_brachypterus	0.753	0.448989	106	-35.1112	150.692	-0.78047	Edge	CD	6	Animalia	Dasyornis	Dasyornithidae	Passeriformes	Aves	Birds	0.719628	0.936826	-0.804735	4.48	16.537	16	12.5	-195.076	NA	NA	NA	NA	NA	NA	NA
7456	S545	Dasyornis_brachypterus	0.771	0.459722	13	-34.6757	150.704	0.0107307	Core	CD	6	Animalia	Dasyornis	Dasyornithidae	Passeriformes	Aves	Birds	0.770344	1.37568	-0.0315064	4.48	14.2163	13.7	10.1	-194.554	NA	NA	NA	NA	NA	NA	NA
7457	S152	Dendroica_caerulescens	0.854	0.509212	61	43.9515	-71.7333	-0.060946	Core	CD	7	Animalia	Dendroica	Parulidae	Passeriformes	Aves	Birds	-0.921734	0.825957	0.566825	6.492	5.323	3.6	-20.9	5.76805	NA	NA	NA	NA	3.64147	1.92383	0.973128
7458	S152	Dendroica_caerulescens	0.839	0.500268	57	46.0852	-84.7	-0.489628	Core	CD	7	Animalia	Dendroica	Parulidae	Passeriformes	Aves	Birds	-1.06005	0.11455	0.419543	6.492	5.12267	4.1	-21.6	-21.0659	NA	NA	NA	NA	3.64147	1.92383	0.973128
7459	S152	Dendroica_caerulescens	0.85	0.506827	35	35.1183	-83.5167	0.378763	Core	CD	7	Animalia	Dendroica	Parulidae	Passeriformes	Aves	Birds	0.157139	1.70829	-0.275441	6.492	11.2567	10.5	1.9	-14.901	NA	NA	NA	NA	3.64147	1.92383	0.973128
7460	S644	Dendroica_cerulea	0.76	0.453163	55	44.5684	-76.3333	-0.612305	Sub_edge	CD	5	Animalia	Dendroica	Parulidae	Passeriformes	Aves	Birds	-1.05544	0.451775	0.217031	6.519	6.404	5.3	-20.7	-3.36723	NA	NA	NA	NA	3.34044	1.2404	0.937016
7461	S644	Dendroica_cerulea	0.76	0.453163	24	42.2017	-90.25	-0.561305	Core	CD	5	Animalia	Dendroica	Parulidae	Passeriformes	Aves	Birds	-0.788027	-0.287349	1.19277	6.519	8.86567	8	-9.5	-31.163	NA	NA	NA	NA	3.34044	1.2404	0.937016
7462	S644	Dendroica_cerulea	0.81	0.482976	29	35.5512	-90.45	-0.726713	Core	CD	5	Animalia	Dendroica	Parulidae	Passeriformes	Aves	Birds	0.263182	0.220799	0.157198	6.519	15.715	15.6	3.6	-29.7782	NA	NA	NA	NA	3.34044	1.2404	0.937016
[truncated: 6,650 more rows]

## Sheet: Data 2
ID	Species	Study_ID	Loci	Phylum	Author	Date	Journal
[truncated: 8,367 more rows]

[truncated: 7 more sheets: Data 3, Data 4, Data 5, Data 6, Data 7, Data 8, Data 9]
