# Supplementary material for: Life history, climate and biogeography interactively affect worldwide genetic diversity of plant and animal populations
Source: Nat Commun. 2021 Jan 22;12:516. doi: 10.1038/s41467-021-20958-2 (PMC7822833; doi:10.1038/s41467-021-20958-2)
Supplement: Supplementary file 6 — Source Data [file 41467_2021_20958_MOESM6_ESM.xlsx]

## Sheet: Fig. 1
ID	GDp_norm	LATITUDE	LONGITUDE	Kingdom
5371	0.496094	24.9636	102.651	Animalia
5372	0.481784	25.6082	100.241	Animalia
5373	0.511001	29.3556	113.009	Animalia
5374	0.499076	29.4418	116.04	Animalia
5375	0.511001	29.9089	113.464	Animalia
5376	0.496691	30.2647	109.478	Animalia
5377	0.508616	30.3528	114.438	Animalia
5378	0.515175	31.4508	120.016	Animalia
5379	0.51279	31.6591	117.295	Animalia
5380	0.494902	33.3069	118.843	Animalia
5381	0.488939	34.6712	117.27	Animalia
5382	0.46807	38.8842	116.062	Animalia
5383	0.449585	-2.70825	32.8817	Animalia
5384	0.505635	-2.5506	32.5175	Animalia
5385	0.438256	-2.55062	32.5175	Animalia
5386	0.478803	-2.54457	32.9	Animalia
5387	0.379226	-2.53139	32.7496	Animalia
5388	0.440045	-2.4469	33.5244	Animalia
5389	0.443623	-2.41356	31.9243	Animalia
5390	0.440045	-2.40931	32.0567	Animalia
5391	0.45197	-2.4093	32.0567	Animalia
5392	0.443026	-2.11139	33.0783	Animalia
5393	0.466877	-1.3436	33.9822	Animalia
5394	0.42335	-1.0055	34.1323	Animalia
5395	0.480591	-0.931732	31.7717	Animalia
5396	0.449585	-0.646445	31.8088	Animalia
5397	0.471051	-0.52625	34.1639	Animalia
5398	0.49192	-0.51938	34.4468	Animalia
5400	0.503846	-0.271191	32.0244	Animalia
5401	0.523523	-0.103874	34.116	Animalia
5402	0.511001	-0.100734	32.6644	Animalia
5403	0.493709	-0.0861835	34.7466	Animalia
5404	0.527696	-0.0648522	34.0977	Animalia
5405	0.487747	0.0134306	32.7749	Animalia
5406	0.523523	0.0134307	32.7749	Animalia
5407	0.522926	0.126564	33.5886	Animalia
5408	0.51756	0.189737	33.2109	Animalia
5409	0.496691	0.322943	33.6106	Animalia
5411	0.369686	52.1388	-6.96859	Animalia
5420	0.459126	-4.05995	39.6837	Animalia
5421	0.345835	-4.06325	39.5945	Animalia
5422	0.232544	-2.19319	40.145	Animalia
5423	0.459126	-0.312291	34.6458	Animalia
5424	0.465088	0.240558	33.992	Animalia
5425	0.411424	0.255589	33.9671	Animalia
5426	0.387574	0.27009	33.5221	Animalia
5427	0.339872	1.73913	31.3987	Animalia
5428	0.405462	1.89314	32.893	Animalia
5429	0.0620118	-4.91817	29.6539	Animalia
5430	0.0524715	-2.23126	28.9056	Animalia
5431	0.0620118	-2.21512	28.9272	Animalia
5432	0.0590304	1.53742	30.9896	Animalia
5433	0.17888	1.83395	31.3274	Animalia
5434	0.112694	1.91355	31.3793	Animalia
5435	0.282631	1.94684	31.4122	Animalia
5436	0.453163	53.4231	7.82005	Animalia
5437	0.33391	53.435	7.78263	Animalia
5438	0.477014	53.4378	7.77988	Animalia
5439	0.471051	53.4405	7.83173	Animalia
5440	0.453163	53.448	7.78709	Animalia
5441	0.465088	53.4602	7.77388	Animalia
5442	0.441238	53.4611	7.7622	Animalia
5443	0.42335	53.4721	7.78744	Animalia
5444	0.435275	53.4751	7.76392	Animalia
5465	0.145489	18.4211	109.995	Animalia
5475	0.454356	21.6801	108.85	Animalia
5476	0.29396	21.8252	112.21	Animalia
5477	0.350605	22.2734	113.077	Animalia
5478	0.426927	33.5832	131.266	Animalia
5480	0.546777	34.5863	127.626	Animalia
5481	0.550355	34.7313	128.067	Animalia
5482	0.546777	34.8383	128.46	Animalia
5483	0.554528	36.6736	126.459	Animalia
5484	0.556317	36.8912	126.857	Animalia
5486	0.546181	23.3167	116.778	Animalia
5487	0.568839	25.268	118.951	Animalia
5488	0.566454	25.6773	119.49	Animalia
5489	0.559299	27.6855	120.697	Animalia
5491	0.565858	34.6777	119.462	Animalia
5492	0.564069	36.841	121.742	Animalia
5493	0.565261	36.9296	122.034	Animalia
5494	0.564665	37.5398	122.074	Animalia
5495	0.564665	38.8745	121.597	Animalia
5496	0.439449	33.6275	-92.8336	Animalia
5497	0.506827	36.4275	-83.3559	Animalia
5498	0.501461	38.2717	-91.8411	Animalia
5499	0.509212	38.402	-90.8863	Animalia
5500	0.502057	45.3674	-92.6922	Animalia
5501	0.462107	35.2961	-88.2299	Animalia
5502	0.447797	37.2414	-86.9217	Animalia
5503	0.424542	37.5626	-85.5257	Animalia
5504	0.436468	38.7909	-84.384	Animalia
5514	0.417387	41.4158	-79.926	Animalia
5515	0.429312	41.4742	-79.4985	Animalia
5516	0.417387	41.6146	-79.3991	Animalia
5517	0.42335	42.6583	-82.0133	Animalia
5518	0.459126	35.888	-84.4835	Animalia
5519	0.316022	36.8845	-90.2514	Animalia
5520	0.292171	38.4386	-91.0023	Animalia
5521	0.411424	41.4157	-79.926	Animalia
5522	0.345835	42.4735	-83.6988	Animalia
5523	0.387574	42.6582	-82.0133	Animalia
5524	0.310059	45.3958	-92.6612	Animalia
5525	0.534255	33.3281	126.677	Animalia
5526	0.548566	33.9537	126.323	Animalia
5527	0.551547	34.381	126.73	Animalia
5528	0.548566	34.747	127.658	Animalia
5529	0.550355	35.5836	126.507	Animalia
5530	0.550355	36.0948	129.426	Animalia
5531	0.543199	37.8281	125.019	Animalia
5532	0.544988	38.1727	128.608	Animalia
5533	0.474032	33.2433	126.419	Animalia
5534	0.474032	33.3053	126.777	Animalia
5535	0.467473	33.4669	126.321	Animalia
5536	0.482976	33.5281	126.937	Animalia
5537	0.47284	-34.5856	19.3293	Animalia
5538	0.457337	-34.4028	20.8537	Animalia
5539	0.429312	-34.3495	19.0277	Animalia
5540	0.445412	-34.177	22.1543	Animalia
5541	0.43289	-34.0393	25.7049	Animalia
5542	0.47284	-33.8061	18.3868	Animalia
5543	0.4633	-33.526	27.1142	Animalia
5545	0.47284	-32.6818	28.3984	Animalia
5553	0.339872	32.6912	-117.27	Animalia
5554	0.530678	32.8215	-118.34	Animalia
5555	0.345835	33.4111	-118.38	Animalia
5556	0.524715	33.4514	-118.53	Animalia
5557	0.345835	33.4712	-118.6	Animalia
5558	0.339872	33.4812	-117.73	Animalia
5559	0.345835	33.7115	-118.32	Animalia
5560	0.35776	33.8912	-120.12	Animalia
5563	0.339872	34.0114	-119.42	Animalia
5564	0.35776	34.0213	-120.44	Animalia
5565	0.339872	34.0416	-120.12	Animalia
5567	0.339872	34.0615	-119.93	Animalia
5568	0.316022	34.0712	-120.36	Animalia
5569	0.345835	34.3513	-119.45	Animalia
5570	0.345835	34.4013	-119.87	Animalia
5571	0.339872	34.4215	-119.95	Animalia
5572	0.33391	34.4312	-119.92	Animalia
5574	0.345835	34.4612	-120.09	Animalia
5575	0.35776	34.4913	-120.5	Animalia
5576	0.530678	44.1369	-69.1201	Animalia
5577	0.524715	44.199	-69.2757	Animalia
5578	0.488939	44.2378	-69.2784	Animalia
5579	0.51279	44.614	-69.3553	Animalia
5580	0.482976	44.6315	-69.3481	Animalia
5581	0.488939	44.972	-68.8149	Animalia
5582	0.518752	45.1924	-68.3889	Animalia
5583	0.429312	45.606	-67.9406	Animalia
5584	0.530678	45.7909	-68.7931	Animalia
5585	0.471051	35.4302	-83.4768	Animalia
5586	0.399499	43.0631	-80.996	Animalia
5587	0.405462	43.4096	-80.4351	Animalia
5588	0.465088	43.4708	-80.4256	Animalia
5589	0.435275	43.7051	-81.5767	Animalia
5590	0.518752	43.8953	-81.3026	Animalia
5611	0.524715	-51.4187	-60.3667	Animalia
5612	0.518752	-51.4185	-60.3667	Animalia
5617	0.518752	-12.1005	-77.1833	Animalia
5622	0.248047	50.825	4.65483	Animalia
5623	0.193787	51.0572	3.8225	Animalia
5624	0.269513	51.636	5.15883	Animalia
5625	0.351798	51.6496	4.93033	Animalia
5626	0.267128	52.2248	5.30883	Animalia
5627	0.203327	52.5546	4.62033	Animalia
5628	0.193191	52.7211	4.70333	Animalia
5629	0.220619	52.7657	4.66367	Animalia
5630	0.271898	52.7731	5.80433	Animalia
5631	0.255202	52.7968	5.79483	Animalia
5632	0.187824	53.493	9.60917	Animalia
5633	0.211675	53.4964	9.713	Animalia
5634	0.264743	53.5285	9.7715	Animalia
5635	0.0119253	62.1597	25.7422	Animalia
5636	0.220619	62.2246	25.7785	Animalia
5637	0.202731	62.2454	25.8571	Animalia
5638	0.143104	62.2481	25.7149	Animalia
5639	0.137141	62.2774	25.7299	Animalia
5640	0.250432	62.335	25.7087	Animalia
5641	0.00596267	62.3366	25.6728	Animalia
5642	0.155029	62.3548	25.7407	Animalia
5644	0.0709558	41.9266	-7.94626	Animalia
5645	0.00596267	42.7684	-8.08848	Animalia
5646	0.147278	42.9756	-8.33165	Animalia
5647	0.139527	43.0527	-7.68655	Animalia
5649	0.0554528	43.2907	-8.21783	Animalia
5650	0.166359	43.2991	-7.70606	Animalia
5651	0.138334	43.3248	-7.18674	Animalia
5653	0.104943	48.3496	14.5777	Animalia
5654	0.286208	48.3694	13.909	Animalia
5655	0.274879	48.5171	10.807	Animalia
5656	0.00298134	48.5496	15.6715	Animalia
5657	0.285612	48.5771	13.7352	Animalia
5658	0.252817	48.8287	13.3734	Animalia
5659	0.316618	48.9809	12.9105	Animalia
5660	0.0310059	49.7262	5.61794	Animalia
5661	0.0638006	49.7415	5.62024	Animalia
5662	0.28919	49.7924	14.9319	Animalia
5663	0.247451	49.8371	12.1901	Animalia
5664	0.0488939	49.8687	6.25782	Animalia
5665	0.109713	49.8778	6.28587	Animalia
5666	0.186632	50.044	11.8495	Animalia
5667	0.0482976	50.1216	9.73904	Animalia
5668	0.266531	50.1418	12.0762	Animalia
5669	0.267128	50.2525	12.0364	Animalia
5670	0.262954	50.2595	12.0812	Animalia
5671	0.227178	50.2875	12.1324	Animalia
5672	0.234333	50.3161	12.0541	Animalia
5673	0.151452	50.3207	12.1329	Animalia
5674	0.234333	51.3653	10.0822	Animalia
5676	0.386381	42.6636	18.0826	Animalia
5677	0.363723	42.7756	17.4877	Animalia
5678	0.373859	42.842	17.7179	Animalia
5679	0.359549	43.5029	16.4654	Animalia
5680	0.371474	43.5096	16.2486	Animalia
5681	0.401288	43.5297	16.4496	Animalia
5682	0.403673	44.8766	13.8448	Animalia
5683	0.363127	45.1354	13.7219	Animalia
5684	0.400095	45.3079	14.5381	Animalia
5685	0.404865	45.3232	14.449	Animalia
5708	0.506827	42.8785	-9.16643	Animalia
5709	0.509212	43.6049	-5.92621	Animalia
5710	0.530678	37.0127	-7.80888	Animalia
5711	0.506231	47.475	-3.10412	Animalia
5712	0.534852	51.7174	4.00958	Animalia
5713	0.538429	54.9564	-5.04638	Animalia
5722	0.3834	37.0922	-8.18242	Animalia
5723	0.416194	37.2022	-8.90121	Animalia
5724	0.410828	38.7071	-9.48199	Animalia
5725	0.394729	39.3094	-9.34645	Animalia
5727	0.414406	41.1641	-8.68618	Animalia
5728	0.431101	41.6806	-8.8328	Animalia
5729	0.39294	41.8458	-8.87077	Animalia
5730	0.409039	43.4775	-1.56823	Animalia
5731	0.39771	43.4946	-3.52612	Animalia
5732	0.409039	43.5686	-8.31781	Animalia
5733	0.392344	43.6347	-5.81038	Animalia
5757	0.417387	13.3579	100.016	Animalia
5758	0.435275	13.3579	100.016	Animalia
5761	0.417387	13.462	100.329	Animalia
5762	0.417387	13.462	100.329	Animalia
5778	0.433486	-15.8152	-154.522	Animalia
5786	0.435871	-8.3203	114.92	Animalia
5787	0.429312	-6.43026	134.63	Animalia
5789	0.415002	9.08037	105.25	Animalia
5791	0.321984	44.0545	4.784	Animalia
5792	0.369686	44.4839	4.697	Animalia
5793	0.393536	44.8312	4.82	Animalia
5794	0.572416	45.0781	4.822	Animalia
5795	0.518752	45.7076	5.753	Animalia
5796	0.274283	46.362	7.199	Animalia
5797	0.286208	46.3867	6.895	Animalia
5798	0.375648	46.4992	7.05	Animalia
5799	0.33391	46.9398	-1.884	Animalia
5800	0.363723	47.3591	5.146	Animalia
5801	0.232544	47.3757	-0.301	Animalia
5802	0.137141	47.7741	5.985	Animalia
5803	0.238507	48.2748	8.86	Animalia
5804	0.280246	48.7951	7.022	Animalia
5805	0.310059	48.9516	6.756	Animalia
5806	0.232544	50.0092	9.156	Animalia
5807	0.280246	50.0208	1.414	Animalia
5808	0.202731	50.1911	9.109	Animalia
5809	0.286208	50.4041	-4.203	Animalia
5810	0.35776	50.675	2.704	Animalia
5811	0.321984	52.2089	11.727	Animalia
5812	0.160992	52.2811	17.352	Animalia
5813	0.327947	52.4352	12.941	Animalia
5814	0.35776	52.5931	-1.548	Animalia
5815	0.345835	53.197	-0.769	Animalia
5816	0.304096	53.6041	10.715	Animalia
5817	0.119253	53.6921	10.885	Animalia
5818	0.280246	53.6999	10.769	Animalia
5819	0.256395	53.8891	-0.828	Animalia
5820	0.530678	53.9815	18.389	Animalia
5821	0.411424	54.2158	-2.652	Animalia
5822	0.286208	54.3674	10.316	Animalia
5823	0.238507	54.701	9.505	Animalia
5824	0.160992	55.3011	21.387	Animalia
5825	0.26832	55.4929	13.751	Animalia
5826	0.363723	55.495	13.783	Animalia
5827	0.238507	55.5375	13.245	Animalia
5828	0.351798	55.554	13.261	Animalia
5829	0.33391	55.5687	13.717	Animalia
5830	0.286208	55.5842	13.699	Animalia
5831	0.42335	55.5905	13.669	Animalia
5832	0.399499	55.7063	13.558	Animalia
5833	0.155029	56.4521	13.583	Animalia
5834	0.316022	57.0691	14.042	Animalia
5835	0.321984	57.0836	12.468	Animalia
5836	0.327947	58.5936	16.143	Animalia
5837	0.232544	58.7814	16.178	Animalia
5838	0.238507	58.8112	17.368	Animalia
5839	0.196768	58.8864	16.01	Animalia
5840	0.33391	59.1619	16.619	Animalia
5841	0.321984	59.5766	17.914	Animalia
5842	0.232544	59.9247	18.31	Animalia
5843	0.226582	60.5186	14.808	Animalia
5844	0.208693	61.0086	16.986	Animalia
5845	0.226582	61.0748	16.967	Animalia
5846	0.208693	62.541	17.561	Animalia
5847	0.298134	62.5986	16.437	Animalia
5848	0.280246	63.0123	18.223	Animalia
5849	0.101365	63.8362	15.52	Animalia
5850	0.113291	65.2077	19.489	Animalia
5851	0.238507	65.6728	18.569	Animalia
5852	0.208693	65.9883	22.939	Animalia
5853	0.0655894	66.0063	22.103	Animalia
5854	0.0775147	66.0164	21.949	Animalia
5855	0.232544	66.0399	22.828	Animalia
5856	0.184843	66.1261	21.333	Animalia
5857	0.0417387	66.1834	19.931	Animalia
5858	0.220619	66.4311	19.683	Animalia
5859	0.214656	66.6081	19.761	Animalia
5860	0.232544	66.6768	22.591	Animalia
5861	0.214656	66.7035	23.688	Animalia
5862	0.190805	66.8873	18.023	Animalia
5863	0.256395	66.8873	18.023	Animalia
5864	0.125216	67.3423	21.092	Animalia
5878	0.504442	34.6195	126.777	Animalia
5879	0.494305	34.8013	126.367	Animalia
5880	0.451374	34.8719	127.648	Animalia
5881	0.478206	35.5734	126.657	Animalia
5882	0.496094	36.6736	126.285	Animalia
5894	0.440045	47.2521	7.36994	Animalia
5895	0.413213	47.262	7.49504	Animalia
5896	0.374456	47.2648	7.45384	Animalia
5897	0.401884	47.2695	7.44182	Animalia
5898	0.320195	47.2858	7.226	Animalia
5899	0.42812	47.2902	7.37775	Animalia
5900	0.313637	47.3001	7.45706	Animalia
5901	0.423946	47.3233	7.37672	Animalia
5902	0.401884	29.8579	25.3423	Animalia
5903	0.416194	-26.1313	22.591	Animalia
5904	0.490728	-18.7867	145.825	Animalia
5905	0.463896	-18.8026	145.812	Animalia
5906	0.479995	-18.841	145.827	Animalia
5907	0.513386	-18.8372	145.648	Animalia
5908	0.491324	-18.8683	145.731	Animalia
5909	0.502057	-18.8121	145.77	Animalia
5910	0.468666	-18.8409	145.827	Animalia
5911	0.446008	-17.123	145.705	Animalia
5912	0.496094	-18.8258	145.847	Animalia
5913	0.35299	28.8775	103.009	Animalia
5914	0.465685	33.7999	107.348	Animalia
5915	0.485361	33.0261	105.756	Animalia
5916	0.480591	30.682	102.919	Animalia
5917	0.490728	29.4824	102.915	Animalia
5918	0.510405	29.0233	102.03	Animalia
5919	0.508616	28.8032	103.176	Animalia
5920	0.405462	32.9724	104.101	Animalia
5921	0.488343	30.5123	102.8	Animalia
5922	0.363127	32.5963	104.701	Animalia
5923	0.422157	28.8892	102.026	Animalia
5924	0.416791	28.983	102.521	Animalia
5925	0.391151	28.9829	102.521	Animalia
5926	0.434082	60.5714	22.5339	Animalia
5927	0.413809	63.0398	22.009	Animalia
5928	0.445412	62.2199	30.1599	Animalia
5929	0.438256	64.6187	29.7061	Animalia
5930	0.426927	66.584	28.7713	Animalia
5931	0.422753	66.6627	23.9906	Animalia
5932	0.318407	50.9144	-100.27	Animalia
5933	0.354779	50.0608	-94.7936	Animalia
5934	0.363723	49.3194	-88.507	Animalia
5935	0.287401	47.9989	-88.9771	Animalia
5936	0.317214	48.2518	-85.9075	Animalia
5937	0.310059	46.0639	-79.8866	Animalia
5938	0.318407	50.8976	-81.4458	Animalia
5939	0.320195	47.0619	-66.7171	Animalia
5940	0.225389	48.6626	-55.8295	Animalia
5941	0.407847	67.5883	26.092	Animalia
5942	0.403077	65.3292	27.3555	Animalia
5943	0.39771	62.152	28.0325	Animalia
5944	0.360145	62.1183	22.8587	Animalia
5945	0.409636	62.7689	33.9807	Animalia
5946	0.482976	53.4036	-62.042	Animalia
5947	0.465088	56.2988	-98.2829	Animalia
5948	0.459126	61.461	-103.116	Animalia
5949	0.459126	64.1803	-84.464	Animalia
5950	0.465088	64.2699	-151.096	Animalia
5951	0.453163	64.7377	-127.14	Animalia
5952	0.465088	64.9812	-69.6469	Animalia
5954	0.465088	71.4129	-82.12	Animalia
5955	0.477014	72.8586	-122.696	Animalia
5956	0.453163	76.9687	-84.3173	Animalia
5957	0.453163	-38.4506	143.92	Animalia
5958	0.417387	-38.5734	143.677	Animalia
5959	0.417387	-38.7203	143.517	Animalia
5960	0.381611	-38.9185	146.333	Animalia
5961	0.488939	-37.7075	145.68	Animalia
5962	0.399499	-38.4111	144.037	Animalia
5963	0.429312	-38.5134	143.624	Animalia
5964	0.459126	-38.5663	143.52	Animalia
5965	0.459126	-35.3662	148.209	Animalia
5966	0.398306	52.3656	20.7536	Animalia
5967	0.410828	52.0729	21.1185	Animalia
5968	0.415002	52.1805	21.086	Animalia
5969	0.391748	52.2801	20.9075	Animalia
5970	0.373263	52.2566	20.9522	Animalia
5971	0.398306	52.2085	20.9575	Animalia
5972	0.409636	52.2187	21.0358	Animalia
5973	0.379226	52.2161	21.0123	Animalia
5974	0.347624	52.1926	21.0304	Animalia
5975	0.383996	52.3943	20.8898	Animalia
5976	0.413809	52.1304	21.2978	Animalia
5977	0.404269	52.3389	20.9735	Animalia
5978	0.412021	52.3083	21.0068	Animalia
5979	0.371474	52.2997	21.0678	Animalia
5980	0.396518	52.214	21.1263	Animalia
5981	0.374456	52.2446	21.0545	Animalia
5982	0.359549	52.2556	21.0266	Animalia
5983	0.387574	53.8146	21.6915	Animalia
5984	0.399499	53.8196	21.7224	Animalia
5985	0.387574	53.8287	21.7633	Animalia
5986	0.363723	53.8162	21.7548	Animalia
5987	0.351798	53.702	21.8723	Animalia
5988	0.417387	53.7539	21.3517	Animalia
5989	0.405462	53.7607	21.3877	Animalia
5990	0.399499	53.7646	21.4278	Animalia
5991	0.393536	53.7643	21.4658	Animalia
5992	0.411424	53.7661	21.5133	Animalia
5993	0.393536	53.7671	21.5564	Animalia
5994	0.405462	53.7676	21.6001	Animalia
5995	0.387574	53.6872	21.3732	Animalia
5996	0.405462	53.6878	21.3951	Animalia
5997	0.33391	53.6836	21.3833	Animalia
5998	0.475225	54.6347	-5.78891	Animalia
5999	0.474629	54.6303	-5.76233	Animalia
6000	0.4633	54.6408	-5.76792	Animalia
6001	0.440641	54.6197	-5.76635	Animalia
6002	0.449585	54.6378	-6.20464	Animalia
6003	0.469858	54.2209	-5.94215	Animalia
6004	0.459126	-24.5406	-55.5981	Animalia
6005	0.4472	-24.3726	-54.3769	Animalia
6006	0.471051	-22.7461	-57.2846	Animalia
6007	0.465088	-26.5211	-55.7869	Animalia
6008	0.459126	-25.6832	-54.4785	Animalia
6009	0.465088	-25.7464	-54.4474	Animalia
6010	0.453163	-25.6478	-54.4003	Animalia
6011	0.459126	-25.061	-54.7031	Animalia
6012	0.459126	-23.2907	-56.2523	Animalia
6013	0.459126	-24.7516	-54.4532	Animalia
6014	0.465088	-25.5638	-54.6308	Animalia
6015	0.471051	-24.1271	-55.5038	Animalia
6016	0.471051	-24.6638	-55.396	Animalia
6017	0.459126	-25.2005	-54.5133	Animalia
6018	0.471051	-24.0473	-54.3059	Animalia
6019	0.477014	-26.2725	-55.8021	Animalia
6020	0.459126	-25.3651	-54.5833	Animalia
6021	0.465088	-25.861	-54.1704	Animalia
6022	0.471647	46.6757	6.17767	Animalia
6023	0.4633	46.5197	6.06158	Animalia
6024	0.490728	47.1463	6.91866	Animalia
6025	0.492517	47.0036	6.67043	Animalia
6026	0.490728	46.9107	6.69466	Animalia
6027	0.49192	46.8116	6.52839	Animalia
6028	0.417387	11.2304	-85.5569	Animalia
6029	0.417387	11.2323	-85.5836	Animalia
6030	0.375648	11.1843	-85.6794	Animalia
6031	0.441238	11.1985	-85.662	Animalia
6032	0.375648	11.1913	-85.7618	Animalia
6033	0.429312	11.2248	-85.5654	Animalia
6040	0.386381	-16.9396	145.601	Animalia
6041	0.435275	-17.0215	145.586	Animalia
6042	0.446604	-17.1722	144.934	Animalia
6043	0.404865	-17.1694	145.514	Animalia
6044	0.446008	-18.9201	146.122	Animalia
6045	0.448989	44.7031	-113.292	Animalia
6046	0.448989	44.6659	-113.233	Animalia
6047	0.458529	44.6616	-113.248	Animalia
6048	0.457933	44.6083	-113.367	Animalia
6049	0.416194	43.2611	-114.818	Animalia
6050	0.440045	43.2509	-114.662	Animalia
6051	0.384592	43.2558	-114.386	Animalia
6052	0.16457	-37.16	146.436	Animalia
6053	0.355375	-36.743	147.314	Animalia
6054	0.389362	-36.8027	147.267	Animalia
6055	0.394133	-36.8771	147.241	Animalia
6056	0.406058	-36.9004	147.217	Animalia
6057	0.379822	-36.9434	147.219	Animalia
6058	0.397114	-36.9637	147.159	Animalia
6059	0.38817	-36.989	147.139	Animalia
6060	0.409636	-36.9867	147.143	Animalia
6061	0.400095	-36.9869	147.144	Animalia
6062	0.360145	-36.4516	148.3	Animalia
6063	0.365512	-36.4348	148.333	Animalia
6064	0.370282	-36.4181	148.383	Animalia
6070	0.412021	63.9234	29.8313	Animalia
6078	0.438853	51.6975	-101.122	Animalia
6079	0.410232	50.8927	-100.501	Animalia
6080	0.274283	56.8528	-133.247	Animalia
6081	0.339872	55.6465	-131.335	Animalia
6082	0.286208	55.7525	-132.883	Animalia
6083	0.381611	65.6159	-146.703	Animalia
6084	0.345835	60.5244	-144.813	Animalia
6085	0.327947	60.5129	-149.983	Animalia
6086	0.411424	56.514	-123.317	Animalia
6087	0.387574	61.8108	-135.15	Animalia
6088	0.435275	62.091	-135.011	Animalia
6089	0.441238	55.3959	-105.922	Animalia
6090	0.441238	68.7174	-130.465	Animalia
6091	0.441238	61.9326	-103.017	Animalia
6092	0.4472	53.4037	-62.042	Animalia
6093	0.363723	56.2812	-132.927	Animalia
6094	0.375648	72.8584	-122.696	Animalia
6095	0.387574	72.8592	-122.696	Animalia
6096	0.292171	76.9681	-84.3173	Animalia
6103	0.429312	44.8036	-113.862	Animalia
6104	0.381611	45.2055	-114.244	Animalia
6105	0.441238	44.9875	-114.331	Animalia
6106	0.387574	49.2342	22.5383	Animalia
6107	0.383996	49.44	20.9671	Animalia
6108	0.373263	49.292	20.001	Animalia
6109	0.399499	50.4147	22.9618	Animalia
6110	0.400095	51.4355	23.5705	Animalia
6111	0.388766	52.9976	23.7858	Animalia
6112	0.375052	53.4481	22.6322	Animalia
6113	0.38817	53.8405	23.231	Animalia
6114	0.374456	54.2809	22.451	Animalia
6115	0.410828	53.6837	21.66	Animalia
6116	0.394133	53.5758	20.5503	Animalia
6117	0.446604	42.9184	43.81	Animalia
6118	0.446604	41.9692	24.4964	Animalia
6119	0.326158	43.1464	-2.27206	Animalia
6120	0.405462	46.0805	11.8119	Animalia
6121	0.435275	46.0209	9.41287	Animalia
6122	0.435275	44.6198	7.18212	Animalia
6123	0.369686	44.4468	8.53512	Animalia
6124	0.35776	44.5412	10.5147	Animalia
6125	0.429312	43.0633	11.3965	Animalia
6126	0.351798	41.7272	12.4028	Animalia
6127	0.393536	52.753	23.7969	Animalia
6128	0.375648	53.2526	23.4221	Animalia
6129	0.387574	53.9314	23.2412	Animalia
6130	0.363127	46.2044	11.7958	Animalia
6131	0.341065	46.3351	11.6128	Animalia
6132	0.358357	46.0086	11.3319	Animalia
6133	0.351201	46.0728	11.0769	Animalia
6134	0.386381	46.3271	10.7989	Animalia
6139	0.360145	38.1818	23.7186	Animalia
6140	0.471051	57.227	-5.33189	Animalia
6141	0.477014	57.1836	-5.14466	Animalia
6142	0.471051	56.8252	-5.39781	Animalia
6143	0.471051	56.7165	-5.36913	Animalia
6144	0.471051	56.7197	-4.93918	Animalia
6145	0.459126	56.6849	-4.92956	Animalia
6146	0.459126	56.5705	-5.21999	Animalia
6147	0.459126	56.4848	-5.07571	Animalia
6148	0.459126	56.4573	-4.96051	Animalia
6149	0.459126	56.7755	-4.70779	Animalia
6150	0.471051	56.9307	-4.42328	Animalia
6151	0.471051	56.8452	-4.38942	Animalia
6152	0.459126	56.8499	-3.97101	Animalia
6153	0.465088	56.8644	-3.76032	Animalia
6154	0.371474	55.7258	13.9703	Animalia
6155	0.354183	60.3416	6.07198	Animalia
6156	0.410828	63.2433	13.6151	Animalia
6157	0.363723	59.7479	16.011	Animalia
6158	0.3834	56.2913	15.3641	Animalia
6159	0.413213	58.2776	12.6197	Animalia
6160	0.339276	44.966	-110.502	Animalia
6161	0.355375	45.3866	-110.617	Animalia
6162	0.338083	43.3954	-108.642	Animalia
6163	0.327947	43.7081	-115.911	Animalia
6164	0.321984	42.6106	-111.391	Animalia
6165	0.339872	46.5977	-115.134	Animalia
6166	0.35776	43.3303	-111.143	Animalia
6167	0.345835	46.6921	-116.648	Animalia
6168	0.351798	47.7304	-116.174	Animalia
6169	0.33391	45.3665	-114.031	Animalia
6170	0.327947	43.7759	-114.838	Animalia
6171	0.351798	44.3591	-116.536	Animalia
6172	0.443026	46.3049	11.7678	Animalia
6173	0.450182	46.3358	10.7669	Animalia
6174	0.166955	43.4581	144.129	Animalia
6175	0.166955	43.6365	142.909	Animalia
6176	0.166955	42.5944	142.432	Animalia
6177	0.190805	44.3476	143.064	Animalia
6178	0.292171	39.5332	141.965	Animalia
6179	0.321984	38.3003	141.569	Animalia
6180	0.35776	35.4278	134.854	Animalia
6181	0.26832	35.4723	132.83	Animalia
6182	0.250432	34.4506	129.366	Animalia
6183	0.232544	34.2866	131.297	Animalia
6184	0.113291	32.6931	129.888	Animalia
6185	0.26832	31.9619	131.461	Animalia
6186	0.125216	30.5906	131	Animalia
6187	0.250432	30.3046	130.538	Animalia
6188	0.518752	42.1116	-123.462	Animalia
6189	0.506827	42.1364	-123.446	Animalia
6190	0.524715	42.1056	-123.436	Animalia
6191	0.518752	42.1144	-123.446	Animalia
6192	0.444815	56.2865	10.4881	Animalia
6193	0.470455	56.2915	10.5017	Animalia
6194	0.459722	56.2878	10.4618	Animalia
6195	0.480591	56.2947	10.4649	Animalia
6196	0.474032	56.2296	10.588	Animalia
6197	0.44243	40.0498	-105.137	Animalia
6198	0.449585	37.1702	-102.262	Animalia
6199	0.425735	37.973	-108.877	Animalia
6200	0.364915	38.5615	-79.3077	Animalia
6201	0.448393	39.1156	-79.2006	Animalia
6202	0.349413	37.1453	-81.4199	Animalia
6203	0.345835	37.5331	-84.0121	Animalia
6204	0.316022	-38.6226	-58.8329	Animalia
6205	0.304096	-38.6265	-58.8456	Animalia
6206	0.310059	-38.6325	-58.8744	Animalia
6207	0.340469	-28.1479	-58.9441	Animalia
6208	0.369686	-36.8013	-62.6	Animalia
6209	0.477014	-36.7846	-62.3	Animalia
6210	0.399499	-36.618	-62.2167	Animalia
6211	0.471051	-36.8348	-62.15	Animalia
6212	0.459126	-36.8013	-62.0333	Animalia
6213	0.417387	-36.7515	-61.9833	Animalia
6214	0.417387	-36.7347	-61.65	Animalia
6215	0.441238	-36.5679	-61.65	Animalia
6222	0.441238	35.233	-119.883	Animalia
6223	0.441238	35.1459	-119.861	Animalia
6225	0.298134	-25.7632	152.99	Animalia
6228	0.25878	51.5328	178.991	Animalia
6229	0.246855	60.6553	-147.396	Animalia
6230	0.278457	57.2355	-133.433	Animalia
6231	0.256991	48.3685	-124.617	Animalia
6232	0.239103	36.0761	-121.601	Animalia
6233	0.471051	-1.39693	34.9461	Animalia
6234	0.441238	-2.94415	34.5039	Animalia
6235	0.42335	-3.29584	36.2265	Animalia
6236	0.477014	-7.03846	33.8936	Animalia
6237	0.4472	-15.9977	27.2242	Animalia
6238	0.477014	-19.0174	15.7926	Animalia
6246	0.417387	40.519	9.07518	Animalia
6247	0.387574	42.7579	12.9137	Animalia
6248	0.298134	37.8486	14.6258	Animalia
6249	0.381611	46.2943	13.2541	Animalia
6250	0.369686	43.2518	10.7977	Animalia
6251	0.311848	16.2025	8.65104	Animalia
6252	0.285612	2.17429	31.8069	Animalia
6253	0.245662	-0.500019	35	Animalia
6254	0.381015	0.312514	36.9925	Animalia
6255	0.319599	0.240011	38.1972	Animalia
6256	0.385785	0.603625	37.5289	Animalia
6257	0.29396	-1.37612	37.0787	Animalia
6258	0.274283	-2.55929	37.8904	Animalia
6259	0.311251	-2.70009	34.945	Animalia
6260	0.313637	-3.63908	35.7075	Animalia
6261	0.308866	-3.93299	36.0817	Animalia
6262	0.208693	-18.5867	16.8884	Animalia
6263	0.196768	-19.2428	13.3717	Animalia
6264	0.260569	-23.8329	31.569	Animalia
6265	0.252817	-18.0028	13.0883	Animalia
6266	0.27786	-19.1916	16.6574	Animalia
6267	0.390555	61.2731	-149.208	Animalia
6268	0.398903	68.3173	-144.673	Animalia
6269	0.408443	62.3812	-143.062	Animalia
6270	0.37863	61.7883	-161.386	Animalia
6271	0.389362	67.5797	-162.987	Animalia
6272	0.371474	64.5278	-165.391	Animalia
6273	0.379226	67.7068	-107.844	Animalia
6274	0.385785	67.804	-115.385	Animalia
6275	0.363723	51.0183	-118.186	Animalia
6276	0.364915	55.9517	-124.083	Animalia
6277	0.251028	44.5849	-114.414	Animalia
6278	0.399499	53.0738	-97.0282	Animalia
6279	0.373859	20.3108	-98.2084	Animalia
6280	0.419772	18.1323	-96.754	Animalia
6281	0.560491	10.7741	78.7014	Animalia
6282	0.560491	10.4013	78.8172	Animalia
6283	0.560491	8.73171	77.7392	Animalia
6284	0.560491	8.71727	77.7839	Animalia
6285	0.560491	10.0335	77.4769	Animalia
6286	0.560491	10.9774	78.4486	Animalia
6287	0.560491	10.7831	76.6397	Animalia
6288	0.566454	10.5246	76.2206	Animalia
6289	0.560491	13.0927	74.9939	Animalia
6290	0.560491	17.3852	78.4253	Animalia
6291	0.560491	18.5607	73.8311	Animalia
6293	0.336891	-33.6232	151.25	Animalia
6294	0.254606	-33.7084	151.233	Animalia
6295	0.470455	-37.5136	149.805	Animalia
6296	0.410232	-37.7314	140.67	Animalia
6297	0.339872	45.0645	115.391	Animalia
6298	0.363723	45.1017	117.97	Animalia
6299	0.381611	49.3692	117.766	Animalia
6300	0.327947	42.4292	114.702	Animalia
6301	0.393536	-22.5313	-42.2774	Animalia
6302	0.33391	-22.5778	-42.1138	Animalia
6303	0.208693	26.1646	-97.3719	Animalia
6304	0.286208	26.5806	-97.6396	Animalia
6306	0.363723	61.0402	-138.33	Animalia
6307	0.375648	60.935	-137.993	Animalia
6308	0.429312	60.923	-137.945	Animalia
6309	0.387574	61.1706	-138.201	Animalia
6310	0.375648	61.0306	-138.402	Animalia
6311	0.387574	61.4926	-137.159	Animalia
6312	0.351798	61.2983	-138.891	Animalia
6313	0.393536	60.4962	-137.105	Animalia
6314	0.381611	61.3147	-138.665	Animalia
6315	0.35776	61.2781	-138.838	Animalia
6316	0.35776	61.3401	-138.76	Animalia
6317	0.375648	61.3243	-138.775	Animalia
6318	0.405462	62.8478	-146.386	Animalia
6319	0.375648	46.0325	-113.59	Animalia
6320	0.459126	54.2874	-116.768	Animalia
6321	0.369686	64.1442	-142.567	Animalia
6322	0.381611	69.3011	-162.438	Animalia
6323	0.399499	52.9098	-124.925	Animalia
6324	0.42335	46.4491	-89.8913	Animalia
6325	0.42335	53.9103	-102.84	Animalia
6326	0.459126	45.1631	-69.337	Animalia
6327	0.435275	46.5606	-93.922	Animalia
6328	0.471051	48.1687	-95.9228	Animalia
6329	0.441238	47.4259	-65.165	Animalia
6330	0.429312	60.8707	-119.399	Animalia
6331	0.471051	43.068	-74.6293	Animalia
6332	0.4472	49.0151	-80.4048	Animalia
6333	0.4472	49.0664	-81.8707	Animalia
6334	0.387574	41.9739	-79.4448	Animalia
6335	0.405462	41.9472	-76.1892	Animalia
6336	0.459126	50.4255	-65.0453	Animalia
6337	0.453163	47.2156	-71.3003	Animalia
6338	0.375648	39.1603	-80.0653	Animalia
6339	0.387574	61.0689	-139.164	Animalia
6340	0.304096	49.6708	-122.923	Animalia
6341	0.363723	41.7291	-122.116	Animalia
6342	0.435275	48.5243	-115.272	Animalia
6343	0.405462	44.2172	-122.032	Animalia
6344	0.363723	45.2476	-117.767	Animalia
6345	0.459126	45.8353	-121.275	Animalia
6346	0.453163	48.2816	-119.549	Animalia
6347	0.339872	39.4223	-106.754	Animalia
6348	0.321984	41.1032	-111.083	Animalia
6349	0.327947	44.4043	-110.795	Animalia
6350	0.367897	46.111	11.1547	Animalia
6351	0.35776	45.9007	11.1969	Animalia
6352	0.373263	46.2225	11.1228	Animalia
6353	0.351798	46.0413	11.0858	Animalia
6354	0.371474	45.8024	10.9297	Animalia
6355	0.306481	52.4562	-9.66097	Animalia
6356	0.319003	52.348	-9.68452	Animalia
6357	0.326754	52.4089	-9.62165	Animalia
6358	0.34822	52.2365	-9.45543	Animalia
6359	0.279649	52.8445	-8.98996	Animalia
6360	0.31781	52.366	-7.58311	Animalia
6361	0.295748	52.7352	-7.39741	Animalia
6362	0.3035	53.1101	-6.76637	Animalia
6363	0.281438	53.6074	-6.17608	Animalia
6364	0.275475	46.247	11.5322	Animalia
6365	0.262954	45.8836	10.5078	Animalia
6367	0.113887	-33.4731	25.7716	Animalia
6368	0.257587	-24.1074	31.598	Animalia
6369	0.481188	-2.30254	9.73104	Animalia
6370	0.399499	-24.596	31.7078	Animalia
6371	0.351798	-21.7402	32.0713	Animalia
6372	0.441238	-18.9484	22.9858	Animalia
6373	0.453163	-18.4509	26.3452	Animalia
6374	0.405462	-9.30168	37.4481	Animalia
6375	0.363723	-2.7466	34.8551	Animalia
6376	0.399499	-2.17532	34.8595	Animalia
6377	0.399499	1.22693	36.7721	Animalia
6378	0.42335	47.7291	-71.0549	Animalia
6379	0.42335	55.5297	-98.863	Animalia
6380	0.417387	64.8208	-119.838	Animalia
6381	0.429312	63.9911	-140.687	Animalia
6382	0.417387	55.4416	-125.114	Animalia
6383	0.24447	48.5225	-56.0032	Animalia
6384	0.298134	62.4154	10.4298	Animalia
6385	0.35776	62.5579	26.3126	Animalia
6386	0.351798	59.1145	25.9163	Animalia
6387	0.369686	56.9128	24.6322	Animalia
6388	0.351798	56.2507	23.9151	Animalia
6389	0.35776	53.854	26.3893	Animalia
6390	0.351798	53.8137	23.3475	Animalia
6391	0.284419	52.7852	23.6806	Animalia
6392	0.35776	48.0592	24.6197	Animalia
6393	0.401884	60.8114	48.6752	Animalia
6394	0.430505	45.5515	-123.466	Animalia
6395	0.463896	41.2435	-114.897	Animalia
6396	0.459722	39.6042	-95.4293	Animalia
6397	0.444219	46.1334	-91.1666	Animalia
6398	0.390555	44.855	-84.432	Animalia
6399	0.462107	36.9657	-86.805	Animalia
6400	0.431697	26.015	-81.4437	Animalia
6401	0.443623	41.524	-76.0824	Animalia
6402	0.404865	44.0072	-71.9515	Animalia
6403	0.391151	33.5036	-117.347	Animalia
6404	0.459126	28.1233	-97.3584	Animalia
6405	0.453163	39.3073	-116.792	Animalia
6406	0.453163	42.8272	-107.59	Animalia
6407	0.459126	47.2615	-100.425	Animalia
6408	0.453163	31.2241	-99.409	Animalia
6409	0.4472	46.8983	-94.5813	Animalia
6410	0.453163	31.1076	-92.7193	Animalia
6411	0.453163	38.1035	-92.2641	Animalia
6412	0.441238	38.0345	-92.1981	Animalia
6413	0.4472	40.3613	-89.9097	Animalia
6414	0.441238	39.6192	-86.1693	Animalia
6415	0.441238	46.3132	-86.794	Animalia
6416	0.381611	44.4452	-85.0758	Animalia
6417	0.453163	37.6288	-84.4636	Animalia
6418	0.435275	28.3307	-81.7382	Animalia
6419	0.363723	45.332	-69.1325	Animalia
6420	0.375648	44.9632	-63.1892	Animalia
6421	0.441238	31.8986	106.981	Animalia
6422	0.405462	30.9415	101.819	Animalia
6423	0.429312	29.4137	102.705	Animalia
6424	0.399499	32.1448	102.944	Animalia
6425	0.435275	29.0134	101.624	Animalia
6426	0.417387	31.3341	102.314	Animalia
6427	0.405462	-16.5455	143.485	Animalia
6428	0.435275	-13.2174	130.864	Animalia
6429	0.220619	-28.4376	113.728	Animalia
6430	0.304096	-28.4651	113.693	Animalia
6431	0.220619	-28.303	113.595	Animalia
6432	0.488939	-32.5363	117.318	Animalia
6433	0.326754	-35.7192	136.846	Animalia
6434	0.152048	-32.2422	115.681	Animalia
6435	0.35776	-35.8229	137.367	Animalia
6436	0.494902	-30.3055	145.83	Animalia
6437	0.518752	-33.3907	145.581	Animalia
6438	0.494902	-32.9629	138.867	Animalia
6439	0.465088	-34.6937	138.826	Animalia
6440	0.506827	-34.7125	135.468	Animalia
6441	0.500864	-31.6553	127.011	Animalia
6442	0.518752	-31.8586	124.723	Animalia
6443	0.51279	-30.7314	121.516	Animalia
6444	0.530678	-33.8504	121.873	Animalia
6445	0.530678	-35.0258	117.891	Animalia
6446	0.524715	-34.01	115.112	Animalia
6447	0.53664	-32.7786	116.787	Animalia
6448	0.518752	-31.958	115.838	Animalia
6449	0.524715	-28.7798	114.612	Animalia
6450	0.524715	-30.8602	116.707	Animalia
6451	0.494902	-25.6191	114.108	Animalia
6452	0.482976	-13.2174	130.864	Animalia
6453	0.453163	-20.112	143.102	Animalia
6454	0.381611	39.6141	-117.853	Animalia
6455	0.42335	39.7871	-113.903	Animalia
6456	0.453163	39.3623	-117.748	Animalia
6457	0.471051	38.8355	-116.618	Animalia
6458	0.51279	40.4639	-115.459	Animalia
6459	0.477014	39.5786	-114.66	Animalia
6460	0.441238	40.4801	-112.608	Animalia
6461	0.488939	38.9617	-117.293	Animalia
6462	0.435275	37.5534	-118.167	Animalia
6463	0.339872	44.9895	6.30737	Animalia
6464	0.363723	45.2339	6.73996	Animalia
6465	0.453163	45.3199	7.01119	Animalia
6466	0.381611	45.3562	7.04827	Animalia
6467	0.369686	45.2923	6.69397	Animalia
6468	0.435275	45.2698	6.85671	Animalia
6469	0.405462	45.2839	6.91851	Animalia
6470	0.393536	45.4986	6.96863	Animalia
6471	0.3834	61.3635	-117.634	Animalia
6472	0.400692	61.7932	-121.181	Animalia
6473	0.385785	65.1964	-123.428	Animalia
6474	0.396518	65.8572	-127.022	Animalia
6475	0.367897	66.254	-128.635	Animalia
6476	0.380418	60.977	-113.72	Animalia
6477	0.394729	60.0522	-111.703	Animalia
6478	0.400095	60.7273	-135.043	Animalia
6479	0.390555	60.0924	-128.897	Animalia
6480	0.394133	64.2585	-139.483	Animalia
6481	0.39771	63.8478	-138.575	Animalia
6482	0.40248	65.2171	-140.878	Animalia
6483	0.363723	49.3496	5.06033	Animalia
6484	0.286208	42.8311	1.50896	Animalia
6485	0.35776	46.4008	5.56757	Animalia
6486	0.369686	45.2328	5.96576	Animalia
6487	0.513386	-6.81097	37.6621	Animalia
6488	0.523523	-6.82735	37.675	Animalia
6489	0.5271	-6.82936	37.6704	Animalia
6490	0.519349	-6.81861	37.6635	Animalia
6491	0.503846	-6.8109	37.6621	Animalia
6492	0.504442	-6.81088	37.6621	Animalia
6493	0.499672	-6.81098	37.6621	Animalia
6494	0.514579	-6.83503	37.6606	Animalia
6497	0.327947	57.6185	-2.51415	Animalia
6498	0.375648	54.6824	-1.44848	Animalia
6499	0.363723	54.3545	-0.44872	Animalia
6500	0.369686	53.6405	-1.46221	Animalia
6501	0.363723	53.304	-3.25841	Animalia
6502	0.304096	51.7416	-4.47515	Animalia
6503	0.345835	51.8096	0.91823	Animalia
6504	0.381611	51.7803	-1.96843	Animalia
6505	0.256395	52.3579	-7.09904	Animalia
6506	0.280246	61.3385	10.3839	Animalia
6507	0.327947	41.699	2.23918	Animalia
6508	0.35776	47.3902	8.55774	Animalia
6509	0.369686	49.7348	6.14417	Animalia
6510	0.33868	-16.0858	47.3027	Animalia
6511	0.353586	-15.4964	47.4799	Animalia
6512	0.409039	-15.3261	47.6763	Animalia
6513	0.423946	-14.9452	47.7118	Animalia
6514	0.379226	-15.2639	48.2948	Animalia
6515	0.348816	-15.4804	46.6956	Animalia
6516	0.36253	-15.4706	46.6621	Animalia
6517	0.348816	-15.8059	47.1228	Animalia
6518	0.371474	-16.1246	46.953	Animalia
6519	0.366704	-16.2698	47.051	Animalia
6520	0.391748	-16.1956	46.895	Animalia
6521	0.325562	-16.3018	46.812	Animalia
6522	0.369686	-16.2886	47.014	Animalia
6523	0.477014	56.2799	10.5229	Animalia
6524	0.478803	56.3028	10.4886	Animalia
6525	0.48238	56.3059	10.5026	Animalia
6526	0.439449	56.2842	10.468	Animalia
6527	0.464492	56.3001	10.5007	Animalia
6528	0.497883	56.4942	9.86063	Animalia
6529	0.494305	56.4936	9.85137	Animalia
6530	0.474032	56.4783	9.84533	Animalia
6531	0.474032	56.4874	9.83173	Animalia
6532	0.480591	56.4852	9.82033	Animalia
6533	0.476417	55.8825	8.22023	Animalia
6534	0.345835	41.5005	-6.26737	Animalia
6535	0.351798	41.3261	-6.70178	Animalia
6536	0.339872	40.8964	-6.96881	Animalia
6537	0.33391	39.4545	-8.66734	Animalia
6538	0.35776	39.621	-8.40159	Animalia
6539	0.35776	38.4841	-8.99864	Animalia
6540	0.363723	39.3949	-7.37431	Animalia
6541	0.411424	38.1498	-7.44925	Animalia
6542	0.405462	38.0243	-8.69834	Animalia
6543	0.363723	37.5998	-8.63786	Animalia
6544	0.417387	37.1396	-8.03618	Animalia
6545	0.42335	39.236	-9.10608	Animalia
6546	0.399499	38.4418	-9.0659	Animalia
6547	0.441238	37.1367	-7.9852	Animalia
6548	0.444815	53.6188	122.883	Animalia
6549	0.450182	45.1852	124.817	Animalia
6550	0.416791	43.035	123.833	Animalia
6551	0.471051	42.6184	120.75	Animalia
6552	0.446604	41.9685	120.7	Animalia
6553	0.341661	40.9681	110.1	Animalia
6554	0.422157	40.2019	113.5	Animalia
6555	0.454356	36.3016	113.133	Animalia
6556	0.399499	35.8347	119.333	Animalia
6557	0.441238	35.4848	119.217	Animalia
6558	0.452567	34.118	115.05	Animalia
6559	0.347027	33.1178	108.067	Animalia
6560	0.459722	34.0178	117.3	Animalia
6561	0.443623	32.5346	114.517	Animalia
6562	0.510405	31.2513	121.167	Animalia
6563	0.458529	28.0345	114.417	Animalia
6564	0.357164	25.0677	103.2	Animalia
6565	0.485958	24.2676	121.117	Animalia
6566	0.439449	23.2178	113.417	Animalia
6567	0.443026	23.3509	108.6	Animalia
6568	0.381611	52.689	16.8709	Animalia
6569	0.345835	55.5848	9.28264	Animalia
6570	0.298134	56.8004	9.86904	Animalia
6571	0.351798	41.7976	2.35454	Animalia
6572	0.351798	49.8378	5.61171	Animalia
6573	0.35776	50.9604	2.93679	Animalia
6574	0.33391	52.7991	6.35982	Animalia
6575	0.344642	57.0082	8.49678	Animalia
6576	0.250432	56.5402	9.78691	Animalia
6577	0.429312	51.0287	-0.60894	Animalia
6578	0.435275	51.0503	-0.61374	Animalia
6579	0.441238	51.0741	-0.5449	Animalia
6580	0.417387	50.7663	-2.68892	Animalia
6581	0.4472	50.8177	-2.33939	Animalia
6582	0.417387	50.894	-0.97989	Animalia
6583	0.453163	49.5757	19.5299	Animalia
6584	0.471051	49.4529	20.7465	Animalia
6585	0.453163	49.702	20.2561	Animalia
6586	0.453163	49.5851	20.2	Animalia
6587	0.471051	50.8171	14.7803	Animalia
6588	0.459126	49.5619	19.2562	Animalia
6589	0.482976	56.5732	-2.70019	Animalia
6590	0.435275	56.5176	-3.58742	Animalia
6591	0.477014	56.245	-3.29082	Animalia
6592	0.500864	55.9727	-3.68312	Animalia
6593	0.488939	54.0075	-2.80261	Animalia
6594	0.494902	54.0692	-2.70754	Animalia
6595	0.482976	54.0717	-2.81165	Animalia
6596	0.482976	54.0725	-2.66574	Animalia
6597	0.488939	54.2613	-2.98101	Animalia
6598	0.482976	53.6525	-0.84747	Animalia
6599	0.482976	51.3281	-0.34485	Animalia
6600	0.482976	52.1152	-7.94669	Animalia
6601	0.500864	46.9155	4.91312	Animalia
6602	0.477014	47.8309	-3.03992	Animalia
6603	0.494902	46.2989	6.26135	Animalia
6604	0.500864	46.5762	6.57682	Animalia
6605	0.488939	50.9921	4.39298	Animalia
6606	0.477014	51.1745	4.20514	Animalia
6607	0.459126	51.719	103.683	Animalia
6608	0.35776	31.3682	119.8	Animalia
6609	0.411424	30.1012	120.033	Animalia
6610	0.42335	26.6009	114.2	Animalia
6611	0.440641	38.372	-0.49175	Animalia
6612	0.379226	37.3183	-8.81491	Animalia
6613	0.434082	40.2617	-6.14255	Animalia
6614	0.438256	36.5324	-5.6354	Animalia
6615	0.428716	40.279	-0.28751	Animalia
6616	0.400692	41.8778	-8.23839	Animalia
6617	0.256991	42.3066	2.63464	Animalia
6618	0.446008	37.1788	-3.57874	Animalia
6619	0.406058	37.3631	-6.92506	Animalia
6620	0.346431	39.5422	2.88245	Animalia
6621	0.406058	42.3321	-2.65401	Animalia
6622	0.41858	39.7325	-8.42629	Animalia
6623	0.397114	42.3581	-7.67344	Animalia
6624	0.370878	37.3288	-7.66366	Animalia
6625	0.417387	41.0426	-4.07649	Animalia
6626	0.434082	37.833	-5.93954	Animalia
6627	0.484169	44.966	-63.3626	Animalia
6628	0.479399	45.1927	-64.162	Animalia
6629	0.472244	45.2426	-62.0704	Animalia
6630	0.490132	45.2854	-63.537	Animalia
6631	0.481188	44.7569	-62.9342	Animalia
6632	0.48715	45.4573	-63.5576	Animalia
6633	0.490728	45.3045	-63.7856	Animalia
6634	0.477014	45.0644	-63.8075	Animalia
6635	0.479995	44.9562	-65.1918	Animalia
6636	0.478803	45.8697	-64.637	Animalia
6637	0.493709	45.8166	-64.7908	Animalia
6638	0.464492	45.3065	-66.0652	Animalia
6639	0.493113	45.719	-70.7937	Animalia
6640	0.491324	45.1676	-73.0461	Animalia
6641	0.47761	45.7457	-73.8152	Animalia
6642	0.34822	44.7163	-93.3087	Animalia
6643	0.327351	48.6217	-93.2057	Animalia
6644	0.326754	44.4954	-93.1102	Animalia
6645	0.313637	44.6104	-93.436	Animalia
6646	0.300519	47.2191	-95.1886	Animalia
6647	0.289786	45.2201	-92.7587	Animalia
6648	0.335102	45.9466	-92.6042	Animalia
6649	0.322581	43.9393	-91.4053	Animalia
6650	0.373859	44.0642	-92.0453	Animalia
6651	0.395325	47.1446	-91.4715	Animalia
6652	0.499076	48.7658	-88.8808	Animalia
6653	0.524715	49.4193	-94.9442	Animalia
6654	0.540218	51.0357	-96.0173	Animalia
6655	0.506231	51.4215	-97.3792	Animalia
6656	0.51279	53.4144	-99.5377	Animalia
6657	0.525311	53.7801	-99.504	Animalia
6658	0.51279	53.6648	-99.2492	Animalia
6659	0.514579	53.5613	-99.3924	Animalia
6660	0.499672	53.9112	-100.035	Animalia
6661	0.462107	-36.3981	145.384	Animalia
6662	0.458529	-36.4214	145.418	Animalia
6663	0.43289	-37.5616	145.124	Animalia
6664	0.500268	-38.0029	147.654	Animalia
6665	0.354183	-38.0068	141.006	Animalia
6666	0.471051	50.0898	19.4886	Animalia
6667	0.488939	49.5617	19.2562	Animalia
6668	0.494902	49.4263	19.1378	Animalia
6669	0.465088	49.5855	20.2	Animalia
6670	0.494902	49.5758	19.5299	Animalia
6671	0.459126	54.2589	-1.17953	Animalia
6672	0.477014	54.2182	-1.12185	Animalia
6673	0.482976	54.2107	-1.11121	Animalia
6674	0.477014	54.2251	-1.1349	Animalia
6675	0.435275	54.191	-2.08463	Animalia
6676	0.459126	54.0035	-1.83897	Animalia
6677	0.488939	54.1431	-2.0139	Animalia
6678	0.465088	54.2544	-0.70437	Animalia
6679	0.453163	54.0391	-0.33049	Animalia
6680	0.471051	54.6713	-1.89086	Animalia
6681	0.459126	53.9856	-0.50593	Animalia
6682	0.465088	53.9298	-0.48808	Animalia
6683	0.465088	53.9777	-0.93888	Animalia
6684	0.4472	54.5449	-1.40544	Animalia
6685	0.482976	54.0637	-1.69072	Animalia
6686	0.4472	53.7744	-0.61437	Animalia
6687	0.465088	54.152	-0.63227	Animalia
6688	0.435275	53.937	-0.99205	Animalia
6690	0.4472	25.7316	-111.225	Animalia
6691	0.453163	25.745	-111.227	Animalia
6693	0.4472	27.1657	-112.068	Animalia
6695	0.459126	28.8944	-113.038	Animalia
6696	0.471051	29.0665	-113.09	Animalia
6697	0.465088	29.0181	-113.465	Animalia
6698	0.453163	29.5591	-113.57	Animalia
6700	0.355971	37.9271	-122.581	Animalia
6701	0.43766	35.7793	-121.121	Animalia
6702	0.543199	34.0986	-118.738	Animalia
6703	0.544988	34.1758	-117.821	Animalia
6704	0.545584	33.726	-117.667	Animalia
6705	0.548566	33.5557	-117.392	Animalia
6706	0.345835	52.3125	-125.496	Animalia
6707	0.399499	52.2544	-125.528	Animalia
6708	0.405462	52.2507	-125.537	Animalia
6709	0.411424	52.2493	-125.554	Animalia
6710	0.35776	52.2459	-125.521	Animalia
6711	0.33391	52.1623	-126.191	Animalia
6712	0.381611	52.1317	-126.218	Animalia
6713	0.506827	26.4685	-99.3047	Animalia
6714	0.465088	28.2	-101.789	Animalia
6715	0.453163	21.9494	-98.0649	Animalia
6716	0.405462	20.4274	-89.4988	Animalia
6717	0.441238	31.2537	-91.0014	Animalia
6718	0.42335	33.7331	-91.0197	Animalia
6719	0.435275	33.835	-89.2547	Animalia
6720	0.435275	33.9268	-88.7231	Animalia
6721	0.42335	31.4569	-88.8583	Animalia
6722	0.399499	30.8071	-89.3507	Animalia
6723	0.411424	30.8546	-88.7371	Animalia
6724	0.42335	33.5477	-90.0396	Animalia
6725	0.441238	33.259	-88.8011	Animalia
6726	0.429312	30.8702	-89.6312	Animalia
6727	0.435275	32.845	-90.7894	Animalia
6728	0.417387	32.1782	-89.258	Animalia
6729	0.405462	34.4079	-89.3262	Animalia
6730	0.429312	33.3375	-89.7496	Animalia
6731	0.399499	32.9514	-88.337	Animalia
6732	0.429312	31.1587	-91.3633	Animalia
6733	0.411424	30.4718	-84.5118	Animalia
6734	0.42335	35.141	-97.3613	Animalia
6746	0.376841	43.4485	4.95696	Animalia
6747	0.426331	42.7036	2.91492	Animalia
6748	0.367897	43.5316	4.64582	Animalia
6749	0.384592	45.7893	4.91843	Animalia
6750	0.419772	43.3193	3.28968	Animalia
6751	0.457337	38.3541	-0.4921	Animalia
6752	0.462703	42.3433	-1.65078	Animalia
6753	0.479399	41.6196	0.62389	Animalia
6754	0.456741	42.3383	-1.79965	Animalia
6755	0.466281	41.1162	1.24939	Animalia
6756	0.458529	42.0603	-1.60758	Animalia
6757	0.505635	37.0511	-6.42555	Animalia
6758	0.499076	37.2694	-6.95608	Animalia
6759	0.475821	38.7765	-9.26873	Animalia
6760	0.493113	36.2816	-5.31248	Animalia
6761	0.478803	39.1905	-8.73182	Animalia
6762	0.405462	37.314	73.2873	Animalia
6763	0.363723	37.1445	75.0135	Animalia
6764	0.387574	37.3131	74.6596	Animalia
6765	0.411424	37.4966	74.4337	Animalia
6766	0.411424	37.0534	74.4048	Animalia
6767	0.351798	62.2285	-142.426	Animalia
6768	0.278457	60.9883	-142.02	Animalia
6769	0.355971	62.1383	-141.769	Animalia
6770	0.360742	62.2073	-143.703	Animalia
6771	0.330928	61.3683	-142.412	Animalia
6772	0.318407	61.834	-143.981	Animalia
6773	0.304693	61.1442	-143.712	Animalia
6774	0.4472	-18.7188	26.6939	Animalia
6775	0.439449	-26.4707	-54.226	Animalia
6776	0.382803	-22.5679	-53.637	Animalia
6777	0.426927	-21.9857	-52.5793	Animalia
6778	0.385785	28.3273	-99.4079	Animalia
6779	0.408443	29.4614	-103.963	Animalia
6780	0.358357	28.1169	-97.3919	Animalia
6781	0.521137	41.4037	-74.0104	Animalia
6782	0.477014	40.8733	-73.7919	Animalia
6783	0.486554	40.8642	-73.8768	Animalia
6784	0.460318	40.8541	-73.8231	Animalia
6785	0.508616	40.9029	-73.8921	Animalia
6786	0.46807	40.7989	-73.9582	Animalia
6787	0.494902	40.8747	-73.9255	Animalia
6788	0.494305	40.742	-73.7666	Animalia
6789	0.48238	40.7234	-73.8299	Animalia
6790	0.481188	40.7073	-73.8511	Animalia
6791	0.444815	40.5669	-73.8941	Animalia
6792	0.453759	40.6186	-73.827	Animalia
6793	0.466877	40.7462	-73.8089	Animalia
6794	0.482976	40.6888	-73.891	Animalia
6795	0.441238	-35.3134	148.527	Animalia
6796	0.441238	-35.041	148.491	Animalia
6797	0.429312	-35.1354	148.59	Animalia
6798	0.411424	-35.1441	148.589	Animalia
6799	0.444219	-15.1372	126.192	Animalia
6800	0.454952	-14.7933	126.487	Animalia
6801	0.341661	-16.2979	128.701	Animalia
6802	0.454952	-15.1663	126.158	Animalia
6803	0.396518	-28.3281	152.228	Animalia
6804	0.384592	-28.3062	152.241	Animalia
6805	0.369089	-28.2602	152.331	Animalia
6806	0.397114	-28.2144	152.313	Animalia
6807	0.327947	-27.2625	152.115	Animalia
6808	0.341065	-27.2872	152.121	Animalia
6809	0.387574	-33.2813	150.519	Animalia
6810	0.387574	-33.1791	150.498	Animalia
6811	0.387574	-33.235	150.372	Animalia
6812	0.199749	62.2996	29.4834	Animalia
6813	0.224196	62.1328	28.4899	Animalia
6814	0.178284	61.7456	28.5303	Animalia
6815	0.177091	61.3499	28.1408	Animalia
6816	0.338083	60.4581	-43.8295	Animalia
6817	0.324369	65.8927	-19.3644	Animalia
6819	0.307078	78.2581	13.4585	Animalia
6846	0.387574	4.19969	97.3001	Animalia
6847	0.363723	0.550124	114.481	Animalia
6853	0.342257	36.6006	100.792	Animalia
6854	0.282631	36.6929	100.898	Animalia
6855	0.275475	36.7775	100.863	Animalia
6856	0.317214	37.1923	100.462	Animalia
6857	0.330332	37.401	98.7694	Animalia
6858	0.336295	36.2689	99.9812	Animalia
6859	0.345835	-12.9157	49.6672	Animalia
6860	0.435275	-12.9597	49.7053	Animalia
6861	0.387574	-13.0031	49.5822	Animalia
6862	0.399499	-13.0909	49.5781	Animalia
6863	0.393536	-13.1311	49.6326	Animalia
6864	0.411424	-13.189	49.5395	Animalia
6865	0.429312	-13.1183	49.7032	Animalia
6866	0.393536	-13.2396	49.7591	Animalia
6871	0.310059	63.7983	22.8329	Animalia
6872	0.256395	63.8258	22.7675	Animalia
6873	0.339872	63.0652	21.6815	Animalia
6874	0.47284	54.1025	-119.73	Animalia
6875	0.470455	54.3711	-120.444	Animalia
6876	0.398903	54.0369	-118.236	Animalia
6877	0.476417	53.4424	-118.824	Animalia
6878	0.479399	54.6546	-121.922	Animalia
6879	0.474032	55.2132	-122.642	Animalia
6880	0.447797	52.5924	-117.753	Animalia
6881	0.496691	59.5554	-133.809	Animalia
6882	0.471647	60.1782	-134.723	Animalia
6883	0.47284	60.5121	-135.529	Animalia
6884	0.443026	61.5353	-137.401	Animalia
6885	0.511001	65.2372	-134.159	Animalia
6886	0.507423	61.7105	-130.742	Animalia
6887	0.516367	65.2474	-142.825	Animalia
6888	0.450182	62.2609	-137.559	Animalia
6889	0.496691	63.9338	-132.629	Animalia
6890	0.490132	61.6875	-141.089	Animalia
6891	0.446008	61.1975	-139.023	Animalia
6892	0.503846	62.3991	-133.389	Animalia
6893	0.483573	62.2942	-136.049	Animalia
6894	0.497883	60.6499	-131.728	Animalia
6895	0.492517	57.4446	-127.82	Animalia
6896	0.351798	49.9098	-116.231	Animalia
6897	0.435275	53.083	-121.46	Animalia
6898	0.4472	50.7576	-117.412	Animalia
6899	0.471051	54.4538	-109.991	Animalia
6900	0.441238	52.8289	-117.949	Animalia
6901	0.459126	52.4125	-118.995	Animalia
6902	0.417387	52.2526	-117.856	Animalia
6903	0.471051	53.2903	-120.959	Animalia
6904	0.459126	56.5449	-115.245	Animalia
6905	0.477014	56.3639	-122.463	Animalia
6906	0.465088	56.4955	-111.777	Animalia
6907	0.465088	58.8121	-122.546	Animalia
6908	0.453163	52.4189	-120.25	Animalia
6909	0.465088	59.1523	-115.574	Animalia
6910	0.465088	56.0757	-126.286	Animalia
6911	0.459126	58.4166	-123.346	Animalia
6912	0.482976	59.3196	-128.81	Animalia
6913	0.488939	68.9113	-112.316	Animalia
6914	0.51279	63.024	-95.6725	Animalia
6915	0.237314	48.5	-56.5279	Animalia
6916	0.256991	63.5754	-69.5833	Animalia
6917	0.281438	69.3396	-112.86	Animalia
6918	0.282631	69.283	-141.755	Animalia
6919	0.293363	69.8595	-149.48	Animalia
6920	0.299326	70.4702	-153.675	Animalia
6921	0.301115	67.5593	-161.826	Animalia
6922	0.302307	69.2462	-125.061	Animalia
6923	0.465088	53.1269	-119.311	Animalia
6924	0.429312	52.8156	-117.821	Animalia
6925	0.477014	53.794	-118.837	Animalia
6926	0.477014	54.3549	-119.978	Animalia
6927	0.477014	55.111	-118.958	Animalia
6928	0.477014	55.1082	-122.796	Animalia
6929	0.465088	54.8097	-122.297	Animalia
6930	0.435275	54.7378	-117.192	Animalia
6931	0.477014	54.649	-110.088	Animalia
6932	0.351798	55.2853	-114.822	Animalia
6933	0.441238	54.7142	-113.174	Animalia
6934	0.4472	54.7199	-113.395	Animalia
6935	0.435275	56.5327	-115.236	Animalia
6936	0.459126	57.2047	-119.532	Animalia
6937	0.482976	59.1795	-115.587	Animalia
6938	0.494902	61.1509	-125.383	Animalia
6939	0.482976	59.5847	-133.678	Animalia
6940	0.51279	63.4781	-127.576	Animalia
6941	0.506827	65.182	-116.677	Animalia
6942	0.51279	67.3915	-122.054	Animalia
6943	0.51279	64.691	-142.15	Animalia
6944	0.500864	62.3934	-147.534	Animalia
6945	0.500864	63.0949	-151.164	Animalia
6946	0.51279	66.866	-158.04	Animalia
6947	0.51279	70.4539	-153.816	Animalia
6948	0.506827	64.535	-142.202	Animalia
6949	0.51279	69.4416	-147.718	Animalia
6950	0.506827	63.3718	-145.805	Animalia
6951	0.500864	63.1172	-151.192	Animalia
6952	0.506827	65.7462	-150.138	Animalia
6953	0.494902	58.7179	-159.081	Animalia
6954	0.488939	60.372	-157.897	Animalia
6955	0.488939	58.0964	-156.114	Animalia
6956	0.494902	62.2526	-146.989	Animalia
6957	0.51279	67.9611	-140.612	Animalia
6958	0.494902	65.7868	-151.811	Animalia
6959	0.4472	55.6378	-162.033	Animalia
6960	0.51279	70.3355	-154.189	Animalia
6961	0.42335	54.8059	-163.912	Animalia
6962	0.51279	68.7444	-159.87	Animalia
6963	0.482976	65.6682	-146.972	Animalia
6965	0.250432	-32.3678	133.817	Animalia
6966	0.220619	-35.1517	136.467	Animalia
6967	0.208693	-32.3014	133.517	Animalia
6969	0.226582	-34.968	136.067	Animalia
6970	0.494902	-35.835	137.25	Animalia
6971	0.017888	-32.3849	133.367	Animalia
6972	0.143104	-32.5678	133.283	Animalia
6974	0.310059	-33.6016	134.783	Animalia
6975	0.304096	-35.0349	135.967	Animalia
6976	0.520541	-28.2271	153.277	Animalia
6977	0.510405	-28.1896	153.292	Animalia
6978	0.506231	-28.1824	153.223	Animalia
6979	0.513386	-28.2272	153.25	Animalia
6980	0.502653	-28.2003	153.19	Animalia
6981	0.530678	-29.6942	18.0248	Animalia
6982	0.524715	-29.6583	18.0142	Animalia
6983	0.524715	-29.6813	17.9672	Animalia
6984	0.53664	-29.7027	17.952	Animalia
6985	0.524715	-29.6434	17.9847	Animalia
6986	0.51279	-29.694	17.932	Animalia
6987	0.530678	-29.6548	18.0384	Animalia
6988	0.494902	26.1618	127.761	Animalia
6989	0.494902	26.158	127.788	Animalia
6990	0.494902	26.1579	127.788	Animalia
6991	0.506827	26.4289	127.792	Animalia
6992	0.482976	26.5572	128.022	Animalia
6993	0.494902	26.6083	128.08	Animalia
6994	0.494902	26.6473	128.131	Animalia
6995	0.488939	26.6935	127.914	Animalia
6996	0.471051	26.7487	128.189	Animalia
6997	0.4472	26.3617	126.745	Animalia
6998	0.396518	25.1733	121.564	Animalia
6999	0.419176	25.1734	121.564	Animalia
7000	0.43289	25.1589	121.533	Animalia
7001	0.392344	25.1624	121.577	Animalia
7002	0.422753	24.9016	121.503	Animalia
7003	0.410828	24.731	121.647	Animalia
7004	0.422157	24.7929	120.985	Animalia
7005	0.394133	24.6285	120.933	Animalia
7006	0.424542	24.3899	120.762	Animalia
7007	0.441238	24.3671	120.733	Animalia
7008	0.410828	24.3146	120.732	Animalia
7009	0.423946	23.799	120.948	Animalia
7010	0.417387	23.1724	120.426	Animalia
7011	0.366108	22.0411	120.703	Animalia
7012	0.379226	21.9356	120.845	Animalia
7013	0.394729	21.9664	120.718	Animalia
7014	0.386381	24.1814	121.477	Animalia
7015	0.39294	24.1897	121.578	Animalia
7016	0.382803	37.0405	35.3684	Animalia
7017	0.400095	36.9446	34.7868	Animalia
7018	0.385785	36.6794	36.4208	Animalia
7019	0.39294	36.1394	36.1538	Animalia
7020	0.386381	33.9449	35.6399	Animalia
7021	0.370878	33.2687	35.3128	Animalia
7022	0.370878	34.1509	35.6489	Animalia
7023	0.379226	30.6323	35.4829	Animalia
7024	0.382207	24.0897	32.9198	Animalia
7025	0.374456	24.2976	32.8927	Animalia
7026	0.382803	25.6878	28.9006	Animalia
7027	0.382207	25.4741	28.9958	Animalia
7028	0.381611	25.4324	30.532	Animalia
7029	0.321388	46.3158	11.7739	Animalia
7030	0.372071	45.975	11.3008	Animalia
7031	0.360145	46.1096	11.0008	Animalia
7032	0.338083	46.4298	10.9419	Animalia
7033	0.329139	46.0037	10.5419	Animalia
7034	0.238507	-40.981	144.698	Animalia
7035	0.25878	-41.1701	146.679	Animalia
7036	0.23314	-42.1205	148.303	Animalia
7037	0.271302	-42.2645	147.892	Animalia
7038	0.247451	-42.7099	147.615	Animalia
7039	0.249836	-42.2173	148.316	Animalia
7040	0.24447	-41.9025	148.289	Animalia
7041	0.243277	-42.27	147.894	Animalia
7042	0.24447	-42.7048	147.604	Animalia
7043	0.278457	-41.177	146.665	Animalia
7044	0.230159	-40.9309	144.636	Animalia
7045	0.326754	46.1479	9.76831	Animalia
7046	0.356568	46.4615	10.3437	Animalia
7047	0.366704	46.413	10.4787	Animalia
7048	0.336295	46.4397	10.4119	Animalia
7049	0.29396	45.6068	7.35538	Animalia
7050	0.335102	45.6399	7.14609	Animalia
7051	0.494902	50.235	16.85	Animalia
7052	0.530678	50.1692	16.7667	Animalia
7053	0.506827	50.2351	16.9	Animalia
7054	0.518752	50.2358	16.8833	Animalia
7055	0.482976	50.2185	16.7667	Animalia
7056	0.506827	50.2191	16.7833	Animalia
7059	0.345835	44.979	-116.721	Animalia
7060	0.321984	45.0136	-116.68	Animalia
7061	0.369686	45.0066	-116.659	Animalia
7062	0.339872	45.1842	-116.418	Animalia
7063	0.321984	44.9443	-116.616	Animalia
7064	0.351798	44.9592	-116.465	Animalia
7065	0.35776	44.966	-116.386	Animalia
7066	0.220619	44.0358	-116.417	Animalia
7067	0.298134	44.0253	-116.454	Animalia
7068	0.286208	43.9479	-116.66	Animalia
7069	0.280246	44.0732	-116.908	Animalia
7070	0.298134	44.136	-116.642	Animalia
7071	0.298134	44.2218	-116.745	Animalia
7072	0.238507	44.2595	-116.961	Animalia
7073	0.143104	44.403	-117.149	Animalia
7074	0.112694	50.1389	14.5282	Animalia
7075	0.205712	50.4019	13.75	Animalia
7076	0.192594	50.119	14.5333	Animalia
7077	0.169936	49.5687	14.1667	Animalia
7078	0.286804	48.969	17.1167	Animalia
7079	0.224793	49.3021	17.0167	Animalia
7080	0.323773	48.152	17.1833	Animalia
7081	0.242681	48.7519	20.0667	Animalia
7082	0.18365	48.9356	20.5333	Animalia
7083	0.183054	49.0018	20.7833	Animalia
7084	0.310655	48.6018	20.8667	Animalia
7085	0.163377	49.0189	20.7333	Animalia
7086	0.261761	48.1688	19.9833	Animalia
7087	0.280842	47.6023	19.1333	Animalia
7088	0.297537	47.5521	18.9667	Animalia
7089	0.271302	47.469	19.35	Animalia
7090	0.304693	46.8517	18.1	Animalia
7091	0.288593	45.9849	18.2333	Animalia
7092	0.346431	45.0016	19.5667	Animalia
7093	0.308866	45.0849	19.7333	Animalia
7094	0.29873	45.1018	19.8833	Animalia
7095	0.307674	45.1019	19.95	Animalia
7096	0.309463	45.2186	20.2167	Animalia
7097	0.307674	44.9352	21.1333	Animalia
7098	0.283823	44.8521	21.3167	Animalia
7099	0.104347	41.7186	21.4167	Animalia
7100	0.248047	41.3014	22.5833	Animalia
7101	0.365512	43.635	24.95	Animalia
7102	0.375052	43.4852	24.0833	Animalia
7103	0.332121	43.5183	25.6333	Animalia
7104	0.427524	42.785	23.4833	Animalia
7105	0.320792	42.1515	23.7833	Animalia
7106	0.350605	42.7016	24.55	Animalia
7107	0.466877	42.6683	26.4333	Animalia
7108	0.446008	42.0681	26.4167	Animalia
7109	0.239103	40.535	23.0333	Animalia
7110	0.352394	44.0851	26.7167	Animalia
7111	0.409636	44.4517	28.4333	Animalia
7112	0.366108	44.9853	28.6833	Animalia
7113	0.208097	48.1516	26.5	Animalia
7114	0.112694	50.2281	12.8677	Animalia
7115	0.192594	50.1404	14.5307	Animalia
7116	0.169936	49.5834	14.1788	Animalia
7117	0.205712	50.4109	13.7609	Animalia
7118	0.286804	49.0168	17.1355	Animalia
7119	0.224793	49.2763	16.9991	Animalia
7120	0.323773	48.1738	17.0975	Animalia
7121	0.242681	48.8229	19.9379	Animalia
7122	0.18365	48.9326	20.5531	Animalia
7123	0.183054	48.9979	20.7404	Animalia
7124	0.310655	48.5971	20.9171	Animalia
7125	0.297537	47.5613	18.9768	Animalia
7126	0.271302	47.4905	19.3538	Animalia
7127	0.280842	47.6248	19.1404	Animalia
7128	0.304693	46.8898	18.0808	Animalia
7129	0.288593	46.0944	18.2238	Animalia
7130	0.20929	50.2189	12.8609	Animalia
7131	0.225389	50.1401	14.5293	Animalia
7132	0.211675	50.4091	13.7695	Animalia
7133	0.150259	49.5778	14.1805	Animalia
7134	0.256991	49.0531	17.106	Animalia
7135	0.168147	49.2634	17.0422	Animalia
7136	0.369089	48.2051	17.0767	Animalia
7137	0.292171	50.4755	24.0359	Animalia
7138	0.280246	50.6555	23.6816	Animalia
7139	0.184843	50.7408	23.4344	Animalia
7140	0.262358	51.3128	22.7588	Animalia
7141	0.262358	50.4596	24.1132	Animalia
7142	0.26832	50.4994	24.1427	Animalia
7143	0.321984	50.4111	24.0744	Animalia
7144	0.339872	50.5465	24.1434	Animalia
7145	0.429312	46.3934	30.6977	Animalia
7146	0.417387	46.3357	30.6747	Animalia
7147	0.417387	46.3677	30.686	Animalia
7148	0.429312	46.4073	30.6578	Animalia
7149	0.316022	33.9683	-120.084	Animalia
7150	0.292171	34.0103	-119.75	Animalia
7151	0.42335	34.2739	-117.697	Animalia
7152	0.4472	34.4646	-119.62	Animalia
7153	0.411424	37.6453	-121.757	Animalia
7154	0.405462	38.9288	-119.952	Animalia
7155	0.453163	40.9648	-123.654	Animalia
7156	0.4472	44.822	-123.77	Animalia
7174	0.316022	43.4637	11.965	Animalia
7175	0.363723	44.1656	11.866	Animalia
7176	0.369686	43.309	11.2391	Animalia
7177	0.327947	40.7598	14.9247	Animalia
7178	0.369686	43.8121	11.3368	Animalia
7179	0.292171	42.6558	11.0879	Animalia
7180	0.304096	43.7319	10.3132	Animalia
7181	0.321984	41.7395	12.4104	Animalia
7182	0.363723	40.0698	9.19446	Animalia
7183	0.280246	45.9517	13.5895	Animalia
7184	0.35776	37.795	-6.07106	Animalia
7185	0.345835	48.3134	4.53475	Animalia
7186	0.453163	-2.65837	37.2519	Animalia
7187	0.459126	-1.3536	36.8336	Animalia
7188	0.488939	-1.40014	34.9552	Animalia
7189	0.471051	-0.405775	36.0802	Animalia
7190	0.477014	0.320525	36.9121	Animalia
7191	0.482976	3.88323	33.8746	Animalia
7192	0.482976	2.14573	31.8108	Animalia
7193	0.4472	-0.596849	31.0106	Animalia
7194	0.482976	-0.162076	30.02	Animalia
7207	0.336891	50.8965	-115.172	Animalia
7208	0.333313	50.7822	-115.206	Animalia
7209	0.353586	50.934	-115.116	Animalia
7210	0.378033	45.7818	-78.38	Animalia
7211	0.314233	45.4717	-75.81	Animalia
7212	0.299922	45.752	-74.81	Animalia
7213	0.307674	45.5519	-73.15	Animalia
7214	0.321984	45.3418	-72.24	Animalia
7215	0.309463	45.0917	-72.45	Animalia
7216	0.339276	45.0917	-72.44	Animalia
7217	0.387574	-40.014	148.013	Animalia
7218	0.443623	-42.9421	146.73	Animalia
7219	0.436468	-41.2702	145.506	Animalia
7220	0.446604	-41.3723	146.257	Animalia
7221	0.448393	-42.4719	146.828	Animalia
7222	0.419772	-41.1982	147.295	Animalia
7223	0.426331	-41.1998	148.018	Animalia
7224	0.440045	-39.8585	143.984	Animalia
7225	0.399499	6.88687	40.3	Animalia
7226	0.363723	6.79717	39.2156	Animalia
7227	0.399499	7.1198	39.7548	Animalia
7228	0.399499	7.09019	39.7902	Animalia
7229	0.411424	7.32257	39.1678	Animalia
7230	0.387574	6.90443	40.1375	Animalia
7231	0.42335	-37.5586	145.884	Animalia
7232	0.358357	38.2218	115.731	Animalia
7233	0.366704	38.7997	116.261	Animalia
7234	0.385785	40.2337	116.717	Animalia
7263	0.416791	53.6236	-129.019	Animalia
7264	0.395921	53.3727	-129.021	Animalia
7265	0.421561	52.9162	-128.854	Animalia
7266	0.398306	52.6035	-128.344	Animalia
7267	0.412617	52.7522	-128.245	Animalia
7268	0.432294	52.3388	-128.107	Animalia
7269	0.445412	53.0547	-128.423	Animalia
7270	0.401288	52.851	-128.311	Animalia
7271	0.39771	52.5062	-128.16	Animalia
7272	0.47284	54.4768	-128.64	Animalia
7273	0.370282	50.3376	-126.91	Animalia
7274	0.434679	62.068	-150.718	Animalia
7275	0.401288	61.0518	-147.602	Animalia
7276	0.42335	60.4229	-149.519	Animalia
7277	0.406654	29.1413	-103.225	Animalia
7278	0.421561	29.2516	-101.859	Animalia
7279	0.297537	33.31	-108.776	Animalia
7280	0.262954	50.6797	-56.9468	Animalia
7281	0.245066	49.8693	-56.2201	Animalia
7282	0.22837	48.4351	-53.4266	Animalia
7283	0.393536	66.0765	21.4064	Animalia
7284	0.393536	65.5538	20.3078	Animalia
7285	0.393536	64.4873	15.6715	Animalia
7286	0.393536	61.8328	13.198	Animalia
7287	0.493113	57.3534	49.8898	Animalia
7288	0.470455	63.0112	42.8959	Animalia
7289	0.489535	65.6688	29.5788	Animalia
7290	0.456741	61.5175	28.7867	Animalia
7291	0.475821	59.548	34.0311	Animalia
7292	0.406654	59.1503	26.4037	Animalia
7293	0.459126	69.3466	29.3917	Animalia
7294	0.482976	64.3632	29.882	Animalia
7295	0.477014	64.6885	43.2914	Animalia
7296	0.053664	49.3089	19.6719	Animalia
7297	0.0655894	48.7214	19.5597	Animalia
7298	0.0596267	49.0328	22.2839	Animalia
7299	0.0298134	46.2975	26.2478	Animalia
7300	0.17888	34.7725	132.193	Animalia
7301	0.179476	35.2708	134.372	Animalia
7302	0.193191	35.5644	135.057	Animalia
7303	0.26832	35.3824	135.73	Animalia
7304	0.392344	-17.4898	48.7472	Animalia
7305	0.341661	-18.8145	48.4299	Animalia
7306	0.363127	-20.3954	47.6361	Animalia
7307	0.337487	-21.2591	47.4241	Animalia
7308	0.386381	-21.3739	47.4498	Animalia
7309	0.274283	-21.3629	47.8484	Animalia
7310	0.290382	-21.4064	47.9406	Animalia
7311	0.314233	-21.4822	47.8914	Animalia
7312	0.290978	-23.037	47.74	Animalia
7313	0.238507	35.8679	-120.8	Animalia
7314	0.190805	36.6017	-120.833	Animalia
7315	0.232544	35.4014	-119.55	Animalia
7316	0.274283	35.3014	-119.867	Animalia
7317	0.214656	35.3683	-119.017	Animalia
7318	0.238507	35.1347	-119.45	Animalia
7319	0.456144	53.8508	23.1027	Animalia
7320	0.44243	53.7127	22.0915	Animalia
7321	0.440045	53.5009	20.7618	Animalia
7322	0.443026	52.9881	23.6036	Animalia
7323	0.423946	19.4969	-97.3619	Animalia
7324	0.409039	19.5561	-97.2307	Animalia
7325	0.438256	19.4967	-97.4866	Animalia
7326	0.381611	19.4971	-97.3619	Animalia
7327	0.359549	19.5321	-97.4357	Animalia
7328	0.477014	43.6682	28.5333	Animalia
7329	0.497883	38.1344	-122.453	Animalia
7330	0.470455	41.7064	-122.479	Animalia
7342	0.220619	41.4536	24.1947	Animalia
7343	0.119253	37.6456	22.2229	Animalia
7344	0.202731	39.7936	22.6439	Animalia
7345	0.220619	40.0769	22.2454	Animalia
7346	0.190805	39.8379	21.2106	Animalia
7347	0.17888	39.1347	21.6437	Animalia
7348	0.274283	36.9496	104.536	Animalia
7349	0.351798	36.0173	103.663	Animalia
7350	0.24447	35.6589	104.523	Animalia
7351	0.184843	36.4551	105.636	Animalia
7352	0.414406	26.3499	-97.3704	Animalia
7353	0.476417	27.9834	-96.9804	Animalia
7354	0.49192	29.0826	-95.2418	Animalia
7355	0.496691	29.6699	-92.8494	Animalia
7356	0.491324	29.4616	-89.8755	Animalia
7357	0.490728	30.228	-89.4258	Animalia
7359	0.481784	30.0181	-84.3689	Animalia
7360	0.485361	29.1655	-82.8508	Animalia
7361	0.435275	27.5506	-81.4812	Animalia
7362	0.429312	27.4967	-80.8418	Animalia
7363	0.453163	27.499	-81.1993	Animalia
7364	0.4472	27.5004	-81.349	Animalia
7365	0.42335	27.9233	-81.0895	Animalia
7366	0.24447	-35.4735	174.735	Animalia
7367	0.369686	-36.603	174.888	Animalia
7368	0.405462	-36.203	175.081	Animalia
7369	0.405462	-39.0533	175.536	Animalia
7370	0.381611	-40.8599	174.914	Animalia
7371	0.393536	-42.3258	173.648	Animalia
7372	0.375648	-45.8625	170.525	Animalia
7373	0.405462	-45.8299	170.352	Animalia
7376	0.332717	28.3748	-14.0547	Animalia
7377	0.33868	28.3217	-16.4937	Animalia
7378	0.336295	29.0027	-13.6922	Animalia
7379	0.350605	28.1159	-17.249	Animalia
7380	0.326754	27.9293	-15.6244	Animalia
7381	0.332717	28.7172	-17.8519	Animalia
7382	0.336295	27.7205	-18.0102	Animalia
7383	0.358953	29.2589	-13.5062	Animalia
7384	0.298134	32.7444	-16.9806	Animalia
7386	0.26832	33.0628	-16.3609	Animalia
7387	0.26832	37.4244	-8.5889	Animalia
7388	0.345835	41.321	-6.84989	Animalia
7389	0.351798	36.6611	-5.26786	Animalia
7390	0.35776	39.2284	-6.19548	Animalia
7391	0.363723	40.6266	0.1656	Animalia
7392	0.454952	-34.9153	117.906	Animalia
7393	0.470455	-35.7939	137.251	Animalia
7394	0.466877	-38.2491	144.467	Animalia
7395	0.4472	-37.55	143.83	Animalia
7396	0.426927	57.7059	-134.391	Animalia
7397	0.422157	61.5899	-148.728	Animalia
7398	0.438256	60.4635	-144.942	Animalia
7399	0.431697	60.2666	-147.417	Animalia
7408	0.465088	18.9902	-69.6263	Animalia
7409	0.518752	-31.9063	-62.7272	Animalia
7410	0.351798	23.2561	-99.2768	Animalia
7411	0.369686	20.0371	-97.4952	Animalia
7412	0.375648	19.4569	-96.9452	Animalia
7413	0.35776	19.4033	-96.3992	Animalia
7414	0.393536	36.9684	-25.1	Animalia
7415	0.405462	15.1508	-23.2167	Animalia
7416	0.459126	28.4344	-14	Animalia
7417	0.465088	38.718	-9	Animalia
7418	0.471051	36.9346	-6.35	Animalia
7419	0.471051	37.1014	-4.75	Animalia
7420	0.459126	54.5357	8.9	Animalia
7421	0.477014	46.7516	30.6	Animalia
7422	0.482976	36.7014	35.05	Animalia
7424	0.477014	49.2024	46.65	Animalia
7425	0.471051	24.2677	54.6	Animalia
7426	0.453163	24.5008	120.667	Animalia
7427	0.279053	46.3645	-123.232	Animalia
7428	0.290978	43.219	-123.919	Animalia
7429	0.282631	32.7168	-116.603	Animalia
7430	0.285612	41.4655	-112.234	Animalia
7431	0.29873	37.9724	-98.6108	Animalia
7432	0.308866	26.0888	-98.2561	Animalia
7433	0.493113	-23.351	-44.8333	Animalia
7434	0.48238	-23.5678	-45.4167	Animalia
7435	0.485958	-23.9008	-46.4833	Animalia
7436	0.485958	-24.0679	-47.95	Animalia
7437	0.528293	-24.5345	-48.6833	Animalia
7438	0.304096	28.801	31.5	Animalia
7439	0.280246	27.201	64.5	Animalia
7440	0.286208	35.5016	55.4	Animalia
7441	0.327947	42.9016	52.5	Animalia
7442	0.274283	45.5018	75	Animalia
7443	0.262358	44.0015	91	Animalia
7444	0.521137	38.724	-88.9761	Animalia
7445	0.518752	37.8921	-88.5913	Animalia
7446	0.493709	38.282	-89.3459	Animalia
7447	0.501461	38.3474	-88.3193	Animalia
7448	0.515771	39.7632	-90.586	Animalia
7449	0.515175	37.9679	-89.4218	Animalia
7450	0.232544	64.927	-153.475	Animalia
7451	0.262954	60.7912	-144.811	Animalia
7452	0.230755	61.0644	-136.152	Animalia
7453	0.237911	62.0062	-129.253	Animalia
7454	0.296941	57.1561	-117.18	Animalia
7455	0.448989	-35.1112	150.692	Animalia
7456	0.459722	-34.6757	150.704	Animalia
7457	0.509212	43.9515	-71.7333	Animalia
7458	0.500268	46.0852	-84.7	Animalia
7459	0.506827	35.1183	-83.5167	Animalia
7460	0.453163	44.5684	-76.3333	Animalia
7461	0.453163	42.2017	-90.25	Animalia
7462	0.482976	35.5512	-90.45	Animalia
7463	0.441238	32.1686	-97.5057	Animalia
7464	0.4472	31.335	-97.8126	Animalia
7465	0.453163	30.843	-88.9483	Animalia
7466	0.453163	31.0747	-97.8722	Animalia
7467	0.453163	30.6166	-97.9804	Animalia
7468	0.441238	29.6089	-103.602	Animalia
7469	0.4472	30.0744	-99.5035	Animalia
7470	0.482976	50.7541	-3.59739	Animalia
7471	0.471051	51.611	-2.9413	Animalia
7472	0.471051	54.3145	-3.00718	Animalia
7473	0.488939	51.8249	-1.33063	Animalia
7474	0.482976	53.5295	-1.26263	Animalia
7475	0.477014	55.0163	-1.53881	Animalia
7476	0.459126	52.5413	-1.10899	Animalia
7477	0.477014	52.318	0.79731	Animalia
7478	0.29396	65.2917	-161.1	Animalia
7479	0.264743	65.9619	-19.0249	Animalia
7480	0.311251	59.9017	9.51761	Animalia
7481	0.242084	77.5732	-65.8706	Animalia
7482	0.257587	68.9664	-50.6765	Animalia
7483	0.268916	71.4904	-25.1003	Animalia
7484	0.280246	65.5576	-52.4672	Animalia
7485	0.405462	52.2185	21	Animalia
7486	0.375648	51.9188	19.4167	Animalia
7487	0.393536	52.1192	19.9333	Animalia
7488	0.411424	52.2185	22.2667	Animalia
7489	0.250432	14.8632	-24.7094	Animalia
7490	0.26832	14.9641	-24.3482	Animalia
7491	0.286208	15.1817	-23.6739	Animalia
7492	0.160992	16.1014	-22.8156	Animalia
7493	0.149067	17.0667	-25.1639	Animalia
7494	0.488939	52.8689	6.28333	Animalia
7495	0.471051	49.9519	17.15	Animalia
7496	0.488939	60.7689	32.8	Animalia
7497	0.488939	58.1354	25.5833	Animalia
7498	0.488939	55.8856	27.1833	Animalia
7499	0.477014	55.7354	36.85	Animalia
7500	0.482976	41.0683	-3.45	Animalia
7501	0.477014	52.452	7.25	Animalia
7502	0.488939	55.6519	13.9167	Animalia
7503	0.488939	60.0194	10.6167	Animalia
7504	0.482976	69.3359	20.7333	Animalia
7505	0.488939	56.852	59.8833	Animalia
7506	0.482976	60.4356	22.1667	Animalia
7507	0.488939	40.8681	-4.01667	Animalia
7508	0.453163	46.8353	6.7	Animalia
7509	0.482976	57.169	16.9667	Animalia
7510	0.467473	28.707	-17.8754	Animalia
7511	0.459722	28.1198	-17.2601	Animalia
7512	0.425735	28.355	-16.4609	Animalia
7513	0.359549	31.9012	-109	Animalia
7514	0.363127	18.7433	-103.594	Animalia
7515	0.361934	16.3024	-96.0239	Animalia
7516	0.349413	23.7436	-106.439	Animalia
7517	0.344046	30.0588	-111.415	Animalia
7518	0.324966	18.2722	-92.741	Animalia
7519	0.345239	27.1241	-97.7123	Animalia
7520	0.369686	18.6889	-95.8391	Animalia
7521	0.310059	65.4321	-163.048	Animalia
7522	0.327947	67.4511	-104.776	Animalia
7523	0.321984	60.252	-117.52	Animalia
7524	0.321984	52.5507	-91.5046	Animalia
7525	0.350009	42.9628	-0.45188	Animalia
7526	0.312444	30.6259	35.012	Animalia
7527	0.360145	45.1379	14.9674	Animalia
7528	0.375648	51.7755	-8.81478	Animalia
7529	0.387574	53.088	-8.11165	Animalia
7530	0.381611	54.4453	-7.96883	Animalia
7531	0.399499	53.123	-6.34835	Animalia
7532	0.530678	64.5195	-165.412	Animalia
7533	0.482976	55.2429	-162.772	Animalia
7534	0.441238	54.5949	-164.535	Animalia
7536	0.369686	51.7974	178.31	Animalia
7537	0.26832	52.8748	172.986	Animalia
7538	0.33391	55.0917	166.18	Animalia
7539	0.287997	32.8947	-118.486	Animalia
7540	0.29396	33.373	-118.414	Animalia
7541	0.382207	32.7016	-116.936	Animalia
7542	0.346431	33.8418	-117.173	Animalia
7543	0.363723	-36.581	143.612	Animalia
7544	0.351798	-36.8071	144.093	Animalia
7545	0.363723	-36.5529	143.775	Animalia
7546	0.363723	-36.7631	143.372	Animalia
7547	0.35776	-36.7524	143.52	Animalia
7548	0.363723	-36.7709	144.664	Animalia
7549	0.351798	-36.6534	145.189	Animalia
7550	0.369686	-36.8253	144.43	Animalia
7551	0.363723	-36.9881	143.774	Animalia
7552	0.35776	-36.774	144.862	Animalia
7553	0.351798	-36.7973	143.809	Animalia
7554	0.339872	-36.778	144.938	Animalia
7555	0.304096	-36.5815	143.612	Animalia
7556	0.316022	-36.8075	144.093	Animalia
7557	0.304096	-36.5533	143.775	Animalia
7558	0.304096	-36.7637	143.372	Animalia
7559	0.26832	-36.7524	143.52	Animalia
7560	0.298134	-36.7713	144.664	Animalia
7561	0.292171	-36.6539	145.189	Animalia
7562	0.304096	-36.9884	143.774	Animalia
7563	0.310059	-36.7744	144.862	Animalia
7564	0.298134	-36.7977	143.809	Animalia
7565	0.280246	-36.7778	144.938	Animalia
7566	0.304096	-36.5815	143.612	Animalia
7567	0.298134	-36.8072	144.093	Animalia
7568	0.310059	-36.5528	143.775	Animalia
7569	0.310059	-36.7632	143.372	Animalia
7570	0.310059	-36.7524	143.52	Animalia
7571	0.298134	-36.7708	144.664	Animalia
7572	0.310059	-36.6537	145.189	Animalia
7573	0.316022	-36.8257	144.43	Animalia
7574	0.33391	-36.9881	143.774	Animalia
7575	0.321984	-36.7743	144.862	Animalia
7576	0.380418	40.7345	-8.55	Animalia
7577	0.36253	38.1008	-8.8	Animalia
7578	0.381015	37.0946	-6.292	Animalia
7579	0.404269	39.3653	-0.346	Animalia
7580	0.316618	42.0678	-4.746	Animalia
7581	0.369089	47.8971	-4.352	Animalia
7582	0.406058	48.8989	17.057	Animalia
7583	0.395325	48.7723	16.7	Animalia
7584	0.395325	46.7168	17.246	Animalia
7585	0.382207	46.7852	19.35	Animalia
7586	0.401288	47.4666	19.615	Animalia
7587	0.381015	44.0016	26.26	Animalia
7588	0.409039	43.6219	28.56	Animalia
7589	0.518752	9.13709	-79.7237	Animalia
7609	0.456741	31.456	35.3843	Animalia
7610	0.262358	28.4053	-14.0347	Animalia
7611	0.316022	39.9953	4.1444	Animalia
7612	0.422753	75.9881	-30.3131	Animalia
7613	0.429909	79.4799	97.9258	Animalia
7614	0.439449	44.7691	127.884	Animalia
7615	0.435275	40.4709	116.502	Animalia
7616	0.410828	36.9709	117.494	Animalia
7617	0.426927	30.0535	119.163	Animalia
7618	0.431101	29.5379	115.806	Animalia
7619	0.453163	33.0298	109.939	Animalia
7620	0.443026	31.9363	111.675	Animalia
7621	0.405462	24.9686	108.313	Animalia
7622	0.41858	31.9179	105.545	Animalia
7623	0.446008	32.9376	107.061	Animalia
7624	0.43766	28.8091	112.993	Animalia
7625	0.536044	66.5794	12.6533	Animalia
7626	0.572416	66.6229	13.0289	Animalia
7627	0.584938	66.5401	12.8504	Animalia
7628	0.577783	66.4878	12.9507	Animalia
7629	0.503846	66.4112	13.0571	Animalia
7630	0.435275	47.3384	-3.18325	Animalia
7631	0.4472	47.6363	-3.46839	Animalia
7632	0.441238	47.3418	-2.87361	Animalia
7633	0.459126	48.4613	-4.69387	Animalia
7634	0.435275	47.8402	-3.15804	Animalia
7635	0.417387	48.3976	-4.95997	Animalia
7636	0.42335	48.4632	-5.07783	Animalia
7637	0.429312	47.7393	-3.43129	Animalia
7638	0.4472	47.9824	-4.11323	Animalia
7640	0.459126	48.4629	-4.37129	Animalia
7641	0.4472	47.6349	-2.76861	Animalia
7642	0.51279	39.9599	116.33	Animalia
7643	0.503846	39.9279	116.37	Animalia
7644	0.506231	39.9487	116.304	Animalia
7645	0.511597	39.9311	116.306	Animalia
7646	0.506827	39.9932	116.344	Animalia
7647	0.516367	39.9794	116.368	Animalia
7648	0.497883	39.9353	116.336	Animalia
7649	0.513386	39.9618	116.29	Animalia
7650	0.507423	39.9532	116.254	Animalia
7651	0.516367	39.953	116.32	Animalia
7652	0.50802	39.9472	116.483	Animalia
7653	0.518156	39.929	116.235	Animalia
7654	0.516367	39.9211	116.321	Animalia
7655	0.513386	39.9109	116.396	Animalia
7656	0.523523	40.2024	116.571	Animalia
7657	0.503846	40.184	116.556	Animalia
7658	0.511001	40.1929	116.601	Animalia
7659	0.522926	40.1526	116.545	Animalia
7660	0.509212	40.1473	116.583	Animalia
7661	0.33868	62.4692	21.8167	Animalia
7662	0.366108	66.5864	29.3167	Animalia
7663	0.351798	67.6862	24.4	Animalia
7664	0.252221	-45.1576	167.859	Animalia
7665	0.233737	-41.9781	172.682	Animalia
7666	0.118657	-45.8376	170.468	Animalia
7667	0.234333	-45.5806	166.637	Animalia
7668	0.191998	-40.9009	174.075	Animalia
7669	0.203923	-41.0917	174.276	Animalia
7670	0.287997	-46.9341	168.13	Animalia
7677	0.389959	57.0641	-6.53984	Animalia
7678	0.400095	58.1549	-3.55933	Animalia
7679	0.37863	57.4439	-1.80896	Animalia
7682	0.276668	53.492	-6.01758	Animalia
7684	0.436468	43.5583	-6.98435	Animalia
7685	0.401288	43.435	-2.93333	Animalia
7686	0.441238	42.267	-8.85606	Animalia
7697	0.345835	45.3343	-114.701	Animalia
7698	0.345835	46.9573	-113.903	Animalia
7699	0.345835	48.6454	-113.875	Animalia
7700	0.375648	56.9497	-117.041	Animalia
7701	0.35776	48.9857	-73.777	Animalia
7702	0.345835	43.4239	-121.419	Animalia
7703	0.274283	45.2026	-103.029	Animalia
7704	0.33391	61.4702	-151.145	Animalia
7705	0.471051	49.167	-56.5157	Animalia
7706	0.459126	39.9169	-104.185	Animalia
7707	0.4472	40.8125	-111.074	Animalia
7708	0.471051	41.2101	-122.456	Animalia
7709	0.477014	47.6057	-119.379	Animalia
7710	0.477014	48.5449	-112.085	Animalia
7711	0.471051	53.8262	-122.895	Animalia
7712	0.453163	54.6484	-129.575	Animalia
7713	0.482976	45.351	-62.7779	Animalia
7714	0.453163	35.9229	-81.3229	Animalia
7715	0.453163	43.5153	-84.5528	Animalia
7716	0.369686	46.0266	-75.3024	Animalia
7717	0.42335	-3.4818	38.3392	Animalia
7718	0.399499	-3.3722	38.337	Animalia
7719	0.405462	-3.43583	38.3148	Animalia
7720	0.393536	-3.42947	38.3342	Animalia
7721	0.417387	-3.43943	38.3169	Animalia
7722	0.411424	-3.42454	38.2933	Animalia
7723	0.411424	-3.41546	38.3111	Animalia
7724	0.387574	-3.40208	38.3715	Animalia
7725	0.381611	-3.28613	38.4644	Animalia
7726	0.387574	-3.3299	38.4392	Animalia
7727	0.381611	-3.46034	38.577	Animalia
7728	0.342854	-16.5833	145.283	Animalia
7729	0.340469	-17.2837	145.445	Animalia
7730	0.342257	-19.0117	146.21	Animalia
7731	0.326754	-24.3782	151.042	Animalia
7732	0.400692	-26.8344	151.546	Animalia
7733	0.373263	-27.4258	152.813	Animalia
7734	0.412021	-28.2178	153.151	Animalia
7735	0.396518	-28.7757	151.913	Animalia
7736	0.415002	-30.355	152.815	Animalia
7737	0.399499	-32.0457	150.882	Animalia
7738	0.387574	-33.5566	150.442	Animalia
7739	0.382803	-35.2901	149.131	Animalia
7740	0.401884	-35.9242	150.135	Animalia
7741	0.403077	-37.5215	149.81	Animalia
7742	0.420965	-37.6527	146.603	Animalia
7743	0.40248	-38.5618	143.973	Animalia
7746	0.26832	-23.1792	-44.3174	Animalia
7747	0.292171	-23.1849	-44.201	Animalia
7748	0.274283	-23.1409	-44.1741	Animalia
7749	0.321984	-22.901	-44.3333	Animalia
7750	0.26832	-23.0678	-43.9667	Animalia
7751	0.298134	-22.9619	-42.8648	Animalia
7752	0.364915	36.2504	-115.717	Animalia
7753	0.373859	31.8699	-109.367	Animalia
7754	0.375052	19.2141	-98.0058	Animalia
7755	0.459126	37.8353	35.4908	Animalia
7756	0.369686	39.8286	26.7413	Animalia
7757	0.429312	40.8926	31.4536	Animalia
7758	0.381611	64.1298	-21.957	Animalia
7759	0.363723	65.686	-18.1236	Animalia
7760	0.351798	62.0635	-6.83339	Animalia
7761	0.33391	53.2747	4.98263	Animalia
7762	0.351798	55.6321	12.7532	Animalia
7763	0.298134	55.9005	10.6312	Animalia
7765	0.274283	60.1722	24.9173	Animalia
7766	0.451374	-38.8262	-62.1518	Animalia
7767	0.446008	-37.6127	-57.3645	Animalia
7768	0.431101	-36.1787	-57.531	Animalia
7769	0.469858	-35.6496	-59.7297	Animalia
7770	0.471647	-34.2678	-62.1902	Animalia
7771	0.457337	-34.8353	-57.9972	Animalia
7772	0.4472	-14.1075	-76.2778	Animalia
7773	0.429312	-32.5829	-71.4571	Animalia
7774	0.435275	-33.3678	-71.6934	Animalia
7775	0.435275	-41.9294	-74.0419	Animalia
7776	0.373263	25.2009	-100.7	Animalia
7777	0.42812	24.1308	-100.97	Animalia
7778	0.431101	25.0009	-100.9	Animalia
7779	0.412617	24.8011	-100.7	Animalia
7780	0.274283	-34.6616	142.277	Animalia
7781	0.26832	-34.7339	141.811	Animalia
7782	0.292171	-34.6484	141.501	Animalia
7783	0.310059	-34.6461	141.108	Animalia
7784	0.429312	47.7833	-123.436	Animalia
7785	0.4472	46.8304	-121.215	Animalia
7786	0.435275	43.5521	-123.687	Animalia
7787	0.441238	44.2501	-122.216	Animalia
7788	0.459126	42.2737	-122.584	Animalia
7789	0.4472	41.109	-123.568	Animalia
7790	0.39294	62.4772	23.634	Animalia
7791	0.393536	60.0514	12.7411	Animalia
7792	0.44243	55.0589	22.0889	Animalia
7793	0.413213	45.5292	15.2546	Animalia
7794	0.441238	49.6319	6.28	Animalia
7795	0.435275	48.0316	7.82	Animalia
7796	0.453163	48.0316	7.82	Animalia
7797	0.4472	53.5227	8.12	Animalia
7798	0.441238	48.4021	10	Animalia
[truncated: 6,357 more rows]

## Sheet: Fig. 2 and Suppl. Fig. 3
ID	GDp_norm	LATITUDE	SampleSize	Marker	Loci	Kingdom	Phylum
5371	0.496094	24.9636	20	CD	7	Animalia	Molluscs
5372	0.481784	25.6082	22	CD	7	Animalia	Molluscs
5373	0.511001	29.3556	24	CD	7	Animalia	Molluscs
5374	0.499076	29.4418	24	CD	7	Animalia	Molluscs
5375	0.511001	29.9089	20	CD	7	Animalia	Molluscs
5376	0.496691	30.2647	24	CD	7	Animalia	Molluscs
5377	0.508616	30.3528	25	CD	7	Animalia	Molluscs
5378	0.515175	31.4508	23	CD	7	Animalia	Molluscs
5379	0.51279	31.6591	30	CD	7	Animalia	Molluscs
5380	0.494902	33.3069	20	CD	7	Animalia	Molluscs
5381	0.488939	34.6712	24	CD	7	Animalia	Molluscs
5382	0.46807	38.8842	21	CD	7	Animalia	Molluscs
5383	0.449585	-2.70825	10	CD	4	Animalia	Molluscs
5384	0.505635	-2.5506	10	CD	4	Animalia	Molluscs
5385	0.438256	-2.55062	10	CD	4	Animalia	Molluscs
5386	0.478803	-2.54457	10	CD	4	Animalia	Molluscs
5387	0.379226	-2.53139	10	CD	4	Animalia	Molluscs
5388	0.440045	-2.4469	10	CD	4	Animalia	Molluscs
5389	0.443623	-2.41356	10	CD	4	Animalia	Molluscs
5390	0.440045	-2.40931	10	CD	4	Animalia	Molluscs
5391	0.45197	-2.4093	10	CD	4	Animalia	Molluscs
5392	0.443026	-2.11139	10	CD	4	Animalia	Molluscs
5393	0.466877	-1.3436	10	CD	4	Animalia	Molluscs
5394	0.42335	-1.0055	10	CD	4	Animalia	Molluscs
5395	0.480591	-0.931732	10	CD	4	Animalia	Molluscs
5396	0.449585	-0.646445	10	CD	4	Animalia	Molluscs
5397	0.471051	-0.52625	10	CD	4	Animalia	Molluscs
5398	0.49192	-0.51938	10	CD	4	Animalia	Molluscs
5400	0.503846	-0.271191	10	CD	4	Animalia	Molluscs
5401	0.523523	-0.103874	10	CD	4	Animalia	Molluscs
5402	0.511001	-0.100734	10	CD	4	Animalia	Molluscs
5403	0.493709	-0.0861835	10	CD	4	Animalia	Molluscs
5404	0.527696	-0.0648522	10	CD	4	Animalia	Molluscs
5405	0.487747	0.0134306	10	CD	4	Animalia	Molluscs
5406	0.523523	0.0134307	10	CD	4	Animalia	Molluscs
5407	0.522926	0.126564	10	CD	4	Animalia	Molluscs
5408	0.51756	0.189737	10	CD	4	Animalia	Molluscs
5409	0.496691	0.322943	10	CD	4	Animalia	Molluscs
5411	0.369686	52.1388	59	CD	5	Animalia	Molluscs
5420	0.459126	-4.05995	10	CD	4	Animalia	Molluscs
5421	0.345835	-4.06325	11	CD	4	Animalia	Molluscs
5422	0.232544	-2.19319	12	CD	4	Animalia	Molluscs
5423	0.459126	-0.312291	10	CD	4	Animalia	Molluscs
5424	0.465088	0.240558	10	CD	4	Animalia	Molluscs
5425	0.411424	0.255589	13	CD	4	Animalia	Molluscs
5426	0.387574	0.27009	11	CD	4	Animalia	Molluscs
5427	0.339872	1.73913	15	CD	4	Animalia	Molluscs
5428	0.405462	1.89314	13	CD	4	Animalia	Molluscs
5429	0.0620118	-4.91817	15	CD	5	Animalia	Molluscs
5430	0.0524715	-2.23126	12	CD	5	Animalia	Molluscs
5431	0.0620118	-2.21512	15	CD	5	Animalia	Molluscs
5432	0.0590304	1.53742	14	CD	5	Animalia	Molluscs
5433	0.17888	1.83395	15	CD	5	Animalia	Molluscs
5434	0.112694	1.91355	15	CD	5	Animalia	Molluscs
5435	0.282631	1.94684	16	CD	5	Animalia	Molluscs
5436	0.453163	53.4231	17	CD	5	Animalia	Molluscs
5437	0.33391	53.435	18	CD	5	Animalia	Molluscs
5438	0.477014	53.4378	14	CD	5	Animalia	Molluscs
5439	0.471051	53.4405	20	CD	5	Animalia	Molluscs
5440	0.453163	53.448	20	CD	5	Animalia	Molluscs
5441	0.465088	53.4602	20	CD	5	Animalia	Molluscs
5442	0.441238	53.4611	20	CD	5	Animalia	Molluscs
5443	0.42335	53.4721	10	CD	5	Animalia	Molluscs
5444	0.435275	53.4751	19	CD	5	Animalia	Molluscs
5465	0.145489	18.4211	50	CD	5	Animalia	Molluscs
5475	0.454356	21.6801	50	CD	3	Animalia	Molluscs
5476	0.29396	21.8252	46	CD	3	Animalia	Molluscs
5477	0.350605	22.2734	50	CD	3	Animalia	Molluscs
5478	0.426927	33.5832	50	CD	3	Animalia	Molluscs
5480	0.546777	34.5863	50	CD	9	Animalia	Molluscs
5481	0.550355	34.7313	50	CD	9	Animalia	Molluscs
5482	0.546777	34.8383	49	CD	9	Animalia	Molluscs
5483	0.554528	36.6736	50	CD	9	Animalia	Molluscs
5484	0.556317	36.8912	49	CD	9	Animalia	Molluscs
5486	0.546181	23.3167	46	CD	7	Animalia	Molluscs
5487	0.568839	25.268	45	CD	7	Animalia	Molluscs
5488	0.566454	25.6773	47	CD	7	Animalia	Molluscs
5489	0.559299	27.6855	46	CD	7	Animalia	Molluscs
5491	0.565858	34.6777	36	CD	7	Animalia	Molluscs
5492	0.564069	36.841	46	CD	7	Animalia	Molluscs
5493	0.565261	36.9296	45	CD	7	Animalia	Molluscs
5494	0.564665	37.5398	46	CD	7	Animalia	Molluscs
5495	0.564665	38.8745	46	CD	7	Animalia	Molluscs
5496	0.439449	33.6275	20	CD	16	Animalia	Molluscs
5497	0.506827	36.4275	48	CD	16	Animalia	Molluscs
5498	0.501461	38.2717	40	CD	16	Animalia	Molluscs
5499	0.509212	38.402	34	CD	16	Animalia	Molluscs
5500	0.502057	45.3674	50	CD	16	Animalia	Molluscs
5501	0.462107	35.2961	25	CD	7	Animalia	Molluscs
5502	0.447797	37.2414	30	CD	7	Animalia	Molluscs
5503	0.424542	37.5626	21	CD	7	Animalia	Molluscs
5504	0.436468	38.7909	20	CD	7	Animalia	Molluscs
5514	0.417387	41.4158	22	CD	15	Animalia	Molluscs
5515	0.429312	41.4742	19	CD	15	Animalia	Molluscs
5516	0.417387	41.6146	18	CD	15	Animalia	Molluscs
5517	0.42335	42.6583	22	CD	15	Animalia	Molluscs
5518	0.459126	35.888	19	CD	15	Animalia	Molluscs
5519	0.316022	36.8845	18	CD	15	Animalia	Molluscs
5520	0.292171	38.4386	19	CD	15	Animalia	Molluscs
5521	0.411424	41.4157	20	CD	15	Animalia	Molluscs
5522	0.345835	42.4735	20	CD	15	Animalia	Molluscs
5523	0.387574	42.6582	11	CD	15	Animalia	Molluscs
5524	0.310059	45.3958	20	CD	15	Animalia	Molluscs
5525	0.534255	33.3281	37	CD	6	Animalia	Molluscs
5526	0.548566	33.9537	70	CD	6	Animalia	Molluscs
5527	0.551547	34.381	96	CD	6	Animalia	Molluscs
5528	0.548566	34.747	90	CD	6	Animalia	Molluscs
5529	0.550355	35.5836	87	CD	6	Animalia	Molluscs
5530	0.550355	36.0948	82	CD	6	Animalia	Molluscs
5531	0.543199	37.8281	71	CD	6	Animalia	Molluscs
5532	0.544988	38.1727	83	CD	6	Animalia	Molluscs
5533	0.474032	33.2433	50	CD	20	Animalia	Molluscs
5534	0.474032	33.3053	91	CD	20	Animalia	Molluscs
5535	0.467473	33.4669	60	CD	20	Animalia	Molluscs
5536	0.482976	33.5281	50	CD	20	Animalia	Molluscs
5537	0.47284	-34.5856	48	CD	8	Animalia	Molluscs
5538	0.457337	-34.4028	33	CD	8	Animalia	Molluscs
5539	0.429312	-34.3495	48	CD	8	Animalia	Molluscs
5540	0.445412	-34.177	54	CD	8	Animalia	Molluscs
5541	0.43289	-34.0393	48	CD	8	Animalia	Molluscs
5542	0.47284	-33.8061	48	CD	8	Animalia	Molluscs
5543	0.4633	-33.526	53	CD	8	Animalia	Molluscs
5545	0.47284	-32.6818	48	CD	8	Animalia	Molluscs
5553	0.339872	32.6912	64	CD	9	Animalia	Molluscs
5554	0.530678	32.8215	25	CD	9	Animalia	Molluscs
5555	0.345835	33.4111	51	CD	9	Animalia	Molluscs
5556	0.524715	33.4514	81	CD	9	Animalia	Molluscs
5557	0.345835	33.4712	25	CD	9	Animalia	Molluscs
5558	0.339872	33.4812	104	CD	9	Animalia	Molluscs
5559	0.345835	33.7115	92	CD	9	Animalia	Molluscs
5560	0.35776	33.8912	16	CD	9	Animalia	Molluscs
5563	0.339872	34.0114	88	CD	9	Animalia	Molluscs
5564	0.35776	34.0213	50	CD	9	Animalia	Molluscs
5565	0.339872	34.0416	71	CD	9	Animalia	Molluscs
5567	0.339872	34.0615	50	CD	9	Animalia	Molluscs
5568	0.316022	34.0712	44	CD	9	Animalia	Molluscs
5569	0.345835	34.3513	80	CD	9	Animalia	Molluscs
5570	0.345835	34.4013	84	CD	9	Animalia	Molluscs
5571	0.339872	34.4215	47	CD	9	Animalia	Molluscs
5572	0.33391	34.4312	66	CD	9	Animalia	Molluscs
5574	0.345835	34.4612	22	CD	9	Animalia	Molluscs
5575	0.35776	34.4913	55	CD	9	Animalia	Molluscs
5576	0.530678	44.1369	23	CD	7	Animalia	Molluscs
5577	0.524715	44.199	21	CD	7	Animalia	Molluscs
5578	0.488939	44.2378	18	CD	7	Animalia	Molluscs
5579	0.51279	44.614	19	CD	7	Animalia	Molluscs
5580	0.482976	44.6315	21	CD	7	Animalia	Molluscs
5581	0.488939	44.972	22	CD	7	Animalia	Molluscs
5582	0.518752	45.1924	27	CD	7	Animalia	Molluscs
5583	0.429312	45.606	30	CD	7	Animalia	Molluscs
5584	0.530678	45.7909	29	CD	7	Animalia	Molluscs
5585	0.471051	35.4302	16	CD	10	Animalia	Molluscs
5586	0.399499	43.0631	13	CD	10	Animalia	Molluscs
5587	0.405462	43.4096	10	CD	10	Animalia	Molluscs
5588	0.465088	43.4708	13	CD	10	Animalia	Molluscs
5589	0.435275	43.7051	16	CD	10	Animalia	Molluscs
5590	0.518752	43.8953	10	CD	10	Animalia	Molluscs
5611	0.524715	-51.4187	27	CD	6	Animalia	Molluscs
5612	0.518752	-51.4185	35	CD	6	Animalia	Molluscs
5617	0.518752	-12.1005	140	CD	6	Animalia	Molluscs
5622	0.248047	50.825	13	CD	12	Animalia	Molluscs
5623	0.193787	51.0572	14	CD	12	Animalia	Molluscs
5624	0.269513	51.636	30	CD	12	Animalia	Molluscs
5625	0.351798	51.6496	32	CD	12	Animalia	Molluscs
5626	0.267128	52.2248	22	CD	12	Animalia	Molluscs
5627	0.203327	52.5546	32	CD	12	Animalia	Molluscs
5628	0.193191	52.7211	26	CD	12	Animalia	Molluscs
5629	0.220619	52.7657	32	CD	12	Animalia	Molluscs
5630	0.271898	52.7731	24	CD	12	Animalia	Molluscs
5631	0.255202	52.7968	25	CD	12	Animalia	Molluscs
5632	0.187824	53.493	26	CD	12	Animalia	Molluscs
5633	0.211675	53.4964	27	CD	12	Animalia	Molluscs
5634	0.264743	53.5285	27	CD	12	Animalia	Molluscs
5635	0.0119253	62.1597	56	CD	9	Animalia	Molluscs
5636	0.220619	62.2246	82	CD	9	Animalia	Molluscs
5637	0.202731	62.2454	66	CD	9	Animalia	Molluscs
5638	0.143104	62.2481	75	CD	9	Animalia	Molluscs
5639	0.137141	62.2774	85	CD	9	Animalia	Molluscs
5640	0.250432	62.335	47	CD	9	Animalia	Molluscs
5641	0.00596267	62.3366	81	CD	9	Animalia	Molluscs
5642	0.155029	62.3548	76	CD	9	Animalia	Molluscs
5644	0.0709558	41.9266	23	CD	8	Animalia	Molluscs
5645	0.00596267	42.7684	21	CD	8	Animalia	Molluscs
5646	0.147278	42.9756	23	CD	8	Animalia	Molluscs
5647	0.139527	43.0527	28	CD	8	Animalia	Molluscs
5649	0.0554528	43.2907	25	CD	8	Animalia	Molluscs
5650	0.166359	43.2991	20	CD	8	Animalia	Molluscs
5651	0.138334	43.3248	40	CD	8	Animalia	Molluscs
5653	0.104943	48.3496	24	CD	9	Animalia	Molluscs
5654	0.286208	48.3694	24	CD	9	Animalia	Molluscs
5655	0.274879	48.5171	25	CD	9	Animalia	Molluscs
5656	0.00298134	48.5496	24	CD	9	Animalia	Molluscs
5657	0.285612	48.5771	29	CD	9	Animalia	Molluscs
5658	0.252817	48.8287	32	CD	9	Animalia	Molluscs
5659	0.316618	48.9809	21	CD	9	Animalia	Molluscs
5660	0.0310059	49.7262	25	CD	9	Animalia	Molluscs
5661	0.0638006	49.7415	26	CD	9	Animalia	Molluscs
5662	0.28919	49.7924	33	CD	9	Animalia	Molluscs
5663	0.247451	49.8371	26	CD	9	Animalia	Molluscs
5664	0.0488939	49.8687	26	CD	9	Animalia	Molluscs
5665	0.109713	49.8778	27	CD	9	Animalia	Molluscs
5666	0.186632	50.044	26	CD	9	Animalia	Molluscs
5667	0.0482976	50.1216	20	CD	9	Animalia	Molluscs
5668	0.266531	50.1418	16	CD	9	Animalia	Molluscs
5669	0.267128	50.2525	25	CD	9	Animalia	Molluscs
5670	0.262954	50.2595	25	CD	9	Animalia	Molluscs
5671	0.227178	50.2875	26	CD	9	Animalia	Molluscs
5672	0.234333	50.3161	25	CD	9	Animalia	Molluscs
5673	0.151452	50.3207	24	CD	9	Animalia	Molluscs
5674	0.234333	51.3653	19	CD	9	Animalia	Molluscs
5676	0.386381	42.6636	32	CD	8	Animalia	Molluscs
5677	0.363723	42.7756	32	CD	8	Animalia	Molluscs
5678	0.373859	42.842	32	CD	8	Animalia	Molluscs
5679	0.359549	43.5029	32	CD	8	Animalia	Molluscs
5680	0.371474	43.5096	32	CD	8	Animalia	Molluscs
5681	0.401288	43.5297	32	CD	8	Animalia	Molluscs
5682	0.403673	44.8766	29	CD	8	Animalia	Molluscs
5683	0.363127	45.1354	31	CD	8	Animalia	Molluscs
5684	0.400095	45.3079	30	CD	8	Animalia	Molluscs
5685	0.404865	45.3232	32	CD	8	Animalia	Molluscs
5708	0.506827	42.8785	48	CD	5	Animalia	Molluscs
5709	0.509212	43.6049	34	CD	5	Animalia	Molluscs
5710	0.530678	37.0127	17	CD	5	Animalia	Molluscs
5711	0.506231	47.475	19	CD	5	Animalia	Molluscs
5712	0.534852	51.7174	21	CD	5	Animalia	Molluscs
5713	0.538429	54.9564	20	CD	5	Animalia	Molluscs
5722	0.3834	37.0922	35	CD	5	Animalia	Molluscs
5723	0.416194	37.2022	35	CD	5	Animalia	Molluscs
5724	0.410828	38.7071	31	CD	5	Animalia	Molluscs
5725	0.394729	39.3094	35	CD	5	Animalia	Molluscs
5727	0.414406	41.1641	32	CD	5	Animalia	Molluscs
5728	0.431101	41.6806	31	CD	5	Animalia	Molluscs
5729	0.39294	41.8458	32	CD	5	Animalia	Molluscs
5730	0.409039	43.4775	44	CD	5	Animalia	Molluscs
5731	0.39771	43.4946	35	CD	5	Animalia	Molluscs
5732	0.409039	43.5686	35	CD	5	Animalia	Molluscs
5733	0.392344	43.6347	35	CD	5	Animalia	Molluscs
5757	0.417387	13.3579	48	CD	5	Animalia	Molluscs
5758	0.435275	13.3579	47	CD	5	Animalia	Molluscs
5761	0.417387	13.462	46	CD	5	Animalia	Molluscs
5762	0.417387	13.462	46	CD	5	Animalia	Molluscs
5778	0.433486	-15.8152	21	CD	10	Animalia	Molluscs
5786	0.435871	-8.3203	55	CD	6	Animalia	Molluscs
5787	0.429312	-6.43026	67	CD	6	Animalia	Molluscs
5789	0.415002	9.08037	30	CD	6	Animalia	Molluscs
5791	0.321984	44.0545	12	CD	8	Animalia	Molluscs
5792	0.369686	44.4839	12	CD	8	Animalia	Molluscs
5793	0.393536	44.8312	16	CD	8	Animalia	Molluscs
5794	0.572416	45.0781	15	CD	8	Animalia	Molluscs
5795	0.518752	45.7076	16	CD	8	Animalia	Molluscs
5796	0.274283	46.362	16	CD	8	Animalia	Molluscs
5797	0.286208	46.3867	19	CD	8	Animalia	Molluscs
5798	0.375648	46.4992	28	CD	8	Animalia	Molluscs
5799	0.33391	46.9398	18	CD	8	Animalia	Molluscs
5800	0.363723	47.3591	16	CD	8	Animalia	Molluscs
5801	0.232544	47.3757	16	CD	8	Animalia	Molluscs
5802	0.137141	47.7741	27	CD	8	Animalia	Molluscs
5803	0.238507	48.2748	12	CD	8	Animalia	Molluscs
5804	0.280246	48.7951	17	CD	8	Animalia	Molluscs
5805	0.310059	48.9516	17	CD	8	Animalia	Molluscs
5806	0.232544	50.0092	18	CD	8	Animalia	Molluscs
5807	0.280246	50.0208	44	CD	8	Animalia	Molluscs
5808	0.202731	50.1911	15	CD	8	Animalia	Molluscs
5809	0.286208	50.4041	10	CD	8	Animalia	Molluscs
5810	0.35776	50.675	26	CD	8	Animalia	Molluscs
5811	0.321984	52.2089	29	CD	8	Animalia	Molluscs
5812	0.160992	52.2811	30	CD	8	Animalia	Molluscs
5813	0.327947	52.4352	29	CD	8	Animalia	Molluscs
5814	0.35776	52.5931	17	CD	8	Animalia	Molluscs
5815	0.345835	53.197	36	CD	8	Animalia	Molluscs
5816	0.304096	53.6041	20	CD	8	Animalia	Molluscs
5817	0.119253	53.6921	10	CD	8	Animalia	Molluscs
5818	0.280246	53.6999	11	CD	8	Animalia	Molluscs
5819	0.256395	53.8891	22	CD	8	Animalia	Molluscs
5820	0.530678	53.9815	10	CD	8	Animalia	Molluscs
5821	0.411424	54.2158	23	CD	8	Animalia	Molluscs
5822	0.286208	54.3674	27	CD	8	Animalia	Molluscs
5823	0.238507	54.701	12	CD	8	Animalia	Molluscs
5824	0.160992	55.3011	22	CD	8	Animalia	Molluscs
5825	0.26832	55.4929	18	CD	8	Animalia	Molluscs
5826	0.363723	55.495	24	CD	8	Animalia	Molluscs
5827	0.238507	55.5375	10	CD	8	Animalia	Molluscs
5828	0.351798	55.554	18	CD	8	Animalia	Molluscs
5829	0.33391	55.5687	39	CD	8	Animalia	Molluscs
5830	0.286208	55.5842	20	CD	8	Animalia	Molluscs
5831	0.42335	55.5905	58	CD	8	Animalia	Molluscs
5832	0.399499	55.7063	14	CD	8	Animalia	Molluscs
5833	0.155029	56.4521	18	CD	8	Animalia	Molluscs
5834	0.316022	57.0691	12	CD	8	Animalia	Molluscs
5835	0.321984	57.0836	20	CD	8	Animalia	Molluscs
5836	0.327947	58.5936	10	CD	8	Animalia	Molluscs
5837	0.232544	58.7814	19	CD	8	Animalia	Molluscs
5838	0.238507	58.8112	35	CD	8	Animalia	Molluscs
5839	0.196768	58.8864	15	CD	8	Animalia	Molluscs
5840	0.33391	59.1619	18	CD	8	Animalia	Molluscs
5841	0.321984	59.5766	19	CD	8	Animalia	Molluscs
5842	0.232544	59.9247	12	CD	8	Animalia	Molluscs
5843	0.226582	60.5186	10	CD	8	Animalia	Molluscs
5844	0.208693	61.0086	24	CD	8	Animalia	Molluscs
5845	0.226582	61.0748	10	CD	8	Animalia	Molluscs
5846	0.208693	62.541	27	CD	8	Animalia	Molluscs
5847	0.298134	62.5986	10	CD	8	Animalia	Molluscs
5848	0.280246	63.0123	25	CD	8	Animalia	Molluscs
5849	0.101365	63.8362	14	CD	8	Animalia	Molluscs
5850	0.113291	65.2077	13	CD	8	Animalia	Molluscs
5851	0.238507	65.6728	12	CD	8	Animalia	Molluscs
5852	0.208693	65.9883	14	CD	8	Animalia	Molluscs
5853	0.0655894	66.0063	16	CD	8	Animalia	Molluscs
5854	0.0775147	66.0164	11	CD	8	Animalia	Molluscs
5855	0.232544	66.0399	10	CD	8	Animalia	Molluscs
5856	0.184843	66.1261	22	CD	8	Animalia	Molluscs
5857	0.0417387	66.1834	12	CD	8	Animalia	Molluscs
5858	0.220619	66.4311	27	CD	8	Animalia	Molluscs
5859	0.214656	66.6081	18	CD	8	Animalia	Molluscs
5860	0.232544	66.6768	11	CD	8	Animalia	Molluscs
5861	0.214656	66.7035	12	CD	8	Animalia	Molluscs
5862	0.190805	66.8873	18	CD	8	Animalia	Molluscs
5863	0.256395	66.8873	11	CD	8	Animalia	Molluscs
5864	0.125216	67.3423	23	CD	8	Animalia	Molluscs
5878	0.504442	34.6195	42	CD	7	Animalia	Molluscs
5879	0.494305	34.8013	40	CD	7	Animalia	Molluscs
5880	0.451374	34.8719	42	CD	7	Animalia	Molluscs
5881	0.478206	35.5734	40	CD	7	Animalia	Molluscs
5882	0.496094	36.6736	45	CD	7	Animalia	Molluscs
5894	0.440045	47.2521	16	CD	8	Animalia	Molluscs
5895	0.413213	47.262	11	CD	8	Animalia	Molluscs
5896	0.374456	47.2648	16	CD	8	Animalia	Molluscs
5897	0.401884	47.2695	15	CD	8	Animalia	Molluscs
5898	0.320195	47.2858	15	CD	8	Animalia	Molluscs
5899	0.42812	47.2902	20	CD	8	Animalia	Molluscs
5900	0.313637	47.3001	24	CD	8	Animalia	Molluscs
5901	0.423946	47.3233	15	CD	8	Animalia	Molluscs
5902	0.401884	29.8579	25	CD	18	Animalia	Mammalia
5903	0.416194	-26.1313	27	CD	18	Animalia	Mammalia
5904	0.490728	-18.7867	58	CD	6	Animalia	Mammalia
5905	0.463896	-18.8026	21	CD	6	Animalia	Mammalia
5906	0.479995	-18.841	39	CD	6	Animalia	Mammalia
5907	0.513386	-18.8372	10	CD	6	Animalia	Mammalia
5908	0.491324	-18.8683	17	CD	6	Animalia	Mammalia
5909	0.502057	-18.8121	17	CD	6	Animalia	Mammalia
5910	0.468666	-18.8409	9	CD	6	Animalia	Mammalia
5911	0.446008	-17.123	7	CD	6	Animalia	Mammalia
5912	0.496094	-18.8258	134	CD	6	Animalia	Mammalia
5913	0.35299	28.8775	49	CD	12	Animalia	Mammalia
5914	0.465685	33.7999	17	CD	8	Animalia	Mammalia
5915	0.485361	33.0261	19	CD	8	Animalia	Mammalia
5916	0.480591	30.682	21	CD	8	Animalia	Mammalia
5917	0.490728	29.4824	19	CD	8	Animalia	Mammalia
5918	0.510405	29.0233	22	CD	8	Animalia	Mammalia
5919	0.508616	28.8032	22	CD	8	Animalia	Mammalia
5920	0.405462	32.9724	21	CD	13	Animalia	Mammalia
5921	0.488343	30.5123	20	CD	13	Animalia	Mammalia
5922	0.363127	32.5963	72	CD	9	Animalia	Mammalia
5923	0.422157	28.8892	20	CD	9	Animalia	Mammalia
5924	0.416791	28.983	12	CD	9	Animalia	Mammalia
5925	0.391151	28.9829	14	CD	9	Animalia	Mammalia
5926	0.434082	60.5714	20	CD	8	Animalia	Mammalia
5927	0.413809	63.0398	21	CD	8	Animalia	Mammalia
5928	0.445412	62.2199	22	CD	8	Animalia	Mammalia
5929	0.438256	64.6187	28	CD	8	Animalia	Mammalia
5930	0.426927	66.584	15	CD	8	Animalia	Mammalia
5931	0.422753	66.6627	16	CD	8	Animalia	Mammalia
5932	0.318407	50.9144	23	CD	5	Animalia	Mammalia
5933	0.354779	50.0608	24	CD	5	Animalia	Mammalia
5934	0.363723	49.3194	38	CD	5	Animalia	Mammalia
5935	0.287401	47.9989	15	CD	5	Animalia	Mammalia
5936	0.317214	48.2518	33	CD	5	Animalia	Mammalia
5937	0.310059	46.0639	31	CD	5	Animalia	Mammalia
5938	0.318407	50.8976	36	CD	5	Animalia	Mammalia
5939	0.320195	47.0619	18	CD	5	Animalia	Mammalia
5940	0.225389	48.6626	19	CD	5	Animalia	Mammalia
5941	0.407847	67.5883	79	CD	16	Animalia	Mammalia
5942	0.403077	65.3292	51	CD	16	Animalia	Mammalia
5943	0.39771	62.152	150	CD	16	Animalia	Mammalia
5944	0.360145	62.1183	198	CD	16	Animalia	Mammalia
5945	0.409636	62.7689	96	CD	16	Animalia	Mammalia
5946	0.482976	53.4036	25	CD	13	Animalia	Mammalia
5947	0.465088	56.2988	46	CD	13	Animalia	Mammalia
5948	0.459126	61.461	50	CD	13	Animalia	Mammalia
5949	0.459126	64.1803	19	CD	13	Animalia	Mammalia
5950	0.465088	64.2699	50	CD	13	Animalia	Mammalia
5951	0.453163	64.7377	20	CD	13	Animalia	Mammalia
5952	0.465088	64.9812	27	CD	13	Animalia	Mammalia
5954	0.465088	71.4129	68	CD	13	Animalia	Mammalia
5955	0.477014	72.8586	10	CD	13	Animalia	Mammalia
5956	0.453163	76.9687	19	CD	13	Animalia	Mammalia
5957	0.453163	-38.4506	20	CD	9	Animalia	Mammalia
5958	0.417387	-38.5734	22	CD	9	Animalia	Mammalia
5959	0.417387	-38.7203	26	CD	9	Animalia	Mammalia
5960	0.381611	-38.9185	13	CD	9	Animalia	Mammalia
5961	0.488939	-37.7075	15	CD	9	Animalia	Mammalia
5962	0.399499	-38.4111	20	CD	9	Animalia	Mammalia
5963	0.429312	-38.5134	23	CD	9	Animalia	Mammalia
5964	0.459126	-38.5663	29	CD	9	Animalia	Mammalia
5965	0.459126	-35.3662	24	CD	9	Animalia	Mammalia
5966	0.398306	52.3656	32	CD	14	Animalia	Mammalia
5967	0.410828	52.0729	21	CD	14	Animalia	Mammalia
5968	0.415002	52.1805	15	CD	14	Animalia	Mammalia
5969	0.391748	52.2801	17	CD	14	Animalia	Mammalia
5970	0.373263	52.2566	41	CD	14	Animalia	Mammalia
5971	0.398306	52.2085	21	CD	14	Animalia	Mammalia
5972	0.409636	52.2187	49	CD	14	Animalia	Mammalia
5973	0.379226	52.2161	53	CD	14	Animalia	Mammalia
5974	0.347624	52.1926	19	CD	14	Animalia	Mammalia
5975	0.383996	52.3943	25	CD	14	Animalia	Mammalia
5976	0.413809	52.1304	24	CD	14	Animalia	Mammalia
5977	0.404269	52.3389	24	CD	14	Animalia	Mammalia
5978	0.412021	52.3083	28	CD	14	Animalia	Mammalia
5979	0.371474	52.2997	27	CD	14	Animalia	Mammalia
5980	0.396518	52.214	35	CD	14	Animalia	Mammalia
5981	0.374456	52.2446	35	CD	14	Animalia	Mammalia
5982	0.359549	52.2556	24	CD	14	Animalia	Mammalia
5983	0.387574	53.8146	33	CD	5	Animalia	Mammalia
5984	0.399499	53.8196	16	CD	5	Animalia	Mammalia
5985	0.387574	53.8287	57	CD	5	Animalia	Mammalia
5986	0.363723	53.8162	48	CD	5	Animalia	Mammalia
5987	0.351798	53.702	24	CD	5	Animalia	Mammalia
5988	0.417387	53.7539	51	CD	5	Animalia	Mammalia
5989	0.405462	53.7607	69	CD	5	Animalia	Mammalia
5990	0.399499	53.7646	47	CD	5	Animalia	Mammalia
5991	0.393536	53.7643	23	CD	5	Animalia	Mammalia
5992	0.411424	53.7661	48	CD	5	Animalia	Mammalia
5993	0.393536	53.7671	31	CD	5	Animalia	Mammalia
5994	0.405462	53.7676	47	CD	5	Animalia	Mammalia
5995	0.387574	53.6872	40	CD	5	Animalia	Mammalia
5996	0.405462	53.6878	53	CD	5	Animalia	Mammalia
5997	0.33391	53.6836	67	CD	5	Animalia	Mammalia
5998	0.475225	54.6347	40	CD	7	Animalia	Mammalia
5999	0.474629	54.6303	49	CD	7	Animalia	Mammalia
6000	0.4633	54.6408	42	CD	7	Animalia	Mammalia
6001	0.440641	54.6197	24	CD	7	Animalia	Mammalia
6002	0.449585	54.6378	66	CD	7	Animalia	Mammalia
6003	0.469858	54.2209	188	CD	7	Animalia	Mammalia
6004	0.459126	-24.5406	28	CD	15	Animalia	Mammalia
6005	0.4472	-24.3726	27	CD	15	Animalia	Mammalia
6006	0.471051	-22.7461	24	CD	15	Animalia	Mammalia
6007	0.465088	-26.5211	34	CD	15	Animalia	Mammalia
6008	0.459126	-25.6832	19	CD	15	Animalia	Mammalia
6009	0.465088	-25.7464	27	CD	15	Animalia	Mammalia
6010	0.453163	-25.6478	26	CD	15	Animalia	Mammalia
6011	0.459126	-25.061	19	CD	15	Animalia	Mammalia
6012	0.459126	-23.2907	19	CD	15	Animalia	Mammalia
6013	0.459126	-24.7516	32	CD	15	Animalia	Mammalia
6014	0.465088	-25.5638	29	CD	15	Animalia	Mammalia
6015	0.471051	-24.1271	26	CD	15	Animalia	Mammalia
6016	0.471051	-24.6638	27	CD	15	Animalia	Mammalia
6017	0.459126	-25.2005	34	CD	15	Animalia	Mammalia
6018	0.471051	-24.0473	41	CD	15	Animalia	Mammalia
6019	0.477014	-26.2725	30	CD	15	Animalia	Mammalia
6020	0.459126	-25.3651	25	CD	15	Animalia	Mammalia
6021	0.465088	-25.861	31	CD	15	Animalia	Mammalia
6022	0.471647	46.6757	32	CD	17	Animalia	Mammalia
6023	0.4633	46.5197	27	CD	17	Animalia	Mammalia
6024	0.490728	47.1463	33	CD	8	Animalia	Mammalia
6025	0.492517	47.0036	25	CD	8	Animalia	Mammalia
6026	0.490728	46.9107	26	CD	8	Animalia	Mammalia
6027	0.49192	46.8116	28	CD	8	Animalia	Mammalia
6028	0.417387	11.2304	38	CD	8	Animalia	Mammalia
6029	0.417387	11.2323	24	CD	8	Animalia	Mammalia
6030	0.375648	11.1843	17	CD	8	Animalia	Mammalia
6031	0.441238	11.1985	15	CD	8	Animalia	Mammalia
6032	0.375648	11.1913	15	CD	8	Animalia	Mammalia
6033	0.429312	11.2248	10	CD	8	Animalia	Mammalia
6040	0.386381	-16.9396	10	CD	7	Animalia	Mammalia
6041	0.435275	-17.0215	188	CD	7	Animalia	Mammalia
6042	0.446604	-17.1722	42	CD	7	Animalia	Mammalia
6043	0.404865	-17.1694	40	CD	7	Animalia	Mammalia
6044	0.446008	-18.9201	19	CD	7	Animalia	Mammalia
6045	0.448989	44.7031	82	CD	15	Animalia	Mammalia
6046	0.448989	44.6659	73	CD	15	Animalia	Mammalia
6047	0.458529	44.6616	11	CD	15	Animalia	Mammalia
6048	0.457933	44.6083	27	CD	15	Animalia	Mammalia
6049	0.416194	43.2611	13	CD	15	Animalia	Mammalia
6050	0.440045	43.2509	12	CD	15	Animalia	Mammalia
6051	0.384592	43.2558	13	CD	15	Animalia	Mammalia
6052	0.16457	-37.16	66	CD	8	Animalia	Mammalia
6053	0.355375	-36.743	42	CD	8	Animalia	Mammalia
6054	0.389362	-36.8027	120	CD	8	Animalia	Mammalia
6055	0.394133	-36.8771	35	CD	8	Animalia	Mammalia
6056	0.406058	-36.9004	69	CD	8	Animalia	Mammalia
6057	0.379822	-36.9434	78	CD	8	Animalia	Mammalia
6058	0.397114	-36.9637	93	CD	8	Animalia	Mammalia
6059	0.38817	-36.989	17	CD	8	Animalia	Mammalia
6060	0.409636	-36.9867	56	CD	8	Animalia	Mammalia
6061	0.400095	-36.9869	59	CD	8	Animalia	Mammalia
6062	0.360145	-36.4516	43	CD	8	Animalia	Mammalia
6063	0.365512	-36.4348	44	CD	8	Animalia	Mammalia
6064	0.370282	-36.4181	40	CD	8	Animalia	Mammalia
6070	0.412021	63.9234	48	CD	10	Animalia	Mammalia
6078	0.438853	51.6975	27	CD	13	Animalia	Mammalia
6079	0.410232	50.8927	22	CD	13	Animalia	Mammalia
6080	0.274283	56.8528	26	CD	11	Animalia	Mammalia
6081	0.339872	55.6465	24	CD	11	Animalia	Mammalia
6082	0.286208	55.7525	42	CD	11	Animalia	Mammalia
6083	0.381611	65.6159	29	CD	11	Animalia	Mammalia
6084	0.345835	60.5244	14	CD	11	Animalia	Mammalia
6085	0.327947	60.5129	33	CD	11	Animalia	Mammalia
6086	0.411424	56.514	30	CD	11	Animalia	Mammalia
6087	0.387574	61.8108	14	CD	11	Animalia	Mammalia
6088	0.435275	62.091	322	CD	15	Animalia	Mammalia
6089	0.441238	55.3959	258	CD	15	Animalia	Mammalia
6090	0.441238	68.7174	237	CD	15	Animalia	Mammalia
6091	0.441238	61.9326	704	CD	15	Animalia	Mammalia
6092	0.4472	53.4037	25	CD	15	Animalia	Mammalia
6093	0.363723	56.2812	36	CD	15	Animalia	Mammalia
6094	0.375648	72.8584	163	CD	15	Animalia	Mammalia
6095	0.387574	72.8592	52	CD	15	Animalia	Mammalia
6096	0.292171	76.9681	11	CD	15	Animalia	Mammalia
6103	0.429312	44.8036	20	CD	9	Animalia	Mammalia
6104	0.381611	45.2055	16	CD	9	Animalia	Mammalia
6105	0.441238	44.9875	16	CD	9	Animalia	Mammalia
6106	0.387574	49.2342	72	CD	11	Animalia	Mammalia
6107	0.383996	49.44	31	CD	11	Animalia	Mammalia
6108	0.373263	49.292	44	CD	11	Animalia	Mammalia
6109	0.399499	50.4147	38	CD	11	Animalia	Mammalia
6110	0.400095	51.4355	12	CD	11	Animalia	Mammalia
6111	0.388766	52.9976	55	CD	11	Animalia	Mammalia
6112	0.375052	53.4481	45	CD	11	Animalia	Mammalia
6113	0.38817	53.8405	40	CD	11	Animalia	Mammalia
6114	0.374456	54.2809	17	CD	11	Animalia	Mammalia
6115	0.410828	53.6837	26	CD	11	Animalia	Mammalia
6116	0.394133	53.5758	20	CD	11	Animalia	Mammalia
6117	0.446604	42.9184	65	CD	14	Animalia	Mammalia
6118	0.446604	41.9692	124	CD	14	Animalia	Mammalia
6119	0.326158	43.1464	12	CD	14	Animalia	Mammalia
6120	0.405462	46.0805	64	CD	11	Animalia	Mammalia
6121	0.435275	46.0209	33	CD	11	Animalia	Mammalia
6122	0.435275	44.6198	30	CD	11	Animalia	Mammalia
6123	0.369686	44.4468	43	CD	11	Animalia	Mammalia
6124	0.35776	44.5412	48	CD	11	Animalia	Mammalia
6125	0.429312	43.0633	600	CD	11	Animalia	Mammalia
6126	0.351798	41.7272	21	CD	11	Animalia	Mammalia
6127	0.393536	52.753	230	CD	16	Animalia	Mammalia
6128	0.375648	53.2526	20	CD	16	Animalia	Mammalia
6129	0.387574	53.9314	69	CD	16	Animalia	Mammalia
6130	0.363127	46.2044	14	CD	10	Animalia	Mammalia
6131	0.341065	46.3351	17	CD	10	Animalia	Mammalia
6132	0.358357	46.0086	30	CD	10	Animalia	Mammalia
6133	0.351201	46.0728	30	CD	10	Animalia	Mammalia
6134	0.386381	46.3271	27	CD	10	Animalia	Mammalia
6139	0.360145	38.1818	76	CD	15	Animalia	Mammalia
6140	0.471051	57.227	58	CD	21	Animalia	Mammalia
6141	0.477014	57.1836	60	CD	21	Animalia	Mammalia
6142	0.471051	56.8252	49	CD	21	Animalia	Mammalia
6143	0.471051	56.7165	28	CD	21	Animalia	Mammalia
6144	0.471051	56.7197	56	CD	21	Animalia	Mammalia
6145	0.459126	56.6849	58	CD	21	Animalia	Mammalia
6146	0.459126	56.5705	33	CD	21	Animalia	Mammalia
6147	0.459126	56.4848	67	CD	21	Animalia	Mammalia
6148	0.459126	56.4573	34	CD	21	Animalia	Mammalia
6149	0.459126	56.7755	30	CD	21	Animalia	Mammalia
6150	0.471051	56.9307	57	CD	21	Animalia	Mammalia
6151	0.471051	56.8452	48	CD	21	Animalia	Mammalia
6152	0.459126	56.8499	60	CD	21	Animalia	Mammalia
6153	0.465088	56.8644	57	CD	21	Animalia	Mammalia
6154	0.371474	55.7258	26	CD	10	Animalia	Mammalia
6155	0.354183	60.3416	29	CD	10	Animalia	Mammalia
6156	0.410828	63.2433	10	CD	10	Animalia	Mammalia
6157	0.363723	59.7479	10	CD	10	Animalia	Mammalia
6158	0.3834	56.2913	27	CD	10	Animalia	Mammalia
6159	0.413213	58.2776	20	CD	10	Animalia	Mammalia
6160	0.339276	44.966	20	CD	8	Animalia	Mammalia
6161	0.355375	45.3866	20	CD	8	Animalia	Mammalia
6162	0.338083	43.3954	19	CD	8	Animalia	Mammalia
6163	0.327947	43.7081	40	CD	11	Animalia	Mammalia
6164	0.321984	42.6106	41	CD	11	Animalia	Mammalia
6165	0.339872	46.5977	45	CD	11	Animalia	Mammalia
6166	0.35776	43.3303	49	CD	11	Animalia	Mammalia
6167	0.345835	46.6921	46	CD	11	Animalia	Mammalia
6168	0.351798	47.7304	49	CD	11	Animalia	Mammalia
6169	0.33391	45.3665	44	CD	11	Animalia	Mammalia
6170	0.327947	43.7759	38	CD	11	Animalia	Mammalia
6171	0.351798	44.3591	40	CD	11	Animalia	Mammalia
6172	0.443026	46.3049	44	CD	10	Animalia	Mammalia
6173	0.450182	46.3358	30	CD	10	Animalia	Mammalia
6174	0.166955	43.4581	23	CD	9	Animalia	Mammalia
6175	0.166955	43.6365	20	CD	9	Animalia	Mammalia
6176	0.166955	42.5944	10	CD	9	Animalia	Mammalia
6177	0.190805	44.3476	15	CD	9	Animalia	Mammalia
6178	0.292171	39.5332	23	CD	9	Animalia	Mammalia
6179	0.321984	38.3003	28	CD	9	Animalia	Mammalia
6180	0.35776	35.4278	28	CD	9	Animalia	Mammalia
6181	0.26832	35.4723	20	CD	9	Animalia	Mammalia
6182	0.250432	34.4506	23	CD	9	Animalia	Mammalia
6183	0.232544	34.2866	23	CD	9	Animalia	Mammalia
6184	0.113291	32.6931	21	CD	9	Animalia	Mammalia
6185	0.26832	31.9619	14	CD	9	Animalia	Mammalia
6186	0.125216	30.5906	20	CD	9	Animalia	Mammalia
6187	0.250432	30.3046	17	CD	9	Animalia	Mammalia
6188	0.518752	42.1116	34	CD	5	Animalia	Mammalia
6189	0.506827	42.1364	35	CD	5	Animalia	Mammalia
6190	0.524715	42.1056	36	CD	5	Animalia	Mammalia
6191	0.518752	42.1144	34	CD	5	Animalia	Mammalia
6192	0.444815	56.2865	32	CD	9	Animalia	Mammalia
6193	0.470455	56.2915	29	CD	9	Animalia	Mammalia
6194	0.459722	56.2878	30	CD	9	Animalia	Mammalia
6195	0.480591	56.2947	30	CD	9	Animalia	Mammalia
6196	0.474032	56.2296	40	CD	9	Animalia	Mammalia
6197	0.44243	40.0498	17	CD	5	Animalia	Mammalia
6198	0.449585	37.1702	12	CD	5	Animalia	Mammalia
6199	0.425735	37.973	10	CD	5	Animalia	Mammalia
6200	0.364915	38.5615	14	CD	5	Animalia	Mammalia
6201	0.448393	39.1156	11	CD	5	Animalia	Mammalia
6202	0.349413	37.1453	23	CD	5	Animalia	Mammalia
6203	0.345835	37.5331	16	CD	5	Animalia	Mammalia
6204	0.316022	-38.6226	51	CD	8	Animalia	Mammalia
6205	0.304096	-38.6265	13	CD	8	Animalia	Mammalia
6206	0.310059	-38.6325	48	CD	8	Animalia	Mammalia
6207	0.340469	-28.1479	10	CD	15	Animalia	Mammalia
6208	0.369686	-36.8013	17	CD	8	Animalia	Mammalia
6209	0.477014	-36.7846	14	CD	8	Animalia	Mammalia
6210	0.399499	-36.618	16	CD	8	Animalia	Mammalia
6211	0.471051	-36.8348	14	CD	8	Animalia	Mammalia
6212	0.459126	-36.8013	15	CD	8	Animalia	Mammalia
6213	0.417387	-36.7515	10	CD	8	Animalia	Mammalia
6214	0.417387	-36.7347	35	CD	8	Animalia	Mammalia
6215	0.441238	-36.5679	22	CD	8	Animalia	Mammalia
6222	0.441238	35.233	11	CD	6	Animalia	Mammalia
6223	0.441238	35.1459	17	CD	6	Animalia	Mammalia
6225	0.298134	-25.7632	356	CD	24	Animalia	Mammalia
6228	0.25878	51.5328	36	CD	7	Animalia	Mammalia
6229	0.246855	60.6553	33	CD	7	Animalia	Mammalia
6230	0.278457	57.2355	24	CD	7	Animalia	Mammalia
6231	0.256991	48.3685	27	CD	7	Animalia	Mammalia
6232	0.239103	36.0761	54	CD	7	Animalia	Mammalia
6233	0.471051	-1.39693	14	CD	7	Animalia	Mammalia
6234	0.441238	-2.94415	11	CD	7	Animalia	Mammalia
6235	0.42335	-3.29584	12	CD	7	Animalia	Mammalia
6236	0.477014	-7.03846	15	CD	7	Animalia	Mammalia
6237	0.4472	-15.9977	10	CD	7	Animalia	Mammalia
6238	0.477014	-19.0174	18	CD	7	Animalia	Mammalia
6246	0.417387	40.519	16	CD	35	Animalia	Mammalia
6247	0.387574	42.7579	117	CD	35	Animalia	Mammalia
6248	0.298134	37.8486	11	CD	35	Animalia	Mammalia
6249	0.381611	46.2943	74	CD	35	Animalia	Mammalia
6250	0.369686	43.2518	23	CD	35	Animalia	Mammalia
6251	0.311848	16.2025	28	CD	14	Animalia	Mammalia
6252	0.285612	2.17429	51	CD	14	Animalia	Mammalia
6253	0.245662	-0.500019	15	CD	14	Animalia	Mammalia
6254	0.381015	0.312514	25	CD	14	Animalia	Mammalia
6255	0.319599	0.240011	10	CD	14	Animalia	Mammalia
6256	0.385785	0.603625	18	CD	14	Animalia	Mammalia
6257	0.29396	-1.37612	25	CD	14	Animalia	Mammalia
6258	0.274283	-2.55929	25	CD	14	Animalia	Mammalia
6259	0.311251	-2.70009	16	CD	14	Animalia	Mammalia
6260	0.313637	-3.63908	12	CD	14	Animalia	Mammalia
6261	0.308866	-3.93299	17	CD	14	Animalia	Mammalia
6262	0.208693	-18.5867	15	CD	14	Animalia	Mammalia
6263	0.196768	-19.2428	15	CD	14	Animalia	Mammalia
6264	0.260569	-23.8329	27	CD	14	Animalia	Mammalia
6265	0.252817	-18.0028	18	CD	12	Animalia	Mammalia
6266	0.27786	-19.1916	15	CD	12	Animalia	Mammalia
6267	0.390555	61.2731	36	CD	12	Animalia	Mammalia
6268	0.398903	68.3173	47	CD	12	Animalia	Mammalia
6269	0.408443	62.3812	38	CD	12	Animalia	Mammalia
6270	0.37863	61.7883	34	CD	12	Animalia	Mammalia
6271	0.389362	67.5797	38	CD	12	Animalia	Mammalia
6272	0.371474	64.5278	35	CD	12	Animalia	Mammalia
6273	0.379226	67.7068	40	CD	12	Animalia	Mammalia
6274	0.385785	67.804	67	CD	12	Animalia	Mammalia
6275	0.363723	51.0183	47	CD	12	Animalia	Mammalia
6276	0.364915	55.9517	37	CD	12	Animalia	Mammalia
6277	0.251028	44.5849	14	CD	12	Animalia	Mammalia
6278	0.399499	53.0738	28	CD	12	Animalia	Mammalia
6279	0.373859	20.3108	11	CD	10	Animalia	Mammalia
6280	0.419772	18.1323	41	CD	10	Animalia	Mammalia
6281	0.560491	10.7741	14	CD	6	Animalia	Mammalia
6282	0.560491	10.4013	16	CD	6	Animalia	Mammalia
6283	0.560491	8.73171	15	CD	6	Animalia	Mammalia
6284	0.560491	8.71727	15	CD	6	Animalia	Mammalia
6285	0.560491	10.0335	20	CD	6	Animalia	Mammalia
6286	0.560491	10.9774	12	CD	6	Animalia	Mammalia
6287	0.560491	10.7831	20	CD	6	Animalia	Mammalia
6288	0.566454	10.5246	20	CD	6	Animalia	Mammalia
6289	0.560491	13.0927	14	CD	6	Animalia	Mammalia
6290	0.560491	17.3852	20	CD	6	Animalia	Mammalia
6291	0.560491	18.5607	20	CD	6	Animalia	Mammalia
6293	0.336891	-33.6232	19	CD	8	Animalia	Mammalia
6294	0.254606	-33.7084	11	CD	8	Animalia	Mammalia
6295	0.470455	-37.5136	22	CD	8	Animalia	Mammalia
6296	0.410232	-37.7314	22	CD	8	Animalia	Mammalia
6297	0.339872	45.0645	50	CD	7	Animalia	Mammalia
6298	0.363723	45.1017	50	CD	7	Animalia	Mammalia
6299	0.381611	49.3692	30	CD	7	Animalia	Mammalia
6300	0.327947	42.4292	26	CD	7	Animalia	Mammalia
6301	0.393536	-22.5313	27	CD	4	Animalia	Mammalia
6302	0.33391	-22.5778	16	CD	4	Animalia	Mammalia
6303	0.208693	26.1646	13	CD	15	Animalia	Mammalia
6304	0.286208	26.5806	13	CD	15	Animalia	Mammalia
6306	0.363723	61.0402	56	CD	7	Animalia	Mammalia
6307	0.375648	60.935	25	CD	7	Animalia	Mammalia
6308	0.429312	60.923	12	CD	7	Animalia	Mammalia
6309	0.387574	61.1706	15	CD	7	Animalia	Mammalia
6310	0.375648	61.0306	41	CD	7	Animalia	Mammalia
6311	0.387574	61.4926	10	CD	7	Animalia	Mammalia
6312	0.351798	61.2983	24	CD	7	Animalia	Mammalia
6313	0.393536	60.4962	18	CD	7	Animalia	Mammalia
6314	0.381611	61.3147	19	CD	7	Animalia	Mammalia
6315	0.35776	61.2781	35	CD	7	Animalia	Mammalia
6316	0.35776	61.3401	35	CD	7	Animalia	Mammalia
6317	0.375648	61.3243	27	CD	7	Animalia	Mammalia
6318	0.405462	62.8478	27	CD	7	Animalia	Mammalia
6319	0.375648	46.0325	19	CD	7	Animalia	Mammalia
6320	0.459126	54.2874	18	CD	8	Animalia	Mammalia
6321	0.369686	64.1442	28	CD	8	Animalia	Mammalia
6322	0.381611	69.3011	15	CD	8	Animalia	Mammalia
6323	0.399499	52.9098	25	CD	8	Animalia	Mammalia
6324	0.42335	46.4491	10	CD	8	Animalia	Mammalia
6325	0.42335	53.9103	13	CD	8	Animalia	Mammalia
6326	0.459126	45.1631	40	CD	8	Animalia	Mammalia
6327	0.435275	46.5606	34	CD	8	Animalia	Mammalia
6328	0.471051	48.1687	12	CD	8	Animalia	Mammalia
6329	0.441238	47.4259	20	CD	8	Animalia	Mammalia
6330	0.429312	60.8707	18	CD	8	Animalia	Mammalia
6331	0.471051	43.068	13	CD	8	Animalia	Mammalia
6332	0.4472	49.0151	11	CD	8	Animalia	Mammalia
6333	0.4472	49.0664	19	CD	8	Animalia	Mammalia
6334	0.387574	41.9739	10	CD	8	Animalia	Mammalia
6335	0.405462	41.9472	13	CD	8	Animalia	Mammalia
6336	0.459126	50.4255	20	CD	8	Animalia	Mammalia
6337	0.453163	47.2156	17	CD	8	Animalia	Mammalia
6338	0.375648	39.1603	14	CD	8	Animalia	Mammalia
6339	0.387574	61.0689	30	CD	8	Animalia	Mammalia
6340	0.304096	49.6708	15	CD	8	Animalia	Mammalia
6341	0.363723	41.7291	12	CD	8	Animalia	Mammalia
6342	0.435275	48.5243	100	CD	8	Animalia	Mammalia
6343	0.405462	44.2172	32	CD	8	Animalia	Mammalia
6344	0.363723	45.2476	17	CD	8	Animalia	Mammalia
6345	0.459126	45.8353	30	CD	8	Animalia	Mammalia
6346	0.453163	48.2816	29	CD	8	Animalia	Mammalia
6347	0.339872	39.4223	58	CD	8	Animalia	Mammalia
6348	0.321984	41.1032	25	CD	8	Animalia	Mammalia
6349	0.327947	44.4043	77	CD	8	Animalia	Mammalia
6350	0.367897	46.111	31	CD	10	Animalia	Mammalia
6351	0.35776	45.9007	17	CD	10	Animalia	Mammalia
6352	0.373263	46.2225	20	CD	10	Animalia	Mammalia
6353	0.351798	46.0413	19	CD	10	Animalia	Mammalia
6354	0.371474	45.8024	23	CD	10	Animalia	Mammalia
6355	0.306481	52.4562	53	CD	7	Animalia	Mammalia
6356	0.319003	52.348	10	CD	7	Animalia	Mammalia
6357	0.326754	52.4089	48	CD	7	Animalia	Mammalia
6358	0.34822	52.2365	50	CD	7	Animalia	Mammalia
6359	0.279649	52.8445	20	CD	7	Animalia	Mammalia
6360	0.31781	52.366	25	CD	7	Animalia	Mammalia
6361	0.295748	52.7352	19	CD	7	Animalia	Mammalia
6362	0.3035	53.1101	48	CD	7	Animalia	Mammalia
6363	0.281438	53.6074	48	CD	7	Animalia	Mammalia
6364	0.275475	46.247	35	CD	9	Animalia	Mammalia
6365	0.262954	45.8836	13	CD	9	Animalia	Mammalia
6367	0.113887	-33.4731	10	CD	9	Animalia	Mammalia
6368	0.257587	-24.1074	10	CD	9	Animalia	Mammalia
6369	0.481188	-2.30254	68	CD	8	Animalia	Mammalia
6370	0.399499	-24.596	20	CD	10	Animalia	Mammalia
6371	0.351798	-21.7402	14	CD	10	Animalia	Mammalia
6372	0.441238	-18.9484	42	CD	10	Animalia	Mammalia
6373	0.453163	-18.4509	14	CD	10	Animalia	Mammalia
6374	0.405462	-9.30168	23	CD	10	Animalia	Mammalia
6375	0.363723	-2.7466	32	CD	10	Animalia	Mammalia
6376	0.399499	-2.17532	13	CD	10	Animalia	Mammalia
6377	0.399499	1.22693	63	CD	10	Animalia	Mammalia
6378	0.42335	47.7291	51	CD	17	Animalia	Mammalia
6379	0.42335	55.5297	59	CD	17	Animalia	Mammalia
6380	0.417387	64.8208	30	CD	17	Animalia	Mammalia
6381	0.429312	63.9911	53	CD	17	Animalia	Mammalia
6382	0.417387	55.4416	30	CD	17	Animalia	Mammalia
6383	0.24447	48.5225	25	CD	17	Animalia	Mammalia
6384	0.298134	62.4154	28	CD	13	Animalia	Mammalia
6385	0.35776	62.5579	30	CD	13	Animalia	Mammalia
6386	0.351798	59.1145	61	CD	13	Animalia	Mammalia
6387	0.369686	56.9128	48	CD	13	Animalia	Mammalia
6388	0.351798	56.2507	12	CD	13	Animalia	Mammalia
6389	0.35776	53.854	11	CD	13	Animalia	Mammalia
6390	0.351798	53.8137	12	CD	13	Animalia	Mammalia
6391	0.284419	52.7852	22	CD	13	Animalia	Mammalia
6392	0.35776	48.0592	13	CD	13	Animalia	Mammalia
6393	0.401884	60.8114	61	CD	13	Animalia	Mammalia
6394	0.430505	45.5515	58	CD	15	Animalia	Mammalia
6395	0.463896	41.2435	541	CD	15	Animalia	Mammalia
6396	0.459722	39.6042	418	CD	15	Animalia	Mammalia
6397	0.444219	46.1334	126	CD	15	Animalia	Mammalia
6398	0.390555	44.855	22	CD	15	Animalia	Mammalia
6399	0.462107	36.9657	356	CD	15	Animalia	Mammalia
6400	0.431697	26.015	25	CD	15	Animalia	Mammalia
6401	0.443623	41.524	50	CD	15	Animalia	Mammalia
6402	0.404865	44.0072	71	CD	15	Animalia	Mammalia
6403	0.391151	33.5036	13	CD	15	Animalia	Mammalia
6404	0.459126	28.1233	22	CD	12	Animalia	Mammalia
6405	0.453163	39.3073	48	CD	10	Animalia	Mammalia
6406	0.453163	42.8272	43	CD	10	Animalia	Mammalia
6407	0.459126	47.2615	30	CD	10	Animalia	Mammalia
6408	0.453163	31.2241	22	CD	10	Animalia	Mammalia
6409	0.4472	46.8983	20	CD	10	Animalia	Mammalia
6410	0.453163	31.1076	22	CD	10	Animalia	Mammalia
6411	0.453163	38.1035	50	CD	10	Animalia	Mammalia
6412	0.441238	38.0345	12	CD	10	Animalia	Mammalia
6413	0.4472	40.3613	146	CD	10	Animalia	Mammalia
6414	0.441238	39.6192	31	CD	10	Animalia	Mammalia
6415	0.441238	46.3132	30	CD	10	Animalia	Mammalia
6416	0.381611	44.4452	24	CD	10	Animalia	Mammalia
6417	0.453163	37.6288	35	CD	10	Animalia	Mammalia
6418	0.435275	28.3307	10	CD	10	Animalia	Mammalia
6419	0.363723	45.332	13	CD	10	Animalia	Mammalia
6420	0.375648	44.9632	37	CD	10	Animalia	Mammalia
6421	0.441238	31.8986	20	CD	30	Animalia	Mammalia
6422	0.405462	30.9415	20	CD	30	Animalia	Mammalia
6423	0.429312	29.4137	20	CD	30	Animalia	Mammalia
6424	0.399499	32.1448	20	CD	30	Animalia	Mammalia
6425	0.435275	29.0134	20	CD	30	Animalia	Mammalia
6426	0.417387	31.3341	20	CD	30	Animalia	Mammalia
6427	0.405462	-16.5455	19	CD	12	Animalia	Mammalia
6428	0.435275	-13.2174	52	CD	12	Animalia	Mammalia
6429	0.220619	-28.4376	35	CD	8	Animalia	Mammalia
6430	0.304096	-28.4651	30	CD	8	Animalia	Mammalia
6431	0.220619	-28.303	36	CD	8	Animalia	Mammalia
6432	0.488939	-32.5363	10	CD	8	Animalia	Mammalia
6433	0.326754	-35.7192	199	CD	8	Animalia	Mammalia
6434	0.152048	-32.2422	112	CD	8	Animalia	Mammalia
6435	0.35776	-35.8229	25	CD	9	Animalia	Mammalia
6436	0.494902	-30.3055	14	CD	9	Animalia	Mammalia
6437	0.518752	-33.3907	25	CD	9	Animalia	Mammalia
6438	0.494902	-32.9629	20	CD	9	Animalia	Mammalia
6439	0.465088	-34.6937	32	CD	9	Animalia	Mammalia
6440	0.506827	-34.7125	36	CD	9	Animalia	Mammalia
6441	0.500864	-31.6553	34	CD	9	Animalia	Mammalia
6442	0.518752	-31.8586	21	CD	9	Animalia	Mammalia
6443	0.51279	-30.7314	30	CD	9	Animalia	Mammalia
6444	0.530678	-33.8504	29	CD	9	Animalia	Mammalia
6445	0.530678	-35.0258	30	CD	9	Animalia	Mammalia
6446	0.524715	-34.01	19	CD	9	Animalia	Mammalia
6447	0.53664	-32.7786	38	CD	9	Animalia	Mammalia
6448	0.518752	-31.958	27	CD	9	Animalia	Mammalia
6449	0.524715	-28.7798	24	CD	9	Animalia	Mammalia
6450	0.524715	-30.8602	30	CD	9	Animalia	Mammalia
6451	0.494902	-25.6191	20	CD	9	Animalia	Mammalia
6452	0.482976	-13.2174	14	CD	12	Animalia	Mammalia
6453	0.453163	-20.112	9	CD	12	Animalia	Mammalia
6454	0.381611	39.6141	10	CD	6	Animalia	Mammalia
6455	0.42335	39.7871	21	CD	6	Animalia	Mammalia
6456	0.453163	39.3623	23	CD	6	Animalia	Mammalia
6457	0.471051	38.8355	14	CD	6	Animalia	Mammalia
6458	0.51279	40.4639	28	CD	6	Animalia	Mammalia
6459	0.477014	39.5786	52	CD	6	Animalia	Mammalia
6460	0.441238	40.4801	27	CD	6	Animalia	Mammalia
6461	0.488939	38.9617	40	CD	6	Animalia	Mammalia
6462	0.435275	37.5534	111	CD	6	Animalia	Mammalia
6463	0.339872	44.9895	160	CD	5	Animalia	Mammalia
6464	0.363723	45.2339	18	CD	5	Animalia	Mammalia
6465	0.453163	45.3199	23	CD	5	Animalia	Mammalia
6466	0.381611	45.3562	30	CD	5	Animalia	Mammalia
6467	0.369686	45.2923	18	CD	5	Animalia	Mammalia
6468	0.435275	45.2698	26	CD	5	Animalia	Mammalia
6469	0.405462	45.2839	24	CD	5	Animalia	Mammalia
6470	0.393536	45.4986	289	CD	5	Animalia	Mammalia
6471	0.3834	61.3635	30	CD	11	Animalia	Mammalia
6472	0.400692	61.7932	30	CD	11	Animalia	Mammalia
6473	0.385785	65.1964	30	CD	11	Animalia	Mammalia
6474	0.396518	65.8572	16	CD	11	Animalia	Mammalia
6475	0.367897	66.254	30	CD	11	Animalia	Mammalia
6476	0.380418	60.977	30	CD	11	Animalia	Mammalia
6477	0.394729	60.0522	30	CD	11	Animalia	Mammalia
6478	0.400095	60.7273	40	CD	11	Animalia	Mammalia
6479	0.390555	60.0924	38	CD	11	Animalia	Mammalia
6480	0.394133	64.2585	40	CD	11	Animalia	Mammalia
6481	0.39771	63.8478	31	CD	11	Animalia	Mammalia
6482	0.40248	65.2171	41	CD	11	Animalia	Mammalia
6483	0.363723	49.3496	102	CD	8	Animalia	Mammalia
6484	0.286208	42.8311	88	CD	8	Animalia	Mammalia
6485	0.35776	46.4008	126	CD	8	Animalia	Mammalia
6486	0.369686	45.2328	62	CD	8	Animalia	Mammalia
6487	0.513386	-6.81097	41	CD	11	Animalia	Mammalia
6488	0.523523	-6.82735	12	CD	11	Animalia	Mammalia
6489	0.5271	-6.82936	13	CD	11	Animalia	Mammalia
6490	0.519349	-6.81861	29	CD	11	Animalia	Mammalia
6491	0.503846	-6.8109	27	CD	11	Animalia	Mammalia
6492	0.504442	-6.81088	28	CD	11	Animalia	Mammalia
6493	0.499672	-6.81098	31	CD	11	Animalia	Mammalia
6494	0.514579	-6.83503	16	CD	11	Animalia	Mammalia
6497	0.327947	57.6185	42	CD	22	Animalia	Mammalia
6498	0.375648	54.6824	19	CD	22	Animalia	Mammalia
6499	0.363723	54.3545	62	CD	22	Animalia	Mammalia
6500	0.369686	53.6405	52	CD	22	Animalia	Mammalia
6501	0.363723	53.304	40	CD	22	Animalia	Mammalia
6502	0.304096	51.7416	54	CD	22	Animalia	Mammalia
6503	0.345835	51.8096	25	CD	22	Animalia	Mammalia
6504	0.381611	51.7803	20	CD	22	Animalia	Mammalia
6505	0.256395	52.3579	25	CD	22	Animalia	Mammalia
6506	0.280246	61.3385	20	CD	22	Animalia	Mammalia
6507	0.327947	41.699	21	CD	22	Animalia	Mammalia
6508	0.35776	47.3902	18	CD	22	Animalia	Mammalia
6509	0.369686	49.7348	34	CD	22	Animalia	Mammalia
6510	0.33868	-16.0858	27	CD	8	Animalia	Mammalia
6511	0.353586	-15.4964	11	CD	8	Animalia	Mammalia
6512	0.409039	-15.3261	10	CD	8	Animalia	Mammalia
6513	0.423946	-14.9452	30	CD	8	Animalia	Mammalia
6514	0.379226	-15.2639	12	CD	8	Animalia	Mammalia
6515	0.348816	-15.4804	59	CD	8	Animalia	Mammalia
6516	0.36253	-15.4706	27	CD	8	Animalia	Mammalia
6517	0.348816	-15.8059	15	CD	8	Animalia	Mammalia
6518	0.371474	-16.1246	24	CD	8	Animalia	Mammalia
6519	0.366704	-16.2698	23	CD	8	Animalia	Mammalia
6520	0.391748	-16.1956	20	CD	8	Animalia	Mammalia
6521	0.325562	-16.3018	17	CD	8	Animalia	Mammalia
6522	0.369686	-16.2886	20	CD	8	Animalia	Mammalia
6523	0.477014	56.2799	40	CD	15	Animalia	Mammalia
6524	0.478803	56.3028	25	CD	15	Animalia	Mammalia
6525	0.48238	56.3059	39	CD	15	Animalia	Mammalia
6526	0.439449	56.2842	13	CD	15	Animalia	Mammalia
6527	0.464492	56.3001	36	CD	15	Animalia	Mammalia
6528	0.497883	56.4942	39	CD	15	Animalia	Mammalia
6529	0.494305	56.4936	54	CD	15	Animalia	Mammalia
6530	0.474032	56.4783	34	CD	15	Animalia	Mammalia
6531	0.474032	56.4874	19	CD	15	Animalia	Mammalia
6532	0.480591	56.4852	27	CD	15	Animalia	Mammalia
6533	0.476417	55.8825	84	CD	15	Animalia	Mammalia
6534	0.345835	41.5005	40	CD	5	Animalia	Mammalia
6535	0.351798	41.3261	17	CD	5	Animalia	Mammalia
6536	0.339872	40.8964	46	CD	5	Animalia	Mammalia
6537	0.33391	39.4545	39	CD	5	Animalia	Mammalia
6538	0.35776	39.621	24	CD	5	Animalia	Mammalia
6539	0.35776	38.4841	24	CD	5	Animalia	Mammalia
6540	0.363723	39.3949	46	CD	5	Animalia	Mammalia
6541	0.411424	38.1498	52	CD	5	Animalia	Mammalia
6542	0.405462	38.0243	55	CD	5	Animalia	Mammalia
6543	0.363723	37.5998	20	CD	5	Animalia	Mammalia
6544	0.417387	37.1396	44	CD	5	Animalia	Mammalia
6545	0.42335	39.236	24	CD	5	Animalia	Mammalia
6546	0.399499	38.4418	24	CD	5	Animalia	Mammalia
6547	0.441238	37.1367	24	CD	5	Animalia	Mammalia
6548	0.444815	53.6188	27	CD	10	Animalia	Mammalia
6549	0.450182	45.1852	29	CD	10	Animalia	Mammalia
6550	0.416791	43.035	10	CD	10	Animalia	Mammalia
6551	0.471051	42.6184	27	CD	10	Animalia	Mammalia
6552	0.446604	41.9685	25	CD	10	Animalia	Mammalia
6553	0.341661	40.9681	23	CD	10	Animalia	Mammalia
6554	0.422157	40.2019	21	CD	10	Animalia	Mammalia
6555	0.454356	36.3016	24	CD	10	Animalia	Mammalia
6556	0.399499	35.8347	29	CD	10	Animalia	Mammalia
6557	0.441238	35.4848	34	CD	10	Animalia	Mammalia
6558	0.452567	34.118	30	CD	10	Animalia	Mammalia
6559	0.347027	33.1178	12	CD	10	Animalia	Mammalia
6560	0.459722	34.0178	23	CD	10	Animalia	Mammalia
6561	0.443623	32.5346	23	CD	10	Animalia	Mammalia
6562	0.510405	31.2513	35	CD	10	Animalia	Mammalia
6563	0.458529	28.0345	40	CD	10	Animalia	Mammalia
6564	0.357164	25.0677	18	CD	10	Animalia	Mammalia
6565	0.485958	24.2676	15	CD	10	Animalia	Mammalia
6566	0.439449	23.2178	11	CD	10	Animalia	Mammalia
6567	0.443026	23.3509	27	CD	10	Animalia	Mammalia
6568	0.381611	52.689	24	CD	9	Animalia	Mammalia
6569	0.345835	55.5848	58	CD	9	Animalia	Mammalia
6570	0.298134	56.8004	25	CD	9	Animalia	Mammalia
6571	0.351798	41.7976	24	CD	9	Animalia	Mammalia
6572	0.351798	49.8378	46	CD	9	Animalia	Mammalia
6573	0.35776	50.9604	41	CD	9	Animalia	Mammalia
6574	0.33391	52.7991	32	CD	9	Animalia	Mammalia
6575	0.344642	57.0082	58	CD	6	Animalia	Mammalia
6576	0.250432	56.5402	25	CD	6	Animalia	Mammalia
6577	0.429312	51.0287	38	CD	8	Animalia	Mammalia
6578	0.435275	51.0503	16	CD	8	Animalia	Mammalia
6579	0.441238	51.0741	20	CD	8	Animalia	Mammalia
6580	0.417387	50.7663	22	CD	8	Animalia	Mammalia
6581	0.4472	50.8177	29	CD	8	Animalia	Mammalia
6582	0.417387	50.894	10	CD	8	Animalia	Mammalia
6583	0.453163	49.5757	11	CD	14	Animalia	Mammalia
6584	0.471051	49.4529	11	CD	14	Animalia	Mammalia
6585	0.453163	49.702	21	CD	14	Animalia	Mammalia
6586	0.453163	49.5851	12	CD	14	Animalia	Mammalia
6587	0.471051	50.8171	17	CD	14	Animalia	Mammalia
6588	0.459126	49.5619	18	CD	14	Animalia	Mammalia
6589	0.482976	56.5732	71	CD	8	Animalia	Mammalia
6590	0.435275	56.5176	10	CD	8	Animalia	Mammalia
6591	0.477014	56.245	38	CD	8	Animalia	Mammalia
6592	0.500864	55.9727	18	CD	8	Animalia	Mammalia
6593	0.488939	54.0075	59	CD	8	Animalia	Mammalia
6594	0.494902	54.0692	53	CD	8	Animalia	Mammalia
6595	0.482976	54.0717	33	CD	8	Animalia	Mammalia
6596	0.482976	54.0725	78	CD	8	Animalia	Mammalia
6597	0.488939	54.2613	47	CD	8	Animalia	Mammalia
6598	0.482976	53.6525	33	CD	8	Animalia	Mammalia
6599	0.482976	51.3281	44	CD	8	Animalia	Mammalia
6600	0.482976	52.1152	33	CD	8	Animalia	Mammalia
6601	0.500864	46.9155	31	CD	8	Animalia	Mammalia
6602	0.477014	47.8309	15	CD	8	Animalia	Mammalia
6603	0.494902	46.2989	31	CD	8	Animalia	Mammalia
6604	0.500864	46.5762	31	CD	8	Animalia	Mammalia
6605	0.488939	50.9921	14	CD	8	Animalia	Mammalia
6606	0.477014	51.1745	15	CD	8	Animalia	Mammalia
6607	0.459126	51.719	32	CD	8	Animalia	Mammalia
6608	0.35776	31.3682	10	CD	8	Animalia	Mammalia
6609	0.411424	30.1012	17	CD	8	Animalia	Mammalia
6610	0.42335	26.6009	11	CD	8	Animalia	Mammalia
6611	0.440641	38.372	19	CD	10	Animalia	Mammalia
6612	0.379226	37.3183	11	CD	10	Animalia	Mammalia
6613	0.434082	40.2617	17	CD	10	Animalia	Mammalia
6614	0.438256	36.5324	11	CD	10	Animalia	Mammalia
6615	0.428716	40.279	19	CD	10	Animalia	Mammalia
6616	0.400692	41.8778	16	CD	10	Animalia	Mammalia
6617	0.256991	42.3066	17	CD	10	Animalia	Mammalia
6618	0.446008	37.1788	18	CD	10	Animalia	Mammalia
6619	0.406058	37.3631	16	CD	10	Animalia	Mammalia
6620	0.346431	39.5422	16	CD	10	Animalia	Mammalia
6621	0.406058	42.3321	18	CD	10	Animalia	Mammalia
6622	0.41858	39.7325	11	CD	10	Animalia	Mammalia
6623	0.397114	42.3581	15	CD	10	Animalia	Mammalia
6624	0.370878	37.3288	14	CD	10	Animalia	Mammalia
6625	0.417387	41.0426	17	CD	10	Animalia	Mammalia
6626	0.434082	37.833	17	CD	10	Animalia	Mammalia
6627	0.484169	44.966	25	CD	9	Animalia	Mammalia
6628	0.479399	45.1927	60	CD	9	Animalia	Mammalia
6629	0.472244	45.2426	70	CD	9	Animalia	Mammalia
6630	0.490132	45.2854	126	CD	9	Animalia	Mammalia
6631	0.481188	44.7569	47	CD	9	Animalia	Mammalia
6632	0.48715	45.4573	54	CD	9	Animalia	Mammalia
6633	0.490728	45.3045	15	CD	9	Animalia	Mammalia
6634	0.477014	45.0644	88	CD	9	Animalia	Mammalia
6635	0.479995	44.9562	70	CD	9	Animalia	Mammalia
6636	0.478803	45.8697	29	CD	9	Animalia	Mammalia
6637	0.493709	45.8166	40	CD	9	Animalia	Mammalia
6638	0.464492	45.3065	11	CD	9	Animalia	Mammalia
6639	0.493113	45.719	60	CD	9	Animalia	Mammalia
6640	0.491324	45.1676	26	CD	9	Animalia	Mammalia
6641	0.47761	45.7457	14	CD	9	Animalia	Mammalia
6642	0.34822	44.7163	19	CD	10	Animalia	Mammalia
6643	0.327351	48.6217	16	CD	10	Animalia	Mammalia
6644	0.326754	44.4954	10	CD	10	Animalia	Mammalia
6645	0.313637	44.6104	17	CD	10	Animalia	Mammalia
6646	0.300519	47.2191	21	CD	10	Animalia	Mammalia
6647	0.289786	45.2201	16	CD	10	Animalia	Mammalia
6648	0.335102	45.9466	18	CD	10	Animalia	Mammalia
6649	0.322581	43.9393	17	CD	10	Animalia	Mammalia
6650	0.373859	44.0642	10	CD	10	Animalia	Mammalia
6651	0.395325	47.1446	20	CD	10	Animalia	Mammalia
6652	0.499076	48.7658	33	CD	8	Animalia	Mammalia
6653	0.524715	49.4193	40	CD	8	Animalia	Mammalia
6654	0.540218	51.0357	20	CD	8	Animalia	Mammalia
6655	0.506231	51.4215	53	CD	8	Animalia	Mammalia
6656	0.51279	53.4144	30	CD	8	Animalia	Mammalia
6657	0.525311	53.7801	23	CD	8	Animalia	Mammalia
6658	0.51279	53.6648	15	CD	8	Animalia	Mammalia
6659	0.514579	53.5613	10	CD	8	Animalia	Mammalia
6660	0.499672	53.9112	10	CD	8	Animalia	Mammalia
6661	0.462107	-36.3981	38	CD	7	Animalia	Mammalia
6662	0.458529	-36.4214	37	CD	7	Animalia	Mammalia
6663	0.43289	-37.5616	50	CD	7	Animalia	Mammalia
6664	0.500268	-38.0029	15	CD	7	Animalia	Mammalia
6665	0.354183	-38.0068	33	CD	7	Animalia	Mammalia
6666	0.471051	50.0898	12	CD	15	Animalia	Mammalia
6667	0.488939	49.5617	48	CD	15	Animalia	Mammalia
6668	0.494902	49.4263	68	CD	15	Animalia	Mammalia
6669	0.465088	49.5855	11	CD	15	Animalia	Mammalia
6670	0.494902	49.5758	16	CD	15	Animalia	Mammalia
6671	0.459126	54.2589	12	CD	7	Animalia	Mammalia
6672	0.477014	54.2182	140	CD	7	Animalia	Mammalia
6673	0.482976	54.2107	93	CD	7	Animalia	Mammalia
6674	0.477014	54.2251	192	CD	7	Animalia	Mammalia
6675	0.435275	54.191	10	CD	7	Animalia	Mammalia
6676	0.459126	54.0035	24	CD	7	Animalia	Mammalia
6677	0.488939	54.1431	50	CD	7	Animalia	Mammalia
6678	0.465088	54.2544	47	CD	7	Animalia	Mammalia
6679	0.453163	54.0391	31	CD	7	Animalia	Mammalia
6680	0.471051	54.6713	28	CD	7	Animalia	Mammalia
6681	0.459126	53.9856	25	CD	7	Animalia	Mammalia
6682	0.465088	53.9298	18	CD	7	Animalia	Mammalia
6683	0.465088	53.9777	39	CD	7	Animalia	Mammalia
6684	0.4472	54.5449	13	CD	7	Animalia	Mammalia
6685	0.482976	54.0637	13	CD	7	Animalia	Mammalia
6686	0.4472	53.7744	20	CD	7	Animalia	Mammalia
6687	0.465088	54.152	32	CD	7	Animalia	Mammalia
6688	0.435275	53.937	16	CD	7	Animalia	Mammalia
6690	0.4472	25.7316	18	CD	6	Animalia	Mammalia
6691	0.453163	25.745	22	CD	6	Animalia	Mammalia
6693	0.4472	27.1657	20	CD	6	Animalia	Mammalia
6695	0.459126	28.8944	59	CD	6	Animalia	Mammalia
6696	0.471051	29.0665	17	CD	6	Animalia	Mammalia
6697	0.465088	29.0181	16	CD	6	Animalia	Mammalia
6698	0.453163	29.5591	20	CD	6	Animalia	Mammalia
6700	0.355971	37.9271	16	CD	5	Animalia	Mammalia
6701	0.43766	35.7793	13	CD	5	Animalia	Mammalia
6702	0.543199	34.0986	20	CD	5	Animalia	Mammalia
6703	0.544988	34.1758	28	CD	5	Animalia	Mammalia
6704	0.545584	33.726	27	CD	5	Animalia	Mammalia
6705	0.548566	33.5557	39	CD	5	Animalia	Mammalia
6706	0.345835	52.3125	15	CD	10	Animalia	Mammalia
6707	0.399499	52.2544	17	CD	10	Animalia	Mammalia
6708	0.405462	52.2507	26	CD	10	Animalia	Mammalia
6709	0.411424	52.2493	32	CD	10	Animalia	Mammalia
6710	0.35776	52.2459	21	CD	10	Animalia	Mammalia
6711	0.33391	52.1623	10	CD	10	Animalia	Mammalia
6712	0.381611	52.1317	30	CD	10	Animalia	Mammalia
6713	0.506827	26.4685	39	CD	12	Animalia	Mammalia
6714	0.465088	28.2	12	CD	12	Animalia	Mammalia
6715	0.453163	21.9494	20	CD	12	Animalia	Mammalia
6716	0.405462	20.4274	16	CD	12	Animalia	Mammalia
6717	0.441238	31.2537	38	CD	17	Animalia	Mammalia
6718	0.42335	33.7331	29	CD	17	Animalia	Mammalia
6719	0.435275	33.835	27	CD	17	Animalia	Mammalia
6720	0.435275	33.9268	21	CD	17	Animalia	Mammalia
6721	0.42335	31.4569	24	CD	17	Animalia	Mammalia
6722	0.399499	30.8071	24	CD	17	Animalia	Mammalia
6723	0.411424	30.8546	38	CD	17	Animalia	Mammalia
6724	0.42335	33.5477	20	CD	17	Animalia	Mammalia
6725	0.441238	33.259	40	CD	17	Animalia	Mammalia
6726	0.429312	30.8702	29	CD	17	Animalia	Mammalia
6727	0.435275	32.845	20	CD	17	Animalia	Mammalia
6728	0.417387	32.1782	33	CD	17	Animalia	Mammalia
6729	0.405462	34.4079	31	CD	17	Animalia	Mammalia
6730	0.429312	33.3375	32	CD	17	Animalia	Mammalia
6731	0.399499	32.9514	16	CD	17	Animalia	Mammalia
6732	0.429312	31.1587	22	CD	17	Animalia	Mammalia
6733	0.411424	30.4718	30	CD	17	Animalia	Mammalia
6734	0.42335	35.141	30	CD	17	Animalia	Mammalia
6746	0.376841	43.4485	10	CD	9	Animalia	Mammalia
6747	0.426331	42.7036	26	CD	9	Animalia	Mammalia
6748	0.367897	43.5316	32	CD	9	Animalia	Mammalia
6749	0.384592	45.7893	71	CD	9	Animalia	Mammalia
6750	0.419772	43.3193	18	CD	9	Animalia	Mammalia
6751	0.457337	38.3541	18	CD	9	Animalia	Mammalia
6752	0.462703	42.3433	24	CD	9	Animalia	Mammalia
6753	0.479399	41.6196	12	CD	9	Animalia	Mammalia
6754	0.456741	42.3383	37	CD	9	Animalia	Mammalia
6755	0.466281	41.1162	24	CD	9	Animalia	Mammalia
6756	0.458529	42.0603	49	CD	9	Animalia	Mammalia
6757	0.505635	37.0511	22	CD	9	Animalia	Mammalia
6758	0.499076	37.2694	24	CD	9	Animalia	Mammalia
6759	0.475821	38.7765	30	CD	9	Animalia	Mammalia
6760	0.493113	36.2816	58	CD	9	Animalia	Mammalia
6761	0.478803	39.1905	23	CD	9	Animalia	Mammalia
6762	0.405462	37.314	63	CD	9	Animalia	Mammalia
6763	0.363723	37.1445	38	CD	9	Animalia	Mammalia
6764	0.387574	37.3131	29	CD	9	Animalia	Mammalia
6765	0.411424	37.4966	24	CD	9	Animalia	Mammalia
6766	0.411424	37.0534	18	CD	9	Animalia	Mammalia
6767	0.351798	62.2285	26	CD	15	Animalia	Mammalia
6768	0.278457	60.9883	28	CD	15	Animalia	Mammalia
6769	0.355971	62.1383	23	CD	15	Animalia	Mammalia
6770	0.360742	62.2073	50	CD	15	Animalia	Mammalia
6771	0.330928	61.3683	102	CD	15	Animalia	Mammalia
6772	0.318407	61.834	56	CD	15	Animalia	Mammalia
6773	0.304693	61.1442	16	CD	15	Animalia	Mammalia
6774	0.4472	-18.7188	87	CD	17	Animalia	Mammalia
6775	0.439449	-26.4707	18	CD	13	Animalia	Mammalia
6776	0.382803	-22.5679	10	CD	13	Animalia	Mammalia
6777	0.426927	-21.9857	23	CD	13	Animalia	Mammalia
6778	0.385785	28.3273	100	CD	11	Animalia	Mammalia
6779	0.408443	29.4614	131	CD	11	Animalia	Mammalia
6780	0.358357	28.1169	27	CD	11	Animalia	Mammalia
6781	0.521137	41.4037	18	CD	18	Animalia	Mammalia
6782	0.477014	40.8733	27	CD	18	Animalia	Mammalia
6783	0.486554	40.8642	33	CD	18	Animalia	Mammalia
6784	0.460318	40.8541	14	CD	18	Animalia	Mammalia
6785	0.508616	40.9029	24	CD	18	Animalia	Mammalia
6786	0.46807	40.7989	15	CD	18	Animalia	Mammalia
6787	0.494902	40.8747	20	CD	18	Animalia	Mammalia
6788	0.494305	40.742	25	CD	18	Animalia	Mammalia
6789	0.48238	40.7234	30	CD	18	Animalia	Mammalia
6790	0.481188	40.7073	11	CD	18	Animalia	Mammalia
6791	0.444815	40.5669	18	CD	18	Animalia	Mammalia
6792	0.453759	40.6186	11	CD	18	Animalia	Mammalia
6793	0.466877	40.7462	24	CD	18	Animalia	Mammalia
6794	0.482976	40.6888	33	CD	18	Animalia	Mammalia
6795	0.441238	-35.3134	38	CD	12	Animalia	Mammalia
6796	0.441238	-35.041	13	CD	12	Animalia	Mammalia
6797	0.429312	-35.1354	18	CD	12	Animalia	Mammalia
6798	0.411424	-35.1441	13	CD	12	Animalia	Mammalia
6799	0.444219	-15.1372	29	CD	12	Animalia	Mammalia
6800	0.454952	-14.7933	14	CD	12	Animalia	Mammalia
6801	0.341661	-16.2979	11	CD	12	Animalia	Mammalia
6802	0.454952	-15.1663	11	CD	12	Animalia	Mammalia
6803	0.396518	-28.3281	54	CD	12	Animalia	Mammalia
6804	0.384592	-28.3062	11	CD	12	Animalia	Mammalia
6805	0.369089	-28.2602	10	CD	12	Animalia	Mammalia
6806	0.397114	-28.2144	10	CD	12	Animalia	Mammalia
6807	0.327947	-27.2625	12	CD	12	Animalia	Mammalia
6808	0.341065	-27.2872	15	CD	12	Animalia	Mammalia
6809	0.387574	-33.2813	44	CD	7	Animalia	Mammalia
6810	0.387574	-33.1791	15	CD	7	Animalia	Mammalia
6811	0.387574	-33.235	17	CD	7	Animalia	Mammalia
6812	0.199749	62.2996	15	CD	17	Animalia	Mammalia
6813	0.224196	62.1328	99	CD	17	Animalia	Mammalia
6814	0.178284	61.7456	43	CD	17	Animalia	Mammalia
6815	0.177091	61.3499	15	CD	17	Animalia	Mammalia
6816	0.338083	60.4581	12	CD	14	Animalia	Mammalia
6817	0.324369	65.8927	20	CD	14	Animalia	Mammalia
6819	0.307078	78.2581	20	CD	14	Animalia	Mammalia
6846	0.387574	4.19969	101	CD	25	Animalia	Mammalia
6847	0.363723	0.550124	127	CD	25	Animalia	Mammalia
6853	0.342257	36.6006	24	CD	13	Animalia	Mammalia
6854	0.282631	36.6929	38	CD	13	Animalia	Mammalia
6855	0.275475	36.7775	32	CD	13	Animalia	Mammalia
6856	0.317214	37.1923	19	CD	13	Animalia	Mammalia
6857	0.330332	37.401	21	CD	13	Animalia	Mammalia
6858	0.336295	36.2689	21	CD	13	Animalia	Mammalia
6859	0.345835	-12.9157	22	CD	13	Animalia	Mammalia
6860	0.435275	-12.9597	16	CD	13	Animalia	Mammalia
6861	0.387574	-13.0031	37	CD	13	Animalia	Mammalia
6862	0.399499	-13.0909	25	CD	13	Animalia	Mammalia
6863	0.393536	-13.1311	20	CD	13	Animalia	Mammalia
6864	0.411424	-13.189	18	CD	13	Animalia	Mammalia
6865	0.429312	-13.1183	49	CD	13	Animalia	Mammalia
6866	0.393536	-13.2396	31	CD	13	Animalia	Mammalia
6871	0.310059	63.7983	32	CD	6	Animalia	Mammalia
6872	0.256395	63.8258	23	CD	6	Animalia	Mammalia
6873	0.339872	63.0652	67	CD	6	Animalia	Mammalia
6874	0.47284	54.1025	52	CD	11	Animalia	Mammalia
6875	0.470455	54.3711	45	CD	11	Animalia	Mammalia
6876	0.398903	54.0369	39	CD	11	Animalia	Mammalia
6877	0.476417	53.4424	28	CD	11	Animalia	Mammalia
6878	0.479399	54.6546	15	CD	11	Animalia	Mammalia
6879	0.474032	55.2132	16	CD	11	Animalia	Mammalia
6880	0.447797	52.5924	13	CD	11	Animalia	Mammalia
6881	0.496691	59.5554	37	CD	8	Animalia	Mammalia
6882	0.471647	60.1782	18	CD	8	Animalia	Mammalia
6883	0.47284	60.5121	20	CD	8	Animalia	Mammalia
6884	0.443026	61.5353	42	CD	8	Animalia	Mammalia
6885	0.511001	65.2372	19	CD	8	Animalia	Mammalia
6886	0.507423	61.7105	20	CD	8	Animalia	Mammalia
6887	0.516367	65.2474	20	CD	8	Animalia	Mammalia
6888	0.450182	62.2609	10	CD	8	Animalia	Mammalia
6889	0.496691	63.9338	20	CD	8	Animalia	Mammalia
6890	0.490132	61.6875	51	CD	8	Animalia	Mammalia
6891	0.446008	61.1975	21	CD	8	Animalia	Mammalia
6892	0.503846	62.3991	36	CD	8	Animalia	Mammalia
6893	0.483573	62.2942	18	CD	8	Animalia	Mammalia
6894	0.497883	60.6499	29	CD	8	Animalia	Mammalia
6895	0.492517	57.4446	25	CD	8	Animalia	Mammalia
6896	0.351798	49.9098	16	CD	18	Animalia	Mammalia
6897	0.435275	53.083	13	CD	18	Animalia	Mammalia
6898	0.4472	50.7576	30	CD	18	Animalia	Mammalia
6899	0.471051	54.4538	30	CD	18	Animalia	Mammalia
6900	0.441238	52.8289	17	CD	18	Animalia	Mammalia
6901	0.459126	52.4125	37	CD	18	Animalia	Mammalia
6902	0.417387	52.2526	20	CD	18	Animalia	Mammalia
6903	0.471051	53.2903	14	CD	18	Animalia	Mammalia
6904	0.459126	56.5449	30	CD	18	Animalia	Mammalia
6905	0.477014	56.3639	22	CD	18	Animalia	Mammalia
6906	0.465088	56.4955	23	CD	18	Animalia	Mammalia
6907	0.465088	58.8121	15	CD	18	Animalia	Mammalia
6908	0.453163	52.4189	33	CD	18	Animalia	Mammalia
6909	0.465088	59.1523	30	CD	18	Animalia	Mammalia
6910	0.465088	56.0757	19	CD	18	Animalia	Mammalia
6911	0.459126	58.4166	12	CD	18	Animalia	Mammalia
6912	0.482976	59.3196	16	CD	18	Animalia	Mammalia
6913	0.488939	68.9113	43	CD	18	Animalia	Mammalia
6914	0.51279	63.024	52	CD	18	Animalia	Mammalia
6915	0.237314	48.5	10	CD	18	Animalia	Mammalia
6916	0.256991	63.5754	18	CD	18	Animalia	Mammalia
6917	0.281438	69.3396	18	CD	18	Animalia	Mammalia
6918	0.282631	69.283	57	CD	18	Animalia	Mammalia
6919	0.293363	69.8595	47	CD	18	Animalia	Mammalia
6920	0.299326	70.4702	12	CD	18	Animalia	Mammalia
6921	0.301115	67.5593	19	CD	18	Animalia	Mammalia
6922	0.302307	69.2462	14	CD	18	Animalia	Mammalia
6923	0.465088	53.1269	24	CD	14	Animalia	Mammalia
6924	0.429312	52.8156	29	CD	14	Animalia	Mammalia
6925	0.477014	53.794	34	CD	14	Animalia	Mammalia
6926	0.477014	54.3549	46	CD	14	Animalia	Mammalia
6927	0.477014	55.111	55	CD	14	Animalia	Mammalia
6928	0.477014	55.1082	18	CD	14	Animalia	Mammalia
6929	0.465088	54.8097	17	CD	14	Animalia	Mammalia
6930	0.435275	54.7378	38	CD	14	Animalia	Mammalia
6931	0.477014	54.649	26	CD	14	Animalia	Mammalia
6932	0.351798	55.2853	11	CD	14	Animalia	Mammalia
6933	0.441238	54.7142	17	CD	14	Animalia	Mammalia
6934	0.4472	54.7199	32	CD	14	Animalia	Mammalia
6935	0.435275	56.5327	30	CD	14	Animalia	Mammalia
6936	0.459126	57.2047	31	CD	14	Animalia	Mammalia
6937	0.482976	59.1795	28	CD	14	Animalia	Mammalia
6938	0.494902	61.1509	22	CD	14	Animalia	Mammalia
6939	0.482976	59.5847	30	CD	14	Animalia	Mammalia
6940	0.51279	63.4781	93	CD	14	Animalia	Mammalia
6941	0.506827	65.182	20	CD	14	Animalia	Mammalia
6942	0.51279	67.3915	20	CD	14	Animalia	Mammalia
6943	0.51279	64.691	34	CD	14	Animalia	Mammalia
6944	0.500864	62.3934	19	CD	14	Animalia	Mammalia
6945	0.500864	63.0949	23	CD	14	Animalia	Mammalia
6946	0.51279	66.866	26	CD	14	Animalia	Mammalia
6947	0.51279	70.4539	20	CD	14	Animalia	Mammalia
6948	0.506827	64.535	25	CD	19	Animalia	Mammalia
6949	0.51279	69.4416	66	CD	19	Animalia	Mammalia
6950	0.506827	63.3718	25	CD	19	Animalia	Mammalia
6951	0.500864	63.1172	29	CD	19	Animalia	Mammalia
6952	0.506827	65.7462	20	CD	19	Animalia	Mammalia
6953	0.494902	58.7179	24	CD	19	Animalia	Mammalia
6954	0.488939	60.372	77	CD	19	Animalia	Mammalia
6955	0.488939	58.0964	72	CD	19	Animalia	Mammalia
6956	0.494902	62.2526	22	CD	19	Animalia	Mammalia
6957	0.51279	67.9611	60	CD	19	Animalia	Mammalia
6958	0.494902	65.7868	23	CD	19	Animalia	Mammalia
6959	0.4472	55.6378	30	CD	19	Animalia	Mammalia
6960	0.51279	70.3355	52	CD	19	Animalia	Mammalia
6961	0.42335	54.8059	17	CD	19	Animalia	Mammalia
6962	0.51279	68.7444	67	CD	19	Animalia	Mammalia
6963	0.482976	65.6682	24	CD	19	Animalia	Mammalia
6965	0.250432	-32.3678	56	CD	6	Animalia	Mammalia
6966	0.220619	-35.1517	48	CD	6	Animalia	Mammalia
6967	0.208693	-32.3014	40	CD	6	Animalia	Mammalia
6969	0.226582	-34.968	30	CD	6	Animalia	Mammalia
6970	0.494902	-35.835	50	CD	6	Animalia	Mammalia
6971	0.017888	-32.3849	40	CD	6	Animalia	Mammalia
6972	0.143104	-32.5678	42	CD	6	Animalia	Mammalia
6974	0.310059	-33.6016	44	CD	6	Animalia	Mammalia
6975	0.304096	-35.0349	44	CD	6	Animalia	Mammalia
6976	0.520541	-28.2271	26	CD	8	Animalia	Mammalia
6977	0.510405	-28.1896	31	CD	8	Animalia	Mammalia
6978	0.506231	-28.1824	27	CD	8	Animalia	Mammalia
6979	0.513386	-28.2272	24	CD	8	Animalia	Mammalia
6980	0.502653	-28.2003	27	CD	8	Animalia	Mammalia
6981	0.530678	-29.6942	32	CD	12	Animalia	Mammalia
6982	0.524715	-29.6583	28	CD	12	Animalia	Mammalia
6983	0.524715	-29.6813	22	CD	12	Animalia	Mammalia
6984	0.53664	-29.7027	31	CD	12	Animalia	Mammalia
6985	0.524715	-29.6434	30	CD	12	Animalia	Mammalia
6986	0.51279	-29.694	34	CD	12	Animalia	Mammalia
6987	0.530678	-29.6548	15	CD	12	Animalia	Mammalia
6988	0.494902	26.1618	22	CD	6	Animalia	Mammalia
6989	0.494902	26.158	30	CD	6	Animalia	Mammalia
6990	0.494902	26.1579	34	CD	6	Animalia	Mammalia
6991	0.506827	26.4289	30	CD	6	Animalia	Mammalia
6992	0.482976	26.5572	28	CD	6	Animalia	Mammalia
6993	0.494902	26.6083	30	CD	6	Animalia	Mammalia
6994	0.494902	26.6473	18	CD	6	Animalia	Mammalia
6995	0.488939	26.6935	26	CD	6	Animalia	Mammalia
6996	0.471051	26.7487	30	CD	6	Animalia	Mammalia
6997	0.4472	26.3617	31	CD	6	Animalia	Mammalia
6998	0.396518	25.1733	18	CD	6	Animalia	Mammalia
6999	0.419176	25.1734	34	CD	6	Animalia	Mammalia
7000	0.43289	25.1589	30	CD	6	Animalia	Mammalia
7001	0.392344	25.1624	30	CD	6	Animalia	Mammalia
7002	0.422753	24.9016	25	CD	6	Animalia	Mammalia
7003	0.410828	24.731	25	CD	6	Animalia	Mammalia
7004	0.422157	24.7929	20	CD	6	Animalia	Mammalia
7005	0.394133	24.6285	20	CD	6	Animalia	Mammalia
7006	0.424542	24.3899	39	CD	6	Animalia	Mammalia
7007	0.441238	24.3671	31	CD	6	Animalia	Mammalia
7008	0.410828	24.3146	20	CD	6	Animalia	Mammalia
7009	0.423946	23.799	23	CD	6	Animalia	Mammalia
7010	0.417387	23.1724	14	CD	6	Animalia	Mammalia
7011	0.366108	22.0411	31	CD	6	Animalia	Mammalia
7012	0.379226	21.9356	14	CD	6	Animalia	Mammalia
7013	0.394729	21.9664	40	CD	6	Animalia	Mammalia
7014	0.386381	24.1814	20	CD	6	Animalia	Mammalia
7015	0.39294	24.1897	21	CD	6	Animalia	Mammalia
7016	0.382803	37.0405	17	CD	20	Animalia	Mammalia
7017	0.400095	36.9446	19	CD	20	Animalia	Mammalia
7018	0.385785	36.6794	16	CD	20	Animalia	Mammalia
7019	0.39294	36.1394	15	CD	20	Animalia	Mammalia
7020	0.386381	33.9449	20	CD	20	Animalia	Mammalia
7021	0.370878	33.2687	15	CD	20	Animalia	Mammalia
7022	0.370878	34.1509	11	CD	20	Animalia	Mammalia
7023	0.379226	30.6323	12	CD	20	Animalia	Mammalia
7024	0.382207	24.0897	22	CD	20	Animalia	Mammalia
7025	0.374456	24.2976	17	CD	20	Animalia	Mammalia
7026	0.382803	25.6878	45	CD	20	Animalia	Mammalia
7027	0.382207	25.4741	10	CD	20	Animalia	Mammalia
7028	0.381611	25.4324	17	CD	20	Animalia	Mammalia
7029	0.321388	46.3158	49	CD	11	Animalia	Mammalia
7030	0.372071	45.975	18	CD	11	Animalia	Mammalia
7031	0.360145	46.1096	30	CD	11	Animalia	Mammalia
7032	0.338083	46.4298	19	CD	11	Animalia	Mammalia
7033	0.329139	46.0037	28	CD	11	Animalia	Mammalia
7034	0.238507	-40.981	59	CD	10	Animalia	Mammalia
7035	0.25878	-41.1701	54	CD	10	Animalia	Mammalia
7036	0.23314	-42.1205	48	CD	10	Animalia	Mammalia
7037	0.271302	-42.2645	29	CD	10	Animalia	Mammalia
7038	0.247451	-42.7099	22	CD	10	Animalia	Mammalia
7039	0.249836	-42.2173	61	CD	11	Animalia	Mammalia
7040	0.24447	-41.9025	49	CD	11	Animalia	Mammalia
7041	0.243277	-42.27	36	CD	11	Animalia	Mammalia
7042	0.24447	-42.7048	40	CD	11	Animalia	Mammalia
7043	0.278457	-41.177	37	CD	11	Animalia	Mammalia
7044	0.230159	-40.9309	39	CD	11	Animalia	Mammalia
7045	0.326754	46.1479	28	CD	10	Animalia	Mammalia
7046	0.356568	46.4615	43	CD	10	Animalia	Mammalia
7047	0.366704	46.413	64	CD	10	Animalia	Mammalia
7048	0.336295	46.4397	35	CD	10	Animalia	Mammalia
7049	0.29396	45.6068	59	CD	10	Animalia	Mammalia
7050	0.335102	45.6399	60	CD	10	Animalia	Mammalia
7051	0.494902	50.235	15	CD	8	Animalia	Mammalia
7052	0.530678	50.1692	27	CD	8	Animalia	Mammalia
7053	0.506827	50.2351	12	CD	8	Animalia	Mammalia
7054	0.518752	50.2358	10	CD	8	Animalia	Mammalia
7055	0.482976	50.2185	12	CD	8	Animalia	Mammalia
7056	0.506827	50.2191	12	CD	8	Animalia	Mammalia
7059	0.345835	44.979	30	CD	8	Animalia	Mammalia
7060	0.321984	45.0136	56	CD	8	Animalia	Mammalia
7061	0.369686	45.0066	18	CD	8	Animalia	Mammalia
7062	0.339872	45.1842	26	CD	8	Animalia	Mammalia
7063	0.321984	44.9443	10	CD	8	Animalia	Mammalia
7064	0.351798	44.9592	23	CD	8	Animalia	Mammalia
7065	0.35776	44.966	31	CD	8	Animalia	Mammalia
7066	0.220619	44.0358	31	CD	8	Animalia	Mammalia
7067	0.298134	44.0253	54	CD	8	Animalia	Mammalia
7068	0.286208	43.9479	21	CD	8	Animalia	Mammalia
7069	0.280246	44.0732	24	CD	8	Animalia	Mammalia
7070	0.298134	44.136	11	CD	8	Animalia	Mammalia
7071	0.298134	44.2218	19	CD	8	Animalia	Mammalia
7072	0.238507	44.2595	81	CD	8	Animalia	Mammalia
7073	0.143104	44.403	21	CD	8	Animalia	Mammalia
7074	0.112694	50.1389	26	CD	12	Animalia	Mammalia
7075	0.205712	50.4019	14	CD	12	Animalia	Mammalia
7076	0.192594	50.119	32	CD	12	Animalia	Mammalia
7077	0.169936	49.5687	14	CD	12	Animalia	Mammalia
7078	0.286804	48.969	28	CD	12	Animalia	Mammalia
7079	0.224793	49.3021	28	CD	12	Animalia	Mammalia
7080	0.323773	48.152	32	CD	12	Animalia	Mammalia
7081	0.242681	48.7519	29	CD	12	Animalia	Mammalia
7082	0.18365	48.9356	20	CD	12	Animalia	Mammalia
7083	0.183054	49.0018	18	CD	12	Animalia	Mammalia
7084	0.310655	48.6018	26	CD	12	Animalia	Mammalia
7085	0.163377	49.0189	14	CD	12	Animalia	Mammalia
7086	0.261761	48.1688	20	CD	12	Animalia	Mammalia
7087	0.280842	47.6023	23	CD	12	Animalia	Mammalia
7088	0.297537	47.5521	42	CD	12	Animalia	Mammalia
7089	0.271302	47.469	11	CD	12	Animalia	Mammalia
7090	0.304693	46.8517	20	CD	12	Animalia	Mammalia
7091	0.288593	45.9849	19	CD	12	Animalia	Mammalia
7092	0.346431	45.0016	17	CD	12	Animalia	Mammalia
7093	0.308866	45.0849	15	CD	12	Animalia	Mammalia
7094	0.29873	45.1018	21	CD	12	Animalia	Mammalia
7095	0.307674	45.1019	20	CD	12	Animalia	Mammalia
7096	0.309463	45.2186	21	CD	12	Animalia	Mammalia
7097	0.307674	44.9352	24	CD	12	Animalia	Mammalia
7098	0.283823	44.8521	27	CD	12	Animalia	Mammalia
7099	0.104347	41.7186	19	CD	12	Animalia	Mammalia
7100	0.248047	41.3014	15	CD	12	Animalia	Mammalia
7101	0.365512	43.635	15	CD	12	Animalia	Mammalia
7102	0.375052	43.4852	20	CD	12	Animalia	Mammalia
7103	0.332121	43.5183	18	CD	12	Animalia	Mammalia
7104	0.427524	42.785	25	CD	12	Animalia	Mammalia
7105	0.320792	42.1515	11	CD	12	Animalia	Mammalia
7106	0.350605	42.7016	22	CD	12	Animalia	Mammalia
7107	0.466877	42.6683	17	CD	12	Animalia	Mammalia
7108	0.446008	42.0681	21	CD	12	Animalia	Mammalia
7109	0.239103	40.535	10	CD	12	Animalia	Mammalia
7110	0.352394	44.0851	18	CD	12	Animalia	Mammalia
7111	0.409636	44.4517	23	CD	12	Animalia	Mammalia
7112	0.366108	44.9853	25	CD	12	Animalia	Mammalia
7113	0.208097	48.1516	16	CD	12	Animalia	Mammalia
7114	0.112694	50.2281	26	CD	12	Animalia	Mammalia
7115	0.192594	50.1404	32	CD	12	Animalia	Mammalia
7116	0.169936	49.5834	14	CD	12	Animalia	Mammalia
7117	0.205712	50.4109	14	CD	12	Animalia	Mammalia
7118	0.286804	49.0168	28	CD	12	Animalia	Mammalia
7119	0.224793	49.2763	28	CD	12	Animalia	Mammalia
7120	0.323773	48.1738	32	CD	12	Animalia	Mammalia
7121	0.242681	48.8229	29	CD	12	Animalia	Mammalia
7122	0.18365	48.9326	20	CD	12	Animalia	Mammalia
7123	0.183054	48.9979	18	CD	12	Animalia	Mammalia
7124	0.310655	48.5971	26	CD	12	Animalia	Mammalia
7125	0.297537	47.5613	42	CD	12	Animalia	Mammalia
7126	0.271302	47.4905	11	CD	12	Animalia	Mammalia
7127	0.280842	47.6248	23	CD	12	Animalia	Mammalia
7128	0.304693	46.8898	20	CD	12	Animalia	Mammalia
7129	0.288593	46.0944	19	CD	12	Animalia	Mammalia
7130	0.20929	50.2189	26	CD	5	Animalia	Mammalia
7131	0.225389	50.1401	32	CD	5	Animalia	Mammalia
7132	0.211675	50.4091	14	CD	5	Animalia	Mammalia
7133	0.150259	49.5778	14	CD	5	Animalia	Mammalia
7134	0.256991	49.0531	28	CD	5	Animalia	Mammalia
7135	0.168147	49.2634	26	CD	5	Animalia	Mammalia
7136	0.369089	48.2051	32	CD	5	Animalia	Mammalia
7137	0.292171	50.4755	28	CD	11	Animalia	Mammalia
7138	0.280246	50.6555	33	CD	11	Animalia	Mammalia
7139	0.184843	50.7408	16	CD	11	Animalia	Mammalia
7140	0.262358	51.3128	44	CD	11	Animalia	Mammalia
7141	0.262358	50.4596	18	CD	11	Animalia	Mammalia
7142	0.26832	50.4994	13	CD	11	Animalia	Mammalia
7143	0.321984	50.4111	17	CD	11	Animalia	Mammalia
7144	0.339872	50.5465	15	CD	11	Animalia	Mammalia
7145	0.429312	46.3934	13	CD	11	Animalia	Mammalia
7146	0.417387	46.3357	10	CD	11	Animalia	Mammalia
7147	0.417387	46.3677	10	CD	11	Animalia	Mammalia
7148	0.429312	46.4073	23	CD	11	Animalia	Mammalia
7149	0.316022	33.9683	55	CD	8	Animalia	Mammalia
7150	0.292171	34.0103	35	CD	8	Animalia	Mammalia
7151	0.42335	34.2739	18	CD	8	Animalia	Mammalia
7152	0.4472	34.4646	26	CD	8	Animalia	Mammalia
7153	0.411424	37.6453	19	CD	8	Animalia	Mammalia
7154	0.405462	38.9288	16	CD	8	Animalia	Mammalia
7155	0.453163	40.9648	22	CD	8	Animalia	Mammalia
7156	0.4472	44.822	17	CD	8	Animalia	Mammalia
7174	0.316022	43.4637	10	CD	10	Animalia	Mammalia
7175	0.363723	44.1656	10	CD	10	Animalia	Mammalia
7176	0.369686	43.309	10	CD	10	Animalia	Mammalia
7177	0.327947	40.7598	10	CD	10	Animalia	Mammalia
7178	0.369686	43.8121	20	CD	10	Animalia	Mammalia
7179	0.292171	42.6558	11	CD	10	Animalia	Mammalia
7180	0.304096	43.7319	15	CD	10	Animalia	Mammalia
7181	0.321984	41.7395	19	CD	10	Animalia	Mammalia
7182	0.363723	40.0698	41	CD	10	Animalia	Mammalia
7183	0.280246	45.9517	19	CD	10	Animalia	Mammalia
7184	0.35776	37.795	15	CD	10	Animalia	Mammalia
7185	0.345835	48.3134	20	CD	10	Animalia	Mammalia
7186	0.453163	-2.65837	19	CD	17	Animalia	Mammalia
7187	0.459126	-1.3536	19	CD	17	Animalia	Mammalia
7188	0.488939	-1.40014	33	CD	17	Animalia	Mammalia
7189	0.471051	-0.405775	18	CD	17	Animalia	Mammalia
7190	0.477014	0.320525	17	CD	17	Animalia	Mammalia
7191	0.482976	3.88323	19	CD	17	Animalia	Mammalia
7192	0.482976	2.14573	15	CD	17	Animalia	Mammalia
7193	0.4472	-0.596849	15	CD	17	Animalia	Mammalia
7194	0.482976	-0.162076	54	CD	17	Animalia	Mammalia
7207	0.336891	50.8965	47	CD	7	Animalia	Mammalia
7208	0.333313	50.7822	20	CD	7	Animalia	Mammalia
7209	0.353586	50.934	16	CD	7	Animalia	Mammalia
7210	0.378033	45.7818	57	CD	7	Animalia	Mammalia
7211	0.314233	45.4717	72	CD	7	Animalia	Mammalia
7212	0.299922	45.752	17	CD	7	Animalia	Mammalia
7213	0.307674	45.5519	41	CD	7	Animalia	Mammalia
7214	0.321984	45.3418	69	CD	7	Animalia	Mammalia
7215	0.309463	45.0917	282	CD	7	Animalia	Mammalia
7216	0.339276	45.0917	34	CD	7	Animalia	Mammalia
7217	0.387574	-40.014	25	CD	10	Animalia	Mammalia
7218	0.443623	-42.9421	25	CD	10	Animalia	Mammalia
7219	0.436468	-41.2702	25	CD	10	Animalia	Mammalia
7220	0.446604	-41.3723	25	CD	10	Animalia	Mammalia
7221	0.448393	-42.4719	25	CD	10	Animalia	Mammalia
7222	0.419772	-41.1982	26	CD	10	Animalia	Mammalia
7223	0.426331	-41.1998	24	CD	10	Animalia	Mammalia
7224	0.440045	-39.8585	25	CD	10	Animalia	Mammalia
7225	0.399499	6.88687	78	CD	12	Animalia	Mammalia
7226	0.363723	6.79717	63	CD	12	Animalia	Mammalia
7227	0.399499	7.1198	70	CD	12	Animalia	Mammalia
7228	0.399499	7.09019	37	CD	12	Animalia	Mammalia
7229	0.411424	7.32257	34	CD	12	Animalia	Mammalia
7230	0.387574	6.90443	46	CD	12	Animalia	Mammalia
7231	0.42335	-37.5586	32	CD	9	Animalia	Mammalia
7232	0.358357	38.2218	30	CD	10	Animalia	Mammalia
7233	0.366704	38.7997	31	CD	10	Animalia	Mammalia
7234	0.385785	40.2337	32	CD	10	Animalia	Mammalia
7263	0.416791	53.6236	20	CD	10	Animalia	Mammalia
7264	0.395921	53.3727	16	CD	10	Animalia	Mammalia
7265	0.421561	52.9162	50	CD	10	Animalia	Mammalia
7266	0.398306	52.6035	11	CD	10	Animalia	Mammalia
7267	0.412617	52.7522	10	CD	10	Animalia	Mammalia
7268	0.432294	52.3388	10	CD	10	Animalia	Mammalia
7269	0.445412	53.0547	21	CD	10	Animalia	Mammalia
7270	0.401288	52.851	13	CD	10	Animalia	Mammalia
7271	0.39771	52.5062	23	CD	10	Animalia	Mammalia
7272	0.47284	54.4768	17	CD	10	Animalia	Mammalia
7273	0.370282	50.3376	19	CD	10	Animalia	Mammalia
7274	0.434679	62.068	20	CD	13	Animalia	Mammalia
7275	0.401288	61.0518	11	CD	13	Animalia	Mammalia
7276	0.42335	60.4229	79	CD	13	Animalia	Mammalia
7277	0.406654	29.1413	32	CD	7	Animalia	Mammalia
7278	0.421561	29.2516	58	CD	7	Animalia	Mammalia
7279	0.297537	33.31	29	CD	7	Animalia	Mammalia
7280	0.262954	50.6797	25	CD	12	Animalia	Mammalia
7281	0.245066	49.8693	47	CD	12	Animalia	Mammalia
7282	0.22837	48.4351	21	CD	12	Animalia	Mammalia
7283	0.393536	66.0765	29	CD	19	Animalia	Mammalia
7284	0.393536	65.5538	108	CD	19	Animalia	Mammalia
7285	0.393536	64.4873	88	CD	19	Animalia	Mammalia
7286	0.393536	61.8328	155	CD	19	Animalia	Mammalia
7287	0.493113	57.3534	13	CD	17	Animalia	Mammalia
7288	0.470455	63.0112	16	CD	17	Animalia	Mammalia
7289	0.489535	65.6688	26	CD	17	Animalia	Mammalia
7290	0.456741	61.5175	44	CD	17	Animalia	Mammalia
7291	0.475821	59.548	32	CD	17	Animalia	Mammalia
7292	0.406654	59.1503	62	CD	17	Animalia	Mammalia
7293	0.459126	69.3466	41	CD	13	Animalia	Mammalia
7294	0.482976	64.3632	78	CD	13	Animalia	Mammalia
7295	0.477014	64.6885	27	CD	13	Animalia	Mammalia
7296	0.053664	49.3089	71	CD	13	Animalia	Mammalia
7297	0.0655894	48.7214	96	CD	13	Animalia	Mammalia
7298	0.0596267	49.0328	16	CD	13	Animalia	Mammalia
7299	0.0298134	46.2975	109	CD	13	Animalia	Mammalia
7300	0.17888	34.7725	52	CD	6	Animalia	Mammalia
7301	0.179476	35.2708	24	CD	6	Animalia	Mammalia
7302	0.193191	35.5644	66	CD	6	Animalia	Mammalia
7303	0.26832	35.3824	67	CD	6	Animalia	Mammalia
7304	0.392344	-17.4898	10	CD	10	Animalia	Mammalia
7305	0.341661	-18.8145	14	CD	10	Animalia	Mammalia
7306	0.363127	-20.3954	11	CD	10	Animalia	Mammalia
7307	0.337487	-21.2591	10	CD	10	Animalia	Mammalia
7308	0.386381	-21.3739	30	CD	10	Animalia	Mammalia
7309	0.274283	-21.3629	32	CD	10	Animalia	Mammalia
7310	0.290382	-21.4064	21	CD	10	Animalia	Mammalia
7311	0.314233	-21.4822	10	CD	10	Animalia	Mammalia
7312	0.290978	-23.037	11	CD	10	Animalia	Mammalia
7313	0.238507	35.8679	15	CD	8	Animalia	Mammalia
7314	0.190805	36.6017	21	CD	8	Animalia	Mammalia
7315	0.232544	35.4014	25	CD	8	Animalia	Mammalia
7316	0.274283	35.3014	35	CD	8	Animalia	Mammalia
7317	0.214656	35.3683	95	CD	8	Animalia	Mammalia
7318	0.238507	35.1347	116	CD	8	Animalia	Mammalia
7319	0.456144	53.8508	32	CD	9	Animalia	Mammalia
7320	0.44243	53.7127	31	CD	9	Animalia	Mammalia
7321	0.440045	53.5009	32	CD	9	Animalia	Mammalia
7322	0.443026	52.9881	70	CD	9	Animalia	Mammalia
7323	0.423946	19.4969	15	CD	5	Animalia	Mammalia
7324	0.409039	19.5561	12	CD	5	Animalia	Mammalia
7325	0.438256	19.4967	16	CD	5	Animalia	Mammalia
7326	0.381611	19.4971	14	CD	5	Animalia	Mammalia
7327	0.359549	19.5321	14	CD	5	Animalia	Mammalia
7328	0.477014	43.6682	24	CD	5	Animalia	Birds
7329	0.497883	38.1344	20	CD	10	Animalia	Birds
7330	0.470455	41.7064	20	CD	10	Animalia	Birds
7342	0.220619	41.4536	12	CD	8	Animalia	Birds
7343	0.119253	37.6456	17	CD	8	Animalia	Birds
7344	0.202731	39.7936	59	CD	8	Animalia	Birds
7345	0.220619	40.0769	14	CD	8	Animalia	Birds
7346	0.190805	39.8379	108	CD	8	Animalia	Birds
7347	0.17888	39.1347	16	CD	8	Animalia	Birds
7348	0.274283	36.9496	10	CD	7	Animalia	Birds
7349	0.351798	36.0173	17	CD	7	Animalia	Birds
7350	0.24447	35.6589	10	CD	7	Animalia	Birds
7351	0.184843	36.4551	13	CD	7	Animalia	Birds
7352	0.414406	26.3499	25	CD	14	Animalia	Birds
7353	0.476417	27.9834	26	CD	14	Animalia	Birds
7354	0.49192	29.0826	32	CD	14	Animalia	Birds
7355	0.496691	29.6699	72	CD	14	Animalia	Birds
7356	0.491324	29.4616	72	CD	14	Animalia	Birds
7357	0.490728	30.228	49	CD	14	Animalia	Birds
7359	0.481784	30.0181	30	CD	14	Animalia	Birds
7360	0.485361	29.1655	32	CD	14	Animalia	Birds
7361	0.435275	27.5506	34	CD	6	Animalia	Birds
7362	0.429312	27.4967	11	CD	6	Animalia	Birds
7363	0.453163	27.499	19	CD	6	Animalia	Birds
7364	0.4472	27.5004	16	CD	6	Animalia	Birds
7365	0.42335	27.9233	25	CD	6	Animalia	Birds
7366	0.24447	-35.4735	32	CD	8	Animalia	Birds
7367	0.369686	-36.603	55	CD	8	Animalia	Birds
7368	0.405462	-36.203	55	CD	8	Animalia	Birds
7369	0.405462	-39.0533	30	CD	8	Animalia	Birds
7370	0.381611	-40.8599	31	CD	8	Animalia	Birds
7371	0.393536	-42.3258	32	CD	8	Animalia	Birds
7372	0.375648	-45.8625	25	CD	8	Animalia	Birds
7373	0.405462	-45.8299	21	CD	8	Animalia	Birds
7376	0.332717	28.3748	33	CD	5	Animalia	Birds
7377	0.33868	28.3217	33	CD	5	Animalia	Birds
7378	0.336295	29.0027	32	CD	5	Animalia	Birds
7379	0.350605	28.1159	30	CD	5	Animalia	Birds
7380	0.326754	27.9293	31	CD	5	Animalia	Birds
7381	0.332717	28.7172	28	CD	5	Animalia	Birds
7382	0.336295	27.7205	31	CD	5	Animalia	Birds
7383	0.358953	29.2589	24	CD	5	Animalia	Birds
7384	0.298134	32.7444	31	CD	5	Animalia	Birds
7386	0.26832	33.0628	31	CD	5	Animalia	Birds
7387	0.26832	37.4244	79	CD	17	Animalia	Birds
7388	0.345835	41.321	34	CD	17	Animalia	Birds
7389	0.351798	36.6611	26	CD	17	Animalia	Birds
7390	0.35776	39.2284	74	CD	17	Animalia	Birds
7391	0.363723	40.6266	12	CD	17	Animalia	Birds
7392	0.454952	-34.9153	12	CD	8	Animalia	Birds
7393	0.470455	-35.7939	38	CD	8	Animalia	Birds
7394	0.466877	-38.2491	11	CD	8	Animalia	Birds
7395	0.4472	-37.55	34	CD	8	Animalia	Birds
7396	0.426927	57.7059	25	CD	6	Animalia	Birds
7397	0.422157	61.5899	42	CD	6	Animalia	Birds
7398	0.438256	60.4635	51	CD	6	Animalia	Birds
7399	0.431697	60.2666	34	CD	6	Animalia	Birds
7408	0.465088	18.9902	24	CD	11	Animalia	Birds
7409	0.518752	-31.9063	301	CD	17	Animalia	Birds
7410	0.351798	23.2561	18	CD	10	Animalia	Birds
7411	0.369686	20.0371	27	CD	10	Animalia	Birds
7412	0.375648	19.4569	22	CD	10	Animalia	Birds
7413	0.35776	19.4033	13	CD	10	Animalia	Birds
7414	0.393536	36.9684	25	CD	21	Animalia	Birds
7415	0.405462	15.1508	25	CD	21	Animalia	Birds
7416	0.459126	28.4344	25	CD	21	Animalia	Birds
7417	0.465088	38.718	25	CD	21	Animalia	Birds
7418	0.471051	36.9346	25	CD	21	Animalia	Birds
7419	0.471051	37.1014	25	CD	21	Animalia	Birds
7420	0.459126	54.5357	13	CD	21	Animalia	Birds
7421	0.477014	46.7516	15	CD	21	Animalia	Birds
7422	0.482976	36.7014	25	CD	21	Animalia	Birds
7424	0.477014	49.2024	14	CD	21	Animalia	Birds
7425	0.471051	24.2677	25	CD	21	Animalia	Birds
7426	0.453163	24.5008	25	CD	21	Animalia	Birds
7427	0.279053	46.3645	15	CD	10	Animalia	Birds
7428	0.290978	43.219	15	CD	10	Animalia	Birds
7429	0.282631	32.7168	15	CD	10	Animalia	Birds
7430	0.285612	41.4655	15	CD	10	Animalia	Birds
7431	0.29873	37.9724	15	CD	10	Animalia	Birds
7432	0.308866	26.0888	10	CD	10	Animalia	Birds
7433	0.493113	-23.351	30	CD	10	Animalia	Birds
7434	0.48238	-23.5678	20	CD	10	Animalia	Birds
7435	0.485958	-23.9008	22	CD	10	Animalia	Birds
7436	0.485958	-24.0679	39	CD	10	Animalia	Birds
7437	0.528293	-24.5345	32	CD	10	Animalia	Birds
7438	0.304096	28.801	13	CD	17	Animalia	Birds
7439	0.280246	27.201	13	CD	17	Animalia	Birds
7440	0.286208	35.5016	17	CD	17	Animalia	Birds
7441	0.327947	42.9016	36	CD	17	Animalia	Birds
7442	0.274283	45.5018	10	CD	17	Animalia	Birds
7443	0.262358	44.0015	14	CD	17	Animalia	Birds
7444	0.521137	38.724	103	CD	11	Animalia	Birds
7445	0.518752	37.8921	101	CD	11	Animalia	Birds
7446	0.493709	38.282	72	CD	11	Animalia	Birds
7447	0.501461	38.3474	49	CD	11	Animalia	Birds
7448	0.515771	39.7632	23	CD	11	Animalia	Birds
7449	0.515175	37.9679	22	CD	11	Animalia	Birds
7450	0.232544	64.927	20	CD	17	Animalia	Birds
7451	0.262954	60.7912	10	CD	17	Animalia	Birds
7452	0.230755	61.0644	17	CD	17	Animalia	Birds
7453	0.237911	62.0062	15	CD	17	Animalia	Birds
7454	0.296941	57.1561	26	CD	17	Animalia	Birds
7455	0.448989	-35.1112	106	CD	6	Animalia	Birds
7456	0.459722	-34.6757	13	CD	6	Animalia	Birds
7457	0.509212	43.9515	61	CD	7	Animalia	Birds
7458	0.500268	46.0852	57	CD	7	Animalia	Birds
7459	0.506827	35.1183	35	CD	7	Animalia	Birds
7460	0.453163	44.5684	55	CD	5	Animalia	Birds
7461	0.453163	42.2017	24	CD	5	Animalia	Birds
7462	0.482976	35.5512	29	CD	5	Animalia	Birds
7463	0.441238	32.1686	14	CD	9	Animalia	Birds
7464	0.4472	31.335	14	CD	9	Animalia	Birds
7465	0.453163	30.843	14	CD	9	Animalia	Birds
7466	0.453163	31.0747	19	CD	9	Animalia	Birds
7467	0.453163	30.6166	17	CD	9	Animalia	Birds
7468	0.441238	29.6089	17	CD	9	Animalia	Birds
7469	0.4472	30.0744	14	CD	9	Animalia	Birds
7470	0.482976	50.7541	20	CD	7	Animalia	Birds
7471	0.471051	51.611	21	CD	7	Animalia	Birds
7472	0.471051	54.3145	29	CD	7	Animalia	Birds
7473	0.488939	51.8249	26	CD	7	Animalia	Birds
7474	0.482976	53.5295	23	CD	7	Animalia	Birds
7475	0.477014	55.0163	21	CD	7	Animalia	Birds
7476	0.459126	52.5413	19	CD	7	Animalia	Birds
7477	0.477014	52.318	24	CD	7	Animalia	Birds
7478	0.29396	65.2917	28	CD	8	Animalia	Birds
7479	0.264743	65.9619	25	CD	8	Animalia	Birds
7480	0.311251	59.9017	13	CD	8	Animalia	Birds
7481	0.242084	77.5732	31	CD	8	Animalia	Birds
7482	0.257587	68.9664	16	CD	8	Animalia	Birds
7483	0.268916	71.4904	38	CD	8	Animalia	Birds
7484	0.280246	65.5576	18	CD	8	Animalia	Birds
7485	0.405462	52.2185	44	CD	9	Animalia	Birds
7486	0.375648	51.9188	15	CD	9	Animalia	Birds
7487	0.393536	52.1192	18	CD	9	Animalia	Birds
7488	0.411424	52.2185	22	CD	9	Animalia	Birds
7489	0.250432	14.8632	27	CD	9	Animalia	Birds
7490	0.26832	14.9641	13	CD	9	Animalia	Birds
7491	0.286208	15.1817	15	CD	9	Animalia	Birds
7492	0.160992	16.1014	28	CD	9	Animalia	Birds
7493	0.149067	17.0667	31	CD	9	Animalia	Birds
7494	0.488939	52.8689	56	CD	19	Animalia	Birds
7495	0.471051	49.9519	34	CD	19	Animalia	Birds
7496	0.488939	60.7689	62	CD	19	Animalia	Birds
7497	0.488939	58.1354	24	CD	19	Animalia	Birds
7498	0.488939	55.8856	30	CD	19	Animalia	Birds
7499	0.477014	55.7354	53	CD	19	Animalia	Birds
7500	0.482976	41.0683	51	CD	19	Animalia	Birds
7501	0.477014	52.452	40	CD	19	Animalia	Birds
7502	0.488939	55.6519	34	CD	19	Animalia	Birds
7503	0.488939	60.0194	28	CD	19	Animalia	Birds
7504	0.482976	69.3359	35	CD	19	Animalia	Birds
7505	0.488939	56.852	47	CD	19	Animalia	Birds
7506	0.482976	60.4356	37	CD	19	Animalia	Birds
7507	0.488939	40.8681	36	CD	19	Animalia	Birds
7508	0.453163	46.8353	26	CD	19	Animalia	Birds
7509	0.482976	57.169	24	CD	19	Animalia	Birds
7510	0.467473	28.707	11	CD	14	Animalia	Birds
7511	0.459722	28.1198	10	CD	14	Animalia	Birds
7512	0.425735	28.355	11	CD	14	Animalia	Birds
7513	0.359549	31.9012	44	CD	11	Animalia	Birds
7514	0.363127	18.7433	10	CD	11	Animalia	Birds
7515	0.361934	16.3024	13	CD	11	Animalia	Birds
7516	0.349413	23.7436	14	CD	11	Animalia	Birds
7517	0.344046	30.0588	17	CD	11	Animalia	Birds
7518	0.324966	18.2722	10	CD	11	Animalia	Birds
7519	0.345239	27.1241	33	CD	11	Animalia	Birds
7520	0.369686	18.6889	12	CD	11	Animalia	Birds
7521	0.310059	65.4321	40	CD	13	Animalia	Birds
7522	0.327947	67.4511	21	CD	13	Animalia	Birds
7523	0.321984	60.252	16	CD	13	Animalia	Birds
7524	0.321984	52.5507	14	CD	13	Animalia	Birds
7525	0.350009	42.9628	85	CD	10	Animalia	Birds
7526	0.312444	30.6259	23	CD	10	Animalia	Birds
7527	0.360145	45.1379	40	CD	10	Animalia	Birds
7528	0.375648	51.7755	18	CD	19	Animalia	Birds
7529	0.387574	53.088	19	CD	19	Animalia	Birds
7530	0.381611	54.4453	15	CD	19	Animalia	Birds
7531	0.399499	53.123	37	CD	19	Animalia	Birds
7532	0.530678	64.5195	16	CD	6	Animalia	Birds
7533	0.482976	55.2429	12	CD	6	Animalia	Birds
7534	0.441238	54.5949	16	CD	6	Animalia	Birds
7536	0.369686	51.7974	17	CD	6	Animalia	Birds
7537	0.26832	52.8748	20	CD	6	Animalia	Birds
7538	0.33391	55.0917	14	CD	6	Animalia	Birds
7539	0.287997	32.8947	23	CD	7	Animalia	Birds
7540	0.29396	33.373	12	CD	7	Animalia	Birds
7541	0.382207	32.7016	20	CD	7	Animalia	Birds
7542	0.346431	33.8418	20	CD	7	Animalia	Birds
7543	0.363723	-36.581	10	CD	14	Animalia	Birds
7544	0.351798	-36.8071	10	CD	14	Animalia	Birds
7545	0.363723	-36.5529	10	CD	14	Animalia	Birds
7546	0.363723	-36.7631	10	CD	14	Animalia	Birds
7547	0.35776	-36.7524	10	CD	14	Animalia	Birds
7548	0.363723	-36.7709	10	CD	14	Animalia	Birds
7549	0.351798	-36.6534	10	CD	14	Animalia	Birds
7550	0.369686	-36.8253	10	CD	14	Animalia	Birds
7551	0.363723	-36.9881	10	CD	14	Animalia	Birds
7552	0.35776	-36.774	10	CD	14	Animalia	Birds
7553	0.351798	-36.7973	10	CD	14	Animalia	Birds
7554	0.339872	-36.778	10	CD	14	Animalia	Birds
7555	0.304096	-36.5815	10	CD	14	Animalia	Birds
7556	0.316022	-36.8075	10	CD	14	Animalia	Birds
7557	0.304096	-36.5533	10	CD	14	Animalia	Birds
7558	0.304096	-36.7637	10	CD	14	Animalia	Birds
7559	0.26832	-36.7524	10	CD	14	Animalia	Birds
7560	0.298134	-36.7713	10	CD	14	Animalia	Birds
7561	0.292171	-36.6539	10	CD	14	Animalia	Birds
7562	0.304096	-36.9884	10	CD	14	Animalia	Birds
7563	0.310059	-36.7744	10	CD	14	Animalia	Birds
7564	0.298134	-36.7977	10	CD	14	Animalia	Birds
7565	0.280246	-36.7778	10	CD	14	Animalia	Birds
7566	0.304096	-36.5815	10	CD	12	Animalia	Birds
7567	0.298134	-36.8072	10	CD	12	Animalia	Birds
7568	0.310059	-36.5528	10	CD	12	Animalia	Birds
7569	0.310059	-36.7632	10	CD	12	Animalia	Birds
7570	0.310059	-36.7524	10	CD	12	Animalia	Birds
7571	0.298134	-36.7708	10	CD	12	Animalia	Birds
7572	0.310059	-36.6537	10	CD	12	Animalia	Birds
7573	0.316022	-36.8257	10	CD	12	Animalia	Birds
7574	0.33391	-36.9881	10	CD	12	Animalia	Birds
7575	0.321984	-36.7743	10	CD	12	Animalia	Birds
7576	0.380418	40.7345	55	CD	8	Animalia	Birds
7577	0.36253	38.1008	29	CD	8	Animalia	Birds
7578	0.381015	37.0946	36	CD	8	Animalia	Birds
7579	0.404269	39.3653	23	CD	8	Animalia	Birds
7580	0.316618	42.0678	12	CD	8	Animalia	Birds
7581	0.369089	47.8971	35	CD	8	Animalia	Birds
7582	0.406058	48.8989	31	CD	8	Animalia	Birds
7583	0.395325	48.7723	18	CD	8	Animalia	Birds
7584	0.395325	46.7168	10	CD	8	Animalia	Birds
7585	0.382207	46.7852	13	CD	8	Animalia	Birds
7586	0.401288	47.4666	11	CD	8	Animalia	Birds
7587	0.381015	44.0016	14	CD	8	Animalia	Birds
7588	0.409039	43.6219	15	CD	8	Animalia	Birds
7589	0.518752	9.13709	20	CD	13	Animalia	Birds
7609	0.456741	31.456	17	CD	5	Animalia	Birds
7610	0.262358	28.4053	45	CD	22	Animalia	Birds
7611	0.316022	39.9953	36	CD	22	Animalia	Birds
7612	0.422753	75.9881	21	CD	22	Animalia	Birds
7613	0.429909	79.4799	21	CD	22	Animalia	Birds
7614	0.439449	44.7691	22	CD	11	Animalia	Birds
7615	0.435275	40.4709	13	CD	11	Animalia	Birds
7616	0.410828	36.9709	18	CD	11	Animalia	Birds
7617	0.426927	30.0535	22	CD	11	Animalia	Birds
7618	0.431101	29.5379	14	CD	11	Animalia	Birds
7619	0.453163	33.0298	29	CD	11	Animalia	Birds
7620	0.443026	31.9363	24	CD	11	Animalia	Birds
7621	0.405462	24.9686	12	CD	11	Animalia	Birds
7622	0.41858	31.9179	18	CD	11	Animalia	Birds
7623	0.446008	32.9376	13	CD	11	Animalia	Birds
7624	0.43766	28.8091	11	CD	11	Animalia	Birds
7625	0.536044	66.5794	19	CD	7	Animalia	Birds
7626	0.572416	66.6229	45	CD	7	Animalia	Birds
7627	0.584938	66.5401	55	CD	7	Animalia	Birds
7628	0.577783	66.4878	13	CD	7	Animalia	Birds
7629	0.503846	66.4112	37	CD	7	Animalia	Birds
7630	0.435275	47.3384	37	CD	12	Animalia	Birds
7631	0.4472	47.6363	45	CD	12	Animalia	Birds
7632	0.441238	47.3418	40	CD	12	Animalia	Birds
7633	0.459126	48.4613	26	CD	12	Animalia	Birds
7634	0.435275	47.8402	55	CD	12	Animalia	Birds
7635	0.417387	48.3976	30	CD	12	Animalia	Birds
7636	0.42335	48.4632	71	CD	12	Animalia	Birds
7637	0.429312	47.7393	19	CD	12	Animalia	Birds
7638	0.4472	47.9824	36	CD	12	Animalia	Birds
7640	0.459126	48.4629	17	CD	12	Animalia	Birds
7641	0.4472	47.6349	41	CD	12	Animalia	Birds
7642	0.51279	39.9599	28	CD	7	Animalia	Birds
7643	0.503846	39.9279	28	CD	7	Animalia	Birds
7644	0.506231	39.9487	30	CD	7	Animalia	Birds
7645	0.511597	39.9311	24	CD	7	Animalia	Birds
7646	0.506827	39.9932	26	CD	7	Animalia	Birds
7647	0.516367	39.9794	29	CD	7	Animalia	Birds
7648	0.497883	39.9353	25	CD	7	Animalia	Birds
7649	0.513386	39.9618	37	CD	7	Animalia	Birds
7650	0.507423	39.9532	29	CD	7	Animalia	Birds
7651	0.516367	39.953	39	CD	7	Animalia	Birds
7652	0.50802	39.9472	28	CD	7	Animalia	Birds
7653	0.518156	39.929	26	CD	7	Animalia	Birds
7654	0.516367	39.9211	35	CD	7	Animalia	Birds
7655	0.513386	39.9109	33	CD	7	Animalia	Birds
7656	0.523523	40.2024	35	CD	7	Animalia	Birds
7657	0.503846	40.184	29	CD	7	Animalia	Birds
7658	0.511001	40.1929	54	CD	7	Animalia	Birds
7659	0.522926	40.1526	35	CD	7	Animalia	Birds
7660	0.509212	40.1473	32	CD	7	Animalia	Birds
7661	0.33868	62.4692	237	CD	17	Animalia	Birds
7662	0.366108	66.5864	86	CD	17	Animalia	Birds
7663	0.351798	67.6862	124	CD	17	Animalia	Birds
7664	0.252221	-45.1576	170	CD	10	Animalia	Birds
7665	0.233737	-41.9781	21	CD	10	Animalia	Birds
7666	0.118657	-45.8376	12	CD	10	Animalia	Birds
7667	0.234333	-45.5806	68	CD	10	Animalia	Birds
7668	0.191998	-40.9009	25	CD	10	Animalia	Birds
7669	0.203923	-41.0917	93	CD	10	Animalia	Birds
7670	0.287997	-46.9341	127	CD	10	Animalia	Birds
7677	0.389959	57.0641	16	CD	7	Animalia	Birds
7678	0.400095	58.1549	44	CD	7	Animalia	Birds
7679	0.37863	57.4439	51	CD	7	Animalia	Birds
7682	0.276668	53.492	15	CD	7	Animalia	Birds
7684	0.436468	43.5583	24	CD	7	Animalia	Birds
7685	0.401288	43.435	15	CD	7	Animalia	Birds
7686	0.441238	42.267	56	CD	7	Animalia	Birds
7697	0.345835	45.3343	42	CD	11	Animalia	Birds
7698	0.345835	46.9573	49	CD	11	Animalia	Birds
7699	0.345835	48.6454	48	CD	11	Animalia	Birds
7700	0.375648	56.9497	21	CD	11	Animalia	Birds
7701	0.35776	48.9857	56	CD	11	Animalia	Birds
7702	0.345835	43.4239	32	CD	11	Animalia	Birds
7703	0.274283	45.2026	27	CD	11	Animalia	Birds
7704	0.33391	61.4702	10	CD	6	Animalia	Birds
7705	0.471051	49.167	14	CD	6	Animalia	Birds
7706	0.459126	39.9169	29	CD	6	Animalia	Birds
7707	0.4472	40.8125	15	CD	6	Animalia	Birds
7708	0.471051	41.2101	22	CD	6	Animalia	Birds
7709	0.477014	47.6057	21	CD	6	Animalia	Birds
7710	0.477014	48.5449	31	CD	6	Animalia	Birds
7711	0.471051	53.8262	21	CD	6	Animalia	Birds
7712	0.453163	54.6484	10	CD	6	Animalia	Birds
7713	0.482976	45.351	30	CD	6	Animalia	Birds
7714	0.453163	35.9229	15	CD	6	Animalia	Birds
7715	0.453163	43.5153	15	CD	6	Animalia	Birds
7716	0.369686	46.0266	19	CD	6	Animalia	Birds
7717	0.42335	-3.4818	30	CD	7	Animalia	Birds
7718	0.399499	-3.3722	30	CD	7	Animalia	Birds
7719	0.405462	-3.43583	32	CD	7	Animalia	Birds
7720	0.393536	-3.42947	30	CD	7	Animalia	Birds
7721	0.417387	-3.43943	33	CD	7	Animalia	Birds
7722	0.411424	-3.42454	32	CD	7	Animalia	Birds
7723	0.411424	-3.41546	30	CD	7	Animalia	Birds
7724	0.387574	-3.40208	11	CD	7	Animalia	Birds
7725	0.381611	-3.28613	31	CD	7	Animalia	Birds
7726	0.387574	-3.3299	30	CD	7	Animalia	Birds
7727	0.381611	-3.46034	31	CD	7	Animalia	Birds
7728	0.342854	-16.5833	19	CD	11	Animalia	Birds
7729	0.340469	-17.2837	29	CD	11	Animalia	Birds
7730	0.342257	-19.0117	19	CD	11	Animalia	Birds
7731	0.326754	-24.3782	25	CD	11	Animalia	Birds
7732	0.400692	-26.8344	30	CD	11	Animalia	Birds
7733	0.373263	-27.4258	22	CD	11	Animalia	Birds
7734	0.412021	-28.2178	24	CD	11	Animalia	Birds
7735	0.396518	-28.7757	26	CD	11	Animalia	Birds
7736	0.415002	-30.355	25	CD	11	Animalia	Birds
7737	0.399499	-32.0457	27	CD	11	Animalia	Birds
7738	0.387574	-33.5566	30	CD	11	Animalia	Birds
7739	0.382803	-35.2901	28	CD	11	Animalia	Birds
7740	0.401884	-35.9242	21	CD	11	Animalia	Birds
7741	0.403077	-37.5215	26	CD	11	Animalia	Birds
7742	0.420965	-37.6527	26	CD	11	Animalia	Birds
7743	0.40248	-38.5618	30	CD	11	Animalia	Birds
7746	0.26832	-23.1792	20	CD	8	Animalia	Birds
7747	0.292171	-23.1849	53	CD	8	Animalia	Birds
7748	0.274283	-23.1409	27	CD	8	Animalia	Birds
7749	0.321984	-22.901	18	CD	8	Animalia	Birds
7750	0.26832	-23.0678	31	CD	8	Animalia	Birds
7751	0.298134	-22.9619	28	CD	8	Animalia	Birds
7752	0.364915	36.2504	18	CD	8	Animalia	Birds
7753	0.373859	31.8699	10	CD	8	Animalia	Birds
7754	0.375052	19.2141	17	CD	8	Animalia	Birds
7755	0.459126	37.8353	15	CD	8	Animalia	Birds
7756	0.369686	39.8286	13	CD	8	Animalia	Birds
7757	0.429312	40.8926	13	CD	8	Animalia	Birds
7758	0.381611	64.1298	21	CD	5	Animalia	Birds
7759	0.363723	65.686	15	CD	5	Animalia	Birds
7760	0.351798	62.0635	34	CD	5	Animalia	Birds
7761	0.33391	53.2747	14	CD	5	Animalia	Birds
7762	0.351798	55.6321	12	CD	5	Animalia	Birds
7763	0.298134	55.9005	20	CD	5	Animalia	Birds
7765	0.274283	60.1722	19	CD	5	Animalia	Birds
7766	0.451374	-38.8262	13	CD	3	Animalia	Birds
7767	0.446008	-37.6127	40	CD	3	Animalia	Birds
7768	0.431101	-36.1787	19	CD	3	Animalia	Birds
7769	0.469858	-35.6496	19	CD	3	Animalia	Birds
7770	0.471647	-34.2678	21	CD	3	Animalia	Birds
7771	0.457337	-34.8353	19	CD	3	Animalia	Birds
7772	0.4472	-14.1075	86	CD	12	Animalia	Birds
7773	0.429312	-32.5829	21	CD	12	Animalia	Birds
7774	0.435275	-33.3678	200	CD	12	Animalia	Birds
7775	0.435275	-41.9294	29	CD	12	Animalia	Birds
7776	0.373263	25.2009	11	CD	13	Animalia	Birds
7777	0.42812	24.1308	16	CD	13	Animalia	Birds
7778	0.431101	25.0009	22	CD	13	Animalia	Birds
7779	0.412617	24.8011	33	CD	13	Animalia	Birds
7780	0.274283	-34.6616	28	CD	11	Animalia	Birds
7781	0.26832	-34.7339	10	CD	11	Animalia	Birds
7782	0.292171	-34.6484	10	CD	11	Animalia	Birds
7783	0.310059	-34.6461	12	CD	11	Animalia	Birds
7784	0.429312	47.7833	22	CD	10	Animalia	Birds
7785	0.4472	46.8304	82	CD	10	Animalia	Birds
7786	0.435275	43.5521	90	CD	10	Animalia	Birds
7787	0.441238	44.2501	57	CD	10	Animalia	Birds
7788	0.459126	42.2737	73	CD	10	Animalia	Birds
7789	0.4472	41.109	28	CD	10	Animalia	Birds
7790	0.39294	62.4772	68	CD	8	Animalia	Birds
7791	0.393536	60.0514	22	CD	8	Animalia	Birds
7792	0.44243	55.0589	13	CD	8	Animalia	Birds
7793	0.413213	45.5292	24	CD	8	Animalia	Birds
7794	0.441238	49.6319	43	CD	14	Animalia	Birds
7795	0.435275	48.0316	23	CD	14	Animalia	Birds
7796	0.453163	48.0316	82	CD	14	Animalia	Birds
7797	0.4472	53.5227	24	CD	14	Animalia	Birds
7798	0.441238	48.4021	25	CD	14	Animalia	Birds
[truncated: 6,357 more rows]

## Sheet: Fig. 3a and 4
ID	GDp_norm	SampleSize	elevation	Position	Marker	Loci	Genus	Phylum	Temp_PC	Prec_PC	Hum_PC	LogRange	Current_Temp	MidHol_Temp	LGM_Temp	Log_longevity	Log_fecundity	Log_size
7752	0.364915	18	2.61453	Edge	CD	8	Selasphorus	Birds	-0.723479	-0.906365	-0.726491	5.829	8.101	7.5	0.3	3.64147	1.33608	0.537819
7753	0.373859	10	1.65792	Sub_edge	CD	8	Selasphorus	Birds	-0.0549471	-1.15582	0.295275	5.829	12.0877	10.6	5.4	3.64147	1.33608	0.537819
7754	0.375052	17	4.01636	Sub_edge	CD	8	Selasphorus	Birds	0.175581	-0.144143	-0.505569	5.829	7.92233	6.6	3.1	3.64147	1.33608	0.537819
6666	0.471051	12	-0.329734	Core	CD	15	Myotis	Mammalia	-0.626657	0.026779	0.152596	6.845	7.99033	7.6	-3.8	3.82356	1.30325	0.702718
6667	0.488939	48	0.548306	Core	CD	15	Myotis	Mammalia	-0.663542	0.886011	0.184813	6.845	4.51667	4.3	-6.2	3.82356	1.30325	0.702718
6668	0.494902	68	0.156841	Core	CD	15	Myotis	Mammalia	-0.626657	0.5996	0.235441	6.845	5.39033	5.5	-4.8	3.82356	1.30325	0.702718
6669	0.465088	11	0.42425	Core	CD	15	Myotis	Mammalia	-0.714258	0.844435	0.180211	6.845	4.424	3.7	-6.9	3.82356	1.30325	0.702718
6670	0.494902	16	1.50767	Core	CD	15	Myotis	Mammalia	-0.714258	1.32487	0.0789547	6.845	3.10333	2.6	-7.9	3.82356	1.30325	0.702718
7780	0.274283	28	-0.740497	Endemic	CD	11	Stipiturus	Birds	0.143307	-1.26207	-0.933606	4.299	16.9933	16.1	13.1	3.51654	1.46324	0.740363
7781	0.26832	10	-0.732226	Endemic	CD	11	Stipiturus	Birds	0.152528	-1.30364	-0.938208	4.299	16.7227	16	13	3.51654	1.46324	0.740363
7782	0.292171	10	-0.71155	Endemic	CD	11	Stipiturus	Birds	0.143307	-1.3175	-0.942811	4.299	16.578	16	13	3.51654	1.46324	0.740363
7783	0.310059	12	-0.768064	Endemic	CD	11	Stipiturus	Birds	0.157139	-1.36832	-0.961221	4.299	16.7993	16.1	13.2	3.51654	1.46324	0.740363
6671	0.459126	12	-0.507547	Island	CD	7	Myotis	Mammalia	-0.465288	0.590361	-1.52733	6.853	7.855	7.6	-4.4	3.73838	1.14314	0.854508
6672	0.477014	140	-0.467574	Island	CD	7	Myotis	Mammalia	-0.442235	0.484112	-1.53654	6.853	8.15433	8	-3.8	3.73838	1.14314	0.854508
6673	0.482976	93	-0.507547	Island	CD	7	Myotis	Mammalia	-0.442235	0.484112	-1.53654	6.853	8.15433	8	-3.8	3.73838	1.14314	0.854508
6674	0.477014	192	-0.440006	Island	CD	7	Myotis	Mammalia	-0.460677	0.558025	-1.52733	6.853	7.98167	7.8	-4.1	3.73838	1.14314	0.854508
6675	0.435275	10	-0.368329	Island	CD	7	Myotis	Mammalia	-0.234759	1.1909	-1.32022	6.853	7.34267	7	-5.5	3.73838	1.14314	0.854508
6676	0.459126	24	-0.344896	Island	CD	7	Myotis	Mammalia	-0.253201	1.02922	-1.42608	6.853	7.63833	7.2	-4.8	3.73838	1.14314	0.854508
6677	0.488939	50	-0.157434	Island	CD	7	Myotis	Mammalia	-0.230149	1.20476	-1.37545	6.853	7.24333	6.8	-5.5	3.73838	1.14314	0.854508
6678	0.465088	47	-0.641252	Island	CD	7	Myotis	Mammalia	-0.340802	0.558025	-1.55495	6.853	8.24933	8.3	-3.8	3.73838	1.14314	0.854508
6679	0.453163	31	-0.801146	Island	CD	7	Myotis	Mammalia	-0.340802	0.447156	-1.48131	6.853	9.36333	9.2	-2.7	3.73838	1.14314	0.854508
6680	0.471051	28	-0.550278	Island	CD	7	Myotis	Mammalia	-0.409961	0.678132	-1.54574	6.853	7.87433	7.2	-6	3.73838	1.14314	0.854508
6681	0.459126	25	-0.777713	Island	CD	7	Myotis	Mammalia	-0.377687	0.396341	-1.49512	6.853	9.13167	8.9	-2.7	3.73838	1.14314	0.854508
6682	0.465088	18	-0.78047	Island	CD	7	Myotis	Mammalia	-0.377687	0.364004	-1.49972	6.853	9.293	9	-2.6	3.73838	1.14314	0.854508
6683	0.465088	39	-0.792876	Island	CD	7	Myotis	Mammalia	-0.350023	0.193082	-1.32022	6.853	9.12167	8.9	-2.5	3.73838	1.14314	0.854508
6684	0.4472	13	-0.763929	Island	CD	7	Myotis	Mammalia	-0.363855	0.257755	-1.31101	6.853	9.04633	8.5	-4.1	3.73838	1.14314	0.854508
6685	0.482976	13	-0.5999	Island	CD	7	Myotis	Mammalia	-0.303918	0.622698	-1.54574	6.853	8.41	8.1	-3.7	3.73838	1.14314	0.854508
6686	0.4472	20	-0.774956	Island	CD	7	Myotis	Mammalia	-0.419182	0.280853	-1.49512	6.853	9.30167	8.9	-2.4	3.73838	1.14314	0.854508
6687	0.465088	32	-0.580602	Island	CD	7	Myotis	Mammalia	-0.382297	0.474873	-1.49972	6.853	8.74933	8.7	-3.2	3.73838	1.14314	0.854508
6688	0.435275	16	-0.78874	Island	CD	7	Myotis	Mammalia	-0.354634	0.174604	-1.32022	6.853	9.19533	9	-2.5	3.73838	1.14314	0.854508
6589	0.482976	71	-0.650901	Island	CD	8	Myotis	Mammalia	-0.437624	0.387102	-1.34784	7.283	7.78767	7.5	-7.1	4.00945	1.42348	0.863521
6590	0.435275	10	-0.56544	Island	CD	8	Myotis	Mammalia	-0.419182	0.770523	-1.40767	7.283	7.37767	6.6	-7.4	4.00945	1.42348	0.863521
6591	0.477014	38	-0.275976	Island	CD	8	Myotis	Mammalia	-0.451456	0.645796	-1.54114	7.283	7.296	6.8	-7.4	4.00945	1.42348	0.863521
6592	0.500864	18	-0.664685	Island	CD	8	Myotis	Mammalia	-0.294697	0.576503	-1.39846	7.283	8.94433	7.8	-6.3	4.00945	1.42348	0.863521
6593	0.488939	59	-0.776335	Island	CD	8	Myotis	Mammalia	-0.179432	0.858294	-1.22357	7.283	9.22333	8.4	-4.2	4.00945	1.42348	0.863521
6594	0.494902	53	-0.690874	Island	CD	8	Myotis	Mammalia	-0.124106	1.12161	-1.17294	7.283	8.491	7.9	-4.7	4.00945	1.42348	0.863521
6595	0.482976	33	-0.78874	Island	CD	8	Myotis	Mammalia	-0.170211	0.853674	-1.22817	7.283	9.30433	8.4	-4.2	4.00945	1.42348	0.863521
6596	0.482976	78	-0.492385	Island	CD	8	Myotis	Mammalia	-0.147158	1.35258	-1.20055	7.283	7.90733	7.3	-5.4	4.00945	1.42348	0.863521
6597	0.488939	47	-0.674333	Island	CD	8	Myotis	Mammalia	-0.216317	0.909109	-1.22817	7.283	8.28733	7.9	-5.1	4.00945	1.42348	0.863521
6598	0.482976	33	-0.810795	Island	CD	8	Myotis	Mammalia	-0.345413	0.105311	-1.24198	7.283	9.394	9.1	-1.8	4.00945	1.42348	0.863521
6599	0.482976	44	-0.717064	Island	CD	8	Myotis	Mammalia	-0.359245	0.0914524	-1.24198	7.283	10.335	9.7	1.9	4.00945	1.42348	0.863521
6600	0.482976	33	-0.689496	Island	CD	8	Myotis	Mammalia	0.0557065	1.0015	-1.52733	7.283	9.68533	9.7	2.5	4.00945	1.42348	0.863521
6601	0.500864	31	-0.553034	Core	CD	8	Myotis	Mammalia	-0.285475	0.128409	-0.606825	7.283	10.782	10.7	5.2	4.00945	1.42348	0.863521
6602	0.477014	15	-0.657793	Edge	CD	8	Myotis	Mammalia	-0.00423089	0.414819	-1.38466	7.283	11.6457	10.9	5	4.00945	1.42348	0.863521
6603	0.494902	31	-0.230489	Core	CD	8	Myotis	Mammalia	-0.294697	0.479493	-0.639043	7.283	9.959	9.8	3.5	4.00945	1.42348	0.863521
6604	0.500864	31	-0.0347565	Core	CD	8	Myotis	Mammalia	-0.313139	0.521068	-0.431928	7.283	10.0427	9	2.6	4.00945	1.42348	0.863521
6605	0.488939	14	-0.803903	Sub_edge	CD	8	Myotis	Mammalia	-0.359245	0.331668	-1.0993	7.283	10.3927	10.1	2.3	4.00945	1.42348	0.863521
6606	0.477014	15	-0.773578	Sub_edge	CD	8	Myotis	Mammalia	-0.368466	0.377863	-1.13152	7.283	10.3527	9.9	1.8	4.00945	1.42348	0.863521
6607	0.459126	32	-0.16984	Core	CD	8	Myotis	Mammalia	-1.63637	-0.412076	1.89696	7.283	0.211	-0.9	-6.7	4.00945	1.42348	0.863521
6627	0.484169	25	-0.664685	Sub_edge	CD	9	Myotis	Mammalia	-0.575941	1.28329	-0.468749	7.181	6.15467	4.9	-19.4	3.98104	1.42593	0.881194
6628	0.479399	60	-0.797011	Edge	CD	9	Myotis	Mammalia	-0.635879	1.04307	-0.445736	7.181	6.46167	5.2	-18.9	3.98104	1.42593	0.881194
6629	0.472244	70	-0.621954	Sub_edge	CD	9	Myotis	Mammalia	-0.557499	1.49117	-0.537787	7.181	5.778	4.3	-19.6	3.98104	1.42593	0.881194
6630	0.490132	126	-0.683982	Edge	CD	9	Myotis	Mammalia	-0.654321	1.1447	-0.459543	7.181	5.963	4.7	-19.6	3.98104	1.42593	0.881194
6631	0.481188	47	-0.776335	Edge	CD	9	Myotis	Mammalia	-0.525225	1.36182	-0.583812	7.181	6.503	5.1	-19.3	3.98104	1.42593	0.881194
6632	0.48715	54	-0.695009	Sub_edge	CD	9	Myotis	Mammalia	-0.686595	1.07541	-0.482556	7.181	5.761	4.7	-19.6	3.98104	1.42593	0.881194
6633	0.490728	15	-0.784605	Sub_edge	CD	9	Myotis	Mammalia	-0.6451	1.07079	-0.454941	7.181	6.23452	5	-19.2	3.98104	1.42593	0.881194
6634	0.477014	88	-0.590251	Sub_edge	CD	9	Myotis	Mammalia	-0.594383	1.29253	-0.431928	7.181	5.88467	4.7	-19.5	3.98104	1.42593	0.881194
6635	0.479995	70	-0.570953	Edge	CD	9	Myotis	Mammalia	-0.64971	1.20938	-0.464146	7.181	6.02167	4.9	-18.6	3.98104	1.42593	0.881194
6636	0.478803	29	-0.605413	Sub_edge	CD	9	Myotis	Mammalia	-0.824912	1.0015	-0.39971	7.181	5.417	4.2	-19.9	3.98104	1.42593	0.881194
6637	0.493709	40	-0.45379	Sub_edge	CD	9	Myotis	Mammalia	-0.857186	1.1678	-0.3813	7.181	4.672	3.5	-20.6	3.98104	1.42593	0.881194
6638	0.464492	11	-0.721199	Edge	CD	9	Myotis	Mammalia	-0.617436	1.3803	-0.662056	7.181	5.62333	4.7	-19.4	3.98104	1.42593	0.881194
6639	0.493113	60	-0.240138	Core	CD	9	Myotis	Mammalia	-1.09694	0.585742	0.635863	7.181	3.43967	2.4	-23.2	3.98104	1.42593	0.881194
6640	0.491324	26	-0.759794	Core	CD	9	Myotis	Mammalia	-0.940176	0.262375	0.842978	7.181	6.38333	5.4	-21	3.98104	1.42593	0.881194
6641	0.47761	14	-0.739118	Core	CD	9	Myotis	Mammalia	-1.03239	0.511829	0.691094	7.181	5.374	4.6	-22.3	3.98104	1.42593	0.881194
6642	0.34822	19	-0.351788	Core	CD	10	Myotis	Mammalia	-1.06466	-0.444413	1.49194	7.181	7.07667	5.9	-16.6	3.98104	1.42593	0.881194
6643	0.327351	16	-0.349031	Core	CD	10	Myotis	Mammalia	-1.48883	-0.324305	1.49194	7.181	3.13933	1.8	-25	3.98104	1.42593	0.881194
6644	0.326754	10	-0.441384	Core	CD	10	Myotis	Mammalia	-1.05544	-0.458271	1.50114	7.181	7.012	6.1	-15.8	3.98104	1.42593	0.881194
6645	0.313637	17	-0.395897	Core	CD	10	Myotis	Mammalia	-1.10616	-0.47213	1.53336	7.181	6.651	5.6	-17.2	3.98104	1.42593	0.881194
6646	0.300519	21	-0.17811	Core	CD	10	Myotis	Mammalia	-1.41967	-0.481369	1.57939	7.181	3.624	2.4	-23.6	3.98104	1.42593	0.881194
6647	0.289786	16	-0.528223	Core	CD	10	Myotis	Mammalia	-1.06927	-0.435174	1.56098	7.181	6.66933	5.9	-16.4	3.98104	1.42593	0.881194
6648	0.335102	18	-0.428978	Core	CD	10	Myotis	Mammalia	-1.22142	-0.398217	1.51495	7.181	5.42967	4.2	-19.1	3.98104	1.42593	0.881194
6649	0.322581	17	-0.306301	Core	CD	10	Myotis	Mammalia	-0.981671	-0.393598	1.39068	7.181	7.38733	6.5	-14.1	3.98104	1.42593	0.881194
6650	0.373859	10	-0.477222	Core	CD	10	Myotis	Mammalia	-1.01394	-0.393598	1.46432	7.181	7.03367	6	-14.4	3.98104	1.42593	0.881194
6651	0.395325	20	-0.492385	Core	CD	10	Myotis	Mammalia	-1.23525	-0.185719	0.930426	7.181	4.16933	3	-21.3	3.98104	1.42593	0.881194
6652	0.499076	33	-0.129866	Core	CD	8	Myotis	Mammalia	-1.5626	0.151506	0.893606	7.181	0.888333	-0.4	-27.2	3.98104	1.42593	0.881194
6653	0.524715	40	-0.339383	Core	CD	8	Myotis	Mammalia	-1.61793	-0.352022	1.51035	7.181	2.42067	1.5	-26.1	3.98104	1.42593	0.881194
6654	0.540218	20	-0.452411	Core	CD	8	Myotis	Mammalia	-1.75164	-0.324305	1.44591	7.181	1.383	0.4	-26.4	3.98104	1.42593	0.881194
6655	0.506231	53	-0.50479	Core	CD	8	Myotis	Mammalia	-1.78852	-0.388978	1.31704	7.181	0.969333	-0.8	-28	3.98104	1.42593	0.881194
6656	0.51279	30	-0.442762	Core	CD	8	Myotis	Mammalia	-1.89456	-0.282729	1.34005	7.181	0.0466669	-1.3	-28.5	3.98104	1.42593	0.881194
6657	0.525311	23	-0.428978	Core	CD	8	Myotis	Mammalia	-1.90839	-0.287349	1.33085	7.181	-0.340667	-1.7	-28.8	3.98104	1.42593	0.881194
6658	0.51279	15	-0.479979	Core	CD	8	Myotis	Mammalia	-1.89917	-0.291968	1.34005	7.181	-0.256666	-1.5	-28.6	3.98104	1.42593	0.881194
6659	0.514579	10	-0.423465	Core	CD	8	Myotis	Mammalia	-1.92223	-0.255012	1.34005	7.181	-0.0970002	-1.5	-28.7	3.98104	1.42593	0.881194
6660	0.499672	10	-0.451033	Core	CD	8	Myotis	Mammalia	-1.90839	-0.324305	1.36307	7.181	-0.194333	-1.6	-28.7	3.98104	1.42593	0.881194
7875	0.459126	10	-0.802524	Sub_edge	CD	8	Wilsonia	Birds	-0.336192	2.0178	-0.358287	7.349	4.31842	2	-6.9	3.51654	1.50953	0.897627
7876	0.435275	19	0.0272715	Core	CD	8	Wilsonia	Birds	-1.47039	-0.619955	0.971849	7.349	2.67333	1.5	-24.5	3.51654	1.50953	0.897627
7877	0.435275	12	0.45044	Core	CD	8	Wilsonia	Birds	-1.09694	-0.481369	-0.0913396	7.349	4.39967	3.3	-16.8	3.51654	1.50953	0.897627
7878	0.471051	20	-0.0940276	Sub_edge	CD	8	Wilsonia	Birds	0.290845	1.24171	-0.270839	7.349	8.14167	7.1	-7.3	3.51654	1.50953	0.897627
7879	0.465088	32	-0.543386	Edge	CD	8	Wilsonia	Birds	0.798008	1.12161	-0.266236	7.349	10.201	9.8	6.6	3.51654	1.50953	0.897627
7880	0.459126	17	-0.81493	Edge	CD	8	Wilsonia	Birds	0.336951	-0.638433	-1.35244	7.349	13.0167	10	9	3.51654	1.50953	0.897627
7881	0.453163	32	3.40848	Core	CD	8	Wilsonia	Birds	-1.2122	-0.0933286	-0.708081	7.349	2.291	1.2	-7.1	3.51654	1.50953	0.897627
7882	0.417387	17	-0.260814	Core	CD	8	Wilsonia	Birds	-1.61793	0.553405	1.04089	7.349	-0.219333	-1.5	-29.5	3.51654	1.50953	0.897627
7460	0.453163	55	-0.612305	Sub_edge	CD	5	Dendroica	Birds	-1.05544	0.451775	0.217031	6.519	6.404	5.3	-20.7	3.34044	1.2404	0.937016
7461	0.453163	24	-0.561305	Core	CD	5	Dendroica	Birds	-0.788027	-0.287349	1.19277	6.519	8.86567	8	-9.5	3.34044	1.2404	0.937016
7462	0.482976	29	-0.726713	Core	CD	5	Dendroica	Birds	0.263182	0.220799	0.157198	6.519	15.715	15.6	3.6	3.34044	1.2404	0.937016
7863	0.453163	17	-0.10092	Sub_edge	CD	15	Vireo	Birds	-0.165601	-0.897126	0.84758	5.767	15.711	14.9	1.5	3.40739	1.37387	0.937016
7864	0.459126	16	-0.0526757	Sub_edge	CD	15	Vireo	Birds	-0.110274	-0.892507	0.884401	5.767	15.9853	15.3	1.8	3.40739	1.37387	0.937016
7865	0.42335	17	-0.299409	Core	CD	15	Vireo	Birds	0.207855	-0.744682	0.534607	5.767	18.0077	17.3	6.5	3.40739	1.37387	0.937016
7866	0.459126	16	-0.353167	Core	CD	15	Vireo	Birds	0.32773	-0.790877	0.318287	5.767	18.805	18.4	8.6	3.40739	1.37387	0.937016
7867	0.435275	19	-0.365572	Core	CD	15	Vireo	Birds	0.267793	-0.698487	0.373518	5.767	18.3843	17.9	8	3.40739	1.37387	0.937016
7868	0.453163	18	-0.758416	Edge	CD	15	Vireo	Birds	0.595143	-1.12348	0.327492	5.767	21.5427	21	13.6	3.40739	1.37387	0.937016
7869	0.465088	17	-0.303544	Core	CD	15	Vireo	Birds	0.290845	-0.670769	0.350505	5.767	18.6303	17.9	8.7	3.40739	1.37387	0.937016
7870	0.429312	17	-0.277355	Core	CD	15	Vireo	Birds	0.396888	-0.777019	0.244646	5.767	19.267	18.7	10.7	3.40739	1.37387	0.937016
7871	0.4472	18	0.0934346	Core	CD	15	Vireo	Birds	0.16636	-0.975658	0.387325	5.767	17.9383	16.9	8.8	3.40739	1.37387	0.937016
7872	0.453163	16	-0.0333781	Core	CD	15	Vireo	Birds	0.258571	-1.25283	0.419543	5.767	19.252	18.3	11	3.40739	1.37387	0.937016
7873	0.42335	15	-0.145028	Core	CD	15	Vireo	Birds	0.24474	-1.53924	0.474774	5.767	19.6153	18.8	11.6	3.40739	1.37387	0.937016
7874	0.435275	20	0.0382986	Sub_edge	CD	15	Vireo	Birds	0.106423	-1.64549	0.502389	5.767	18.8347	17.8	10.7	3.40739	1.37387	0.937016
7457	0.509212	61	-0.060946	Core	CD	7	Dendroica	Birds	-0.921734	0.825957	0.566825	6.492	5.323	3.6	-20.9	3.64147	1.92383	0.973128
7458	0.500268	57	-0.489628	Core	CD	7	Dendroica	Birds	-1.06005	0.11455	0.419543	6.492	5.12267	4.1	-21.6	3.64147	1.92383	0.973128
7459	0.506827	35	0.378763	Core	CD	7	Dendroica	Birds	0.157139	1.70829	-0.275441	6.492	11.2567	10.5	1.9	3.64147	1.92383	0.973128
7051	0.494902	15	0.392547	Core	CD	8	Sorex	Mammalia	-0.815691	0.50259	-0.32607	7.3	4.209	4.1	-6.3	2.72442	0.954109	0.974051
7052	0.530678	27	0.261599	Core	CD	8	Sorex	Mammalia	-0.783417	0.331668	-0.261634	7.3	5.16233	4.9	-5.5	2.72442	0.954109	0.974051
7053	0.506827	12	0.236788	Core	CD	8	Sorex	Mammalia	-0.764974	0.280853	-0.261634	7.3	5.09067	5.1	-5.3	2.72442	0.954109	0.974051
7054	0.518752	10	0.0837858	Core	CD	8	Sorex	Mammalia	-0.764974	0.280853	-0.261634	7.3	5.09067	5.1	-5.3	2.72442	0.954109	0.974051
7055	0.482976	12	0.296059	Core	CD	8	Sorex	Mammalia	-0.760364	0.257755	-0.247826	7.3	5.46733	5.2	-5.2	2.72442	0.954109	0.974051
7056	0.506827	12	0.247815	Core	CD	8	Sorex	Mammalia	-0.760364	0.257755	-0.247826	7.3	5.46733	5.2	-5.2	2.72442	0.954109	0.974051
7463	0.441238	14	-0.49652	Edge	CD	9	Dendroica	Birds	0.253961	-0.749301	0.626658	4.981	18.3863	18	6.9	3.46538	1.38282	0.995635
7464	0.4472	14	-0.349031	Sub_edge	CD	9	Dendroica	Birds	0.263182	-0.698487	0.387325	4.981	18.361	18	8	3.46538	1.38282	0.995635
7465	0.453163	14	-0.740497	Edge	CD	9	Dendroica	Birds	0.857945	0.622698	0.424146	4.981	18.8103	18.4	10.7	3.46538	1.38282	0.995635
7466	0.453163	19	-0.298031	Sub_edge	CD	9	Dendroica	Birds	0.33234	-0.781638	0.309082	4.981	18.662	18.3	8.7	3.46538	1.38282	0.995635
7467	0.453163	17	-0.303544	Sub_edge	CD	9	Dendroica	Birds	0.304677	-0.670769	0.3413	4.981	18.655	18	8.8	3.46538	1.38282	0.995635
7468	0.441238	17	0.533144	Edge	CD	9	Dendroica	Birds	0.217076	-1.93652	0.645068	4.981	18.7877	17.8	12.3	3.46538	1.38282	0.995635
7469	0.4472	14	0.0782722	Core	CD	9	Dendroica	Birds	0.175581	-0.980278	0.391928	4.981	18.0877	17	9	3.46538	1.38282	0.995635
6197	0.44243	17	1.3147	Core	CD	5	Corynorhinus	Mammalia	-0.718869	-1.1974	0.401133	6.675	9.85833	8.8	-2.4	3.86332	1.28582	1.01284
6198	0.449585	12	0.844662	Core	CD	5	Corynorhinus	Mammalia	-0.479119	-1.56696	1.03628	6.675	12.4423	11.8	0.5	3.86332	1.28582	1.01284
6199	0.425735	10	2.06868	Core	CD	5	Corynorhinus	Mammalia	-0.838743	-1.03109	0.0375318	6.675	8.143	6.4	-2.1	3.86332	1.28582	1.01284
6200	0.364915	14	0.38152	Edge	CD	5	Corynorhinus	Mammalia	-0.479119	0.354765	0.212429	6.675	9.575	8.7	-5.8	3.86332	1.28582	1.01284
6201	0.448393	11	0.1403	Edge	CD	5	Corynorhinus	Mammalia	-0.437624	0.262375	0.355108	6.675	10.388	9.2	-7.1	3.86332	1.28582	1.01284
6202	0.349413	23	0.471116	Edge	CD	5	Corynorhinus	Mammalia	-0.290086	0.558025	0.0513395	6.675	10.025	9.4	-1.2	3.86332	1.28582	1.01284
6203	0.345835	16	-0.411059	Sub_edge	CD	5	Corynorhinus	Mammalia	0.0142114	0.419439	0.290672	6.675	12.2413	12	-0.3	3.86332	1.28582	1.01284
6534	0.345835	40	0.0314067	Core	CD	5	Miniopterus	Mammalia	-0.188654	-0.883268	-0.882978	6.544	12.577	11.8	7.8	3.86332	1.25692	1.0693
6535	0.351798	17	0.216112	Core	CD	5	Miniopterus	Mammalia	-0.105663	-0.615335	-0.81394	6.544	12.018	11.3	7.4	3.86332	1.25692	1.0693
6536	0.339872	46	0.0631098	Core	CD	5	Miniopterus	Mammalia	0.060317	-0.509086	-0.721889	6.544	12.7757	12.2	8.3	3.86332	1.25692	1.0693
6537	0.33391	39	-0.722577	Sub_edge	CD	5	Miniopterus	Mammalia	0.40611	-0.712345	-1.03486	6.544	16.1687	15.5	12.5	3.86332	1.25692	1.0693
6538	0.35776	24	-0.701901	Sub_edge	CD	5	Miniopterus	Mammalia	0.419941	-0.76778	-0.878375	6.544	16.2083	15.8	12.6	3.86332	1.25692	1.0693
6539	0.35776	24	-0.173975	Edge	CD	5	Miniopterus	Mammalia	0.41072	-0.813975	-0.979631	6.544	15.7578	15.6	12.8	3.86332	1.25692	1.0693
6540	0.363723	46	0.26987	Core	CD	5	Miniopterus	Mammalia	0.290845	-0.730823	-0.671261	6.544	14.7267	14.6	10.7	3.86332	1.25692	1.0693
6541	0.411424	52	-0.638495	Core	CD	5	Miniopterus	Mammalia	0.290845	-1.27131	-0.708081	6.544	16.5193	16.2	12.4	3.86332	1.25692	1.0693
6542	0.405462	55	-0.546142	Edge	CD	5	Miniopterus	Mammalia	0.355393	-0.971039	-0.942811	6.544	15.635	15.4	12.6	3.86332	1.25692	1.0693
6543	0.363723	20	-0.73774	Edge	CD	5	Miniopterus	Mammalia	0.392278	-1.11424	-0.988837	6.544	16.3333	16.2	13.4	3.86332	1.25692	1.0693
6544	0.417387	44	-0.60817	Edge	CD	5	Miniopterus	Mammalia	0.341562	-1.09115	-0.896786	6.544	16.7297	15.7	12.8	3.86332	1.25692	1.0693
6545	0.42335	24	-0.683982	Edge	CD	5	Miniopterus	Mammalia	0.378446	-0.610716	-1.24198	6.544	15.7423	15	12.2	3.86332	1.25692	1.0693
6546	0.399499	24	-0.40141	Edge	CD	5	Miniopterus	Mammalia	0.401499	-0.781638	-0.993439	6.544	15.7507	15.4	12.6	3.86332	1.25692	1.0693
6547	0.441238	24	-0.518574	Edge	CD	5	Miniopterus	Mammalia	0.318509	-1.06805	-0.896786	6.544	16.517	15.5	12.6	3.86332	1.25692	1.0693
7494	0.488939	56	-0.803903	Sub_edge	CD	19	Ficedula	Birds	-0.377687	0.336287	-0.859965	7.38	9.279	8.5	-1.1	3.60043	1.70188	1.07918
7495	0.471051	34	0.191301	Core	CD	19	Ficedula	Birds	-0.700426	0.0822134	-0.16498	7.38	6.228	6.4	-3.8	3.60043	1.70188	1.07918
7496	0.488939	62	-0.813552	Core	CD	19	Ficedula	Birds	-1.17531	0.165365	0.157198	7.38	3.16467	2.3	-18.5	3.60043	1.70188	1.07918
7497	0.488939	24	-0.671577	Core	CD	19	Ficedula	Birds	-1.01856	0.11455	-0.289249	7.38	5.11167	4.8	-19.9	3.60043	1.70188	1.07918
7498	0.488939	30	-0.646765	Core	CD	19	Ficedula	Birds	-0.97706	0.0452572	0.0927624	7.38	5.54367	5.2	-16.3	3.60043	1.70188	1.07918
7499	0.477014	53	-0.580602	Core	CD	19	Ficedula	Birds	-1.09232	0.0729743	0.401133	7.38	4.69067	3.9	-10.8	3.60043	1.70188	1.07918
7500	0.482976	51	1.17272	Sub_edge	CD	19	Ficedula	Birds	-0.386908	-0.518325	-0.827747	7.38	9.12167	8.7	4.4	3.60043	1.70188	1.07918
7501	0.477014	40	-0.765308	Sub_edge	CD	19	Ficedula	Birds	-0.359245	0.322429	-0.809337	7.38	9.418	8.8	-0.5	3.60043	1.70188	1.07918
7502	0.488939	34	-0.692253	Edge	CD	19	Ficedula	Birds	-0.631268	0.253136	-0.827747	7.38	7.26533	7.2	-15.1	3.60043	1.70188	1.07918
7503	0.488939	28	-0.594386	Core	CD	19	Ficedula	Birds	-0.861796	0.354765	-0.257031	7.38	4.842	4.2	-18.4	3.60043	1.70188	1.07918
7504	0.482976	35	0.502819	Edge	CD	19	Ficedula	Birds	-1.72858	0.705849	-0.61603	7.38	-2.457	-5.6	-24.4	3.60043	1.70188	1.07918
7505	0.488939	47	-0.328355	Core	CD	19	Ficedula	Birds	-1.48422	-0.130285	0.962644	7.38	1.53433	0.6	-8	3.60043	1.70188	1.07918
7506	0.482976	37	-0.784605	Edge	CD	19	Ficedula	Birds	-0.89407	0.146887	-0.418121	7.38	5.48125	4.7	-21.2	3.60043	1.70188	1.07918
7507	0.488939	36	0.910825	Edge	CD	19	Ficedula	Birds	-0.373076	-0.587618	-0.823145	7.38	9.08133	8.9	4.6	3.60043	1.70188	1.07918
7508	0.453163	26	-0.229111	Sub_edge	CD	19	Ficedula	Birds	-0.303918	0.516449	-0.39971	7.38	9.82667	8.9	2.5	3.60043	1.70188	1.07918
7509	0.482976	24	-0.805281	Edge	CD	19	Ficedula	Birds	-0.723479	-0.107187	-0.721889	7.38	7.38167	7.1	-17.6	3.60043	1.70188	1.07918
7576	0.380418	55	-0.792876	Edge	CD	8	Locustella	Birds	0.442994	-0.231914	-1.09009	7.019	14.8097	14.5	11.4	3.55352	1.59135	1.16879
7577	0.36253	29	-0.799768	Edge	CD	8	Locustella	Birds	0.429162	-1.04957	-0.970426	7.019	16.1881	16.4	13.5	3.55352	1.59135	1.16879
7578	0.381015	36	-0.812173	Edge	CD	8	Locustella	Birds	0.364614	-1.25283	-0.685068	7.019	18.1683	17.3	13.4	3.55352	1.59135	1.16879
7579	0.404269	23	-0.81493	Edge	CD	8	Locustella	Birds	0.387667	-1.11886	-0.685068	7.019	17.3643	17.2	13.7	3.55352	1.59135	1.16879
7580	0.316618	12	0.202328	Sub_edge	CD	8	Locustella	Birds	-0.234759	-0.86479	-0.873773	7.019	12.0093	11.6	7.5	3.55352	1.59135	1.16879
7581	0.369089	35	-0.803903	Edge	CD	8	Locustella	Birds	0.175581	0.618078	-1.36164	7.019	12.0746	11.3	5.9	3.55352	1.59135	1.16879
7582	0.406058	31	-0.590251	Sub_edge	CD	8	Locustella	Birds	-0.529835	-0.282729	0.0375318	7.019	9.418	9.4	-0.3	3.55352	1.59135	1.16879
7583	0.395325	18	-0.558548	Sub_edge	CD	8	Locustella	Birds	-0.539057	-0.268871	-0.0407115	7.019	9.793	9.4	0	3.55352	1.59135	1.16879
7584	0.395325	10	-0.672955	Core	CD	8	Locustella	Birds	-0.433014	-0.264251	0.0467369	7.019	10.4963	10.6	2.6	3.55352	1.59135	1.16879
7585	0.382207	13	-0.685361	Core	CD	8	Locustella	Birds	-0.497562	-0.407456	-0.0775319	7.019	10.514	11	2.5	3.55352	1.59135	1.16879
7586	0.401288	11	-0.610927	Core	CD	8	Locustella	Birds	-0.557499	-0.398217	-0.0637243	7.019	10.0943	10.5	1.3	3.55352	1.59135	1.16879
7587	0.381015	14	-0.794254	Sub_edge	CD	8	Locustella	Birds	-0.479119	-0.412076	0.157198	7.019	11.46	11.2	4.1	3.55352	1.59135	1.16879
7588	0.409039	15	-0.785984	Sub_edge	CD	8	Locustella	Birds	-0.479119	-0.241153	-0.758709	7.019	12.124	12.1	5.5	3.55352	1.59135	1.16879
5957	0.453163	20	-0.411059	Edge	CD	9	Antechinus	Mammalia	0.198634	0.202321	-1.41227	5.219	12.2483	11.5	8.5	3.23426	1.57916	1.25527
5958	0.417387	22	-0.355923	Sub_edge	CD	9	Antechinus	Mammalia	0.387667	0.641176	-1.25118	5.219	12.1797	11.4	8.5	3.23426	1.57916	1.25527
5959	0.417387	26	-0.426222	Sub_edge	CD	9	Antechinus	Mammalia	0.470657	0.784381	-1.288	5.219	12.4417	11.7	8.9	3.23426	1.57916	1.25527
5960	0.381611	13	-0.686739	Edge	CD	9	Antechinus	Mammalia	0.346172	0.290092	-1.49972	5.219	13.7587	12.8	9.4	3.23426	1.57916	1.25527
5961	0.488939	15	0.886014	Core	CD	9	Antechinus	Mammalia	0.323119	1.40802	-0.864568	5.219	9.17933	8.5	5.8	3.23426	1.57916	1.25527
5962	0.399499	20	-0.478601	Edge	CD	9	Antechinus	Mammalia	0.16636	0.0313986	-1.4675	5.219	12.737	11.9	8.8	3.23426	1.57916	1.25527
5963	0.429312	23	-0.551656	Core	CD	9	Antechinus	Mammalia	0.346172	0.248516	-1.32022	5.219	13.0617	12.3	9.4	3.23426	1.57916	1.25527
5964	0.459126	29	-0.540629	Core	CD	9	Antechinus	Mammalia	0.378446	0.382483	-1.31101	5.219	12.8877	12.3	9.4	3.23426	1.57916	1.25527
5965	0.459126	24	0.115489	Core	CD	9	Antechinus	Mammalia	0.198634	-0.111807	-0.657453	5.219	13.7833	12.9	10.1	3.23426	1.57916	1.25527
7361	0.435275	34	-0.765308	Sub_edge	CD	6	Ammodramus	Birds	1.20374	-0.412076	0.714106	6.902	22.5413	22	17.5	3.40739	1.64399	1.25648
7362	0.429312	11	-0.783227	Sub_edge	CD	6	Ammodramus	Birds	1.19913	-0.388978	0.506992	6.902	22.4873	22	18.3	3.40739	1.64399	1.25648
7363	0.453163	19	-0.790119	Sub_edge	CD	6	Ammodramus	Birds	1.19452	-0.449032	0.640466	6.902	22.5033	22.1	17.9	3.40739	1.64399	1.25648
7364	0.4472	16	-0.785984	Sub_edge	CD	6	Ammodramus	Birds	1.19452	-0.458271	0.681889	6.902	22.5133	22.1	17.7	3.40739	1.64399	1.25648
7365	0.42335	25	-0.773578	Sub_edge	CD	6	Ammodramus	Birds	1.15763	-0.310446	0.511594	6.902	22.2853	22	17.6	3.40739	1.64399	1.25648
7794	0.441238	43	-0.459303	Core	CD	14	Sylvia	Birds	-0.446845	0.377863	-1.03946	7.386	9.263	9.1	2	3.70842	1.76081	1.25648
7795	0.435275	23	-0.493763	Core	CD	14	Sylvia	Birds	-0.24398	0.188462	-0.201801	7.386	10.8833	10	3.7	3.70842	1.76081	1.25648
7796	0.453163	82	-0.493763	Core	CD	14	Sylvia	Birds	-0.24398	0.188462	-0.201801	7.386	10.8833	10	3.7	3.70842	1.76081	1.25648
7797	0.4472	24	-0.810795	Edge	CD	14	Sylvia	Birds	-0.414571	0.331668	-0.790927	7.386	9.18986	8.4	-2.4	3.70842	1.76081	1.25648
7798	0.441238	25	-0.161569	Core	CD	14	Sylvia	Birds	-0.48373	0.174604	-0.201801	7.386	8.652	7.8	1.1	3.70842	1.76081	1.25648
7799	0.435275	25	-0.591629	Sub_edge	CD	14	Sylvia	Birds	-0.843354	0.419439	-0.385903	7.386	5.48433	4.7	-18.3	3.70842	1.76081	1.25648
7800	0.453163	105	-0.138136	Core	CD	14	Sylvia	Birds	-0.506783	0.345526	0.0697496	7.386	7.441	7.3	-0.6	3.70842	1.76081	1.25648
7801	0.4472	35	-0.303544	Core	CD	14	Sylvia	Birds	-0.516004	-0.0933286	-0.12816	7.386	9.24	9	0	3.70842	1.76081	1.25648
7802	0.441238	51	-0.81493	Edge	CD	14	Sylvia	Birds	-0.741922	0.234658	-0.473351	7.386	7.6619	7	-15.7	3.70842	1.76081	1.25648
7803	0.453163	61	-0.598521	Core	CD	14	Sylvia	Birds	-0.820301	-0.111807	-0.0130962	7.386	6.51333	6.8	-8.5	3.70842	1.76081	1.25648
7804	0.435275	20	-0.794254	Core	CD	14	Sylvia	Birds	-0.479119	-0.412076	0.157198	7.386	11.46	11.2	4.1	3.70842	1.76081	1.25648
6781	0.521137	18	-0.273219	Edge	CD	18	Peromyscus	Mammalia	-0.562109	0.825957	0.281467	6.777	9.158	7.7	-12.4	2.86332	1.50224	1.26741
6782	0.477014	27	-0.805281	Edge	CD	18	Peromyscus	Mammalia	-0.359245	0.650415	0.0375318	6.777	11.6911	10.6	-8.9	2.86332	1.50224	1.26741
6783	0.486554	33	-0.755659	Edge	CD	18	Peromyscus	Mammalia	-0.354634	0.668893	0.0697496	6.777	11.908	10.6	-8.8	2.86332	1.50224	1.26741
6784	0.460318	14	-0.798389	Edge	CD	18	Peromyscus	Mammalia	-0.359245	0.650415	0.0375318	6.777	11.6911	10.6	-8.9	2.86332	1.50224	1.26741
6785	0.508616	24	-0.779092	Edge	CD	18	Peromyscus	Mammalia	-0.368466	0.687371	0.0973649	6.777	11.613	10.4	-9	2.86332	1.50224	1.26741
6786	0.46807	15	-0.758416	Edge	CD	18	Peromyscus	Mammalia	-0.345413	0.655035	0.0789547	6.777	12.0267	10.8	-8.3	2.86332	1.50224	1.26741
6787	0.494902	20	-0.722577	Edge	CD	18	Peromyscus	Mammalia	-0.354634	0.664274	0.0973649	6.777	11.8043	10.6	-8.7	2.86332	1.50224	1.26741
6788	0.494305	25	-0.773578	Edge	CD	18	Peromyscus	Mammalia	-0.359245	0.682752	-0.0315064	6.777	12.0367	10.7	-8.3	2.86332	1.50224	1.26741
6789	0.48238	30	-0.813552	Edge	CD	18	Peromyscus	Mammalia	-0.350023	0.668893	-0.0176988	6.777	12.1227	10.8	-8.2	2.86332	1.50224	1.26741
6790	0.481188	11	-0.761172	Edge	CD	18	Peromyscus	Mammalia	-0.340802	0.682752	-0.00389113	6.777	12.2237	10.8	-8.1	2.86332	1.50224	1.26741
6791	0.444815	18	-0.813552	Edge	CD	18	Peromyscus	Mammalia	-0.331581	0.728947	-0.036109	6.777	11.6427	10.9	-7.5	2.86332	1.50224	1.26741
6792	0.453759	11	-0.810795	Isle	CD	18	Peromyscus	Mammalia	-0.336192	0.691991	-0.0453141	6.777	12.0155	10.8	-7.9	2.86332	1.50224	1.26741
6793	0.466877	24	-0.80666	Edge	CD	18	Peromyscus	Mammalia	-0.350023	0.668893	-0.0176988	6.777	12.1227	10.8	-8.2	2.86332	1.50224	1.26741
6794	0.482976	33	-0.739118	Edge	CD	18	Peromyscus	Mammalia	-0.340802	0.69661	0.00991652	6.777	12.2013	10.9	-8.1	2.86332	1.50224	1.26741
7728	0.342854	19	0.682011	Edge	CD	11	Ptilonorhynchus	Birds	1.48959	-0.070231	0.999464	5.695	20.0793	19.8	16.9	3.97727	1.65641	1.27875
7729	0.340469	29	0.476629	Sub_edge	CD	11	Ptilonorhynchus	Birds	1.30978	-0.130285	0.82917	5.695	19.753	19.1	16.1	3.97727	1.65641	1.27875
7730	0.342257	19	0.42425	Edge	CD	11	Ptilonorhynchus	Birds	1.02393	-0.707726	0.465569	5.695	19.683	19.6	16.4	3.97727	1.65641	1.27875
7731	0.326754	25	-0.128488	Sub_edge	CD	11	Ptilonorhynchus	Birds	0.728849	-0.66153	0.0973649	5.695	18.8683	18.8	15.4	3.97727	1.65641	1.27875
7732	0.400692	30	0.683389	Edge	CD	11	Ptilonorhynchus	Birds	0.313898	-0.439793	-0.16498	5.695	15.6123	14.9	12	3.97727	1.65641	1.27875
7733	0.373263	22	-0.28149	Sub_edge	CD	11	Ptilonorhynchus	Birds	0.825671	-0.148763	0.138788	5.695	18.456	18.1	15.2	3.97727	1.65641	1.27875
7734	0.412021	24	0.198193	Sub_edge	CD	11	Ptilonorhynchus	Birds	0.904051	0.909109	0.267659	5.695	15.2163	15	12.4	3.97727	1.65641	1.27875
7735	0.396518	26	0.513846	Sub_edge	CD	11	Ptilonorhynchus	Birds	0.217076	-0.236534	-0.261634	5.695	14.694	13.9	10.9	3.97727	1.65641	1.27875
7736	0.415002	25	0.406331	Edge	CD	11	Ptilonorhynchus	Birds	0.98243	1.26943	0.815363	5.695	15.059	14.2	11.3	3.97727	1.65641	1.27875
7737	0.399499	27	-0.471709	Core	CD	11	Ptilonorhynchus	Birds	0.350783	-0.716965	-0.10975	5.695	17.2583	16.2	13.2	3.97727	1.65641	1.27875
7738	0.387574	30	0.13203	Core	CD	11	Ptilonorhynchus	Birds	0.378446	0.428678	0.00531397	5.695	13.5407	12.8	9.1	3.97727	1.65641	1.27875
7739	0.382803	28	-0.0333781	Core	CD	11	Ptilonorhynchus	Birds	-0.128716	-0.430554	-0.721889	5.695	13.2747	12.2	9	3.97727	1.65641	1.27875
7740	0.401884	21	-0.748767	Edge	CD	11	Ptilonorhynchus	Birds	0.516763	0.294712	-0.754107	5.695	15.9162	15.4	10.7	3.97727	1.65641	1.27875
7741	0.403077	26	-0.722577	Edge	CD	11	Ptilonorhynchus	Birds	0.387667	0.516449	-1.61478	5.695	14.9854	14.3	10.7	3.97727	1.65641	1.27875
7742	0.420965	26	-0.343518	Core	CD	11	Ptilonorhynchus	Birds	0.194023	0.350146	-1.03486	5.695	12.4	11.1	8.4	3.97727	1.65641	1.27875
7743	0.40248	30	-0.661928	Edge	CD	11	Ptilonorhynchus	Birds	0.253961	-0.0979482	-1.48131	5.695	13.7759	12.9	10	3.97727	1.65641	1.27875
6188	0.518752	34	0.35533	Core	CD	5	Clethrionomys	Mammalia	0.060317	-0.518325	-0.293852	5.301	10.5937	9.1	4.2	2.5563	0.993392	1.29491
6189	0.506827	35	0.325006	Core	CD	5	Clethrionomys	Mammalia	0.000379681	-0.541423	-0.353685	5.301	10.4507	8.7	3.9	2.5563	0.993392	1.29491
6190	0.524715	36	0.748174	Core	CD	5	Clethrionomys	Mammalia	-0.0918317	-0.402837	-0.459543	5.301	9.71733	7.6	2.7	2.5563	0.993392	1.29491
6191	0.518752	34	0.595172	Core	CD	5	Clethrionomys	Mammalia	-0.0918317	-0.402837	-0.459543	5.301	9.71733	7.6	2.7	2.5563	0.993392	1.29491
6548	0.444815	27	-0.154677	Core	CD	10	Mus	Mammalia	-2.36484	-0.749301	2.6978	7.544	-3.74833	-5.4	-13	3.34044	2.18269	1.29601
6549	0.450182	29	-0.616441	Core	CD	10	Mus	Mammalia	-1.35052	-1.02185	2.4999	7.544	5.06333	3.8	-2.6	3.34044	2.18269	1.29601
6550	0.416791	10	-0.666063	Sub_edge	CD	10	Mus	Mammalia	-1.06927	-0.906365	2.44006	7.544	7.20067	5.8	-0.1	3.34044	2.18269	1.29601
6551	0.471051	27	-0.230489	Sub_edge	CD	10	Mus	Mammalia	-1.07849	-1.15582	2.00282	7.544	6.93933	5.6	0.2	3.34044	2.18269	1.29601
6552	0.446604	25	-0.426222	Sub_edge	CD	10	Mus	Mammalia	-0.967839	-1.16044	2.11788	7.544	8.13233	6.6	1.6	3.34044	2.18269	1.29601
6553	0.341661	23	1.11207	Core	CD	10	Mus	Mammalia	-1.39662	-1.14658	1.58859	7.544	4.70733	3.1	-1.3	3.34044	2.18269	1.29601
6554	0.422157	21	1.26507	Core	CD	10	Mus	Mammalia	-1.26292	-1.00338	1.51035	7.544	4.90067	3.4	-0.9	3.34044	2.18269	1.29601
6555	0.454356	24	0.453197	Core	CD	10	Mus	Mammalia	-0.631268	-1.04957	1.80491	7.544	10.1967	9	5.5	3.34044	2.18269	1.29601
6556	0.399499	29	-0.604035	Edge	CD	10	Mus	Mammalia	-0.197875	-0.509086	1.88776	7.544	12.3757	11.1	7.1	3.34044	2.18269	1.29601
6557	0.441238	34	-0.758416	Edge	CD	10	Mus	Mammalia	-0.110274	-0.453652	1.95679	7.544	12.7687	11.6	7.7	3.34044	2.18269	1.29601
6558	0.452567	30	-0.74601	Core	CD	10	Mus	Mammalia	-0.0503366	-0.874029	1.74508	7.544	14.5623	14	10.9	3.34044	2.18269	1.29601
6559	0.347027	12	0.455953	Core	CD	10	Mus	Mammalia	-0.0964422	-0.693867	1.20198	7.544	12.6787	12.7	9.2	3.34044	2.18269	1.29601
6560	0.459722	23	-0.770821	Sub_edge	CD	10	Mus	Mammalia	-0.0180626	-0.809355	1.70826	7.544	14.72	14.2	10.7	3.34044	2.18269	1.29601
6561	0.443623	23	-0.725334	Core	CD	10	Mus	Mammalia	0.0464853	-0.490608	1.38148	7.544	15.2637	14.6	11.6	3.34044	2.18269	1.29601
6562	0.510405	35	-0.809416	Edge	CD	10	Mus	Mammalia	0.175581	-0.070231	0.994862	7.544	16.0393	14.6	10.4	3.34044	2.18269	1.29601
6563	0.458529	40	-0.540629	Core	CD	10	Mus	Mammalia	0.530595	0.373244	1.34926	7.544	16.952	16.1	13	3.34044	2.18269	1.29601
6564	0.357164	18	1.56832	Core	CD	10	Mus	Mammalia	0.562869	-0.582998	0.760132	7.544	16.0313	15.7	13	3.34044	2.18269	1.29601
6565	0.485958	15	1.21821	Island	CD	10	Mus	Mammalia	1.13919	1.84225	1.16976	7.544	13.887	12.7	8.6	3.34044	2.18269	1.29601
6566	0.439449	11	-0.584737	Edge	CD	10	Mus	Mammalia	1.2729	0.253136	1.63922	7.544	21.176	20.4	18.1	3.34044	2.18269	1.29601
6567	0.443026	27	-0.583359	Sub_edge	CD	10	Mus	Mammalia	1.23601	0.382483	1.6116	7.544	20.8863	20.3	18.3	3.34044	2.18269	1.29601
8313	0.500864	13	-0.78047	Core	CD	7	Oophaga	Amphibians	2.7575	2.50746	0.249249	5.342	25.7667	25.2	22.1	3.79274	2.50678	1.31175
8314	0.500864	10	-0.81493	Core	CD	7	Oophaga	Amphibians	2.59152	2.08247	-0.00849368	5.342	25.58	25.1	22.1	3.79274	2.50678	1.31175
8315	0.494902	10	-0.524088	Core	CD	7	Oophaga	Amphibians	2.4071	2.02241	-0.657453	5.342	25.0013	24.2	21.4	3.79274	2.50678	1.31175
8316	0.441238	12	-0.747389	Core	CD	7	Oophaga	Amphibians	2.43015	1.5928	-0.588415	5.342	26.1822	25.6	22.7	3.79274	2.50678	1.31175
8317	0.459126	13	-0.628846	Core	CD	7	Oophaga	Amphibians	3.02952	3.42213	-0.086737	5.342	25.708	25.1	22.3	3.79274	2.50678	1.31175
8318	0.482976	11	-0.770821	Core	CD	7	Oophaga	Amphibians	3.19089	3.52376	0.0421344	5.342	26.2243	25.5	22.8	3.79274	2.50678	1.31175
8319	0.4472	10	-0.81493	Core	CD	7	Oophaga	Amphibians	3.79949	4.96043	0.645068	5.342	26.3167	25.8	23.2	3.79274	2.50678	1.31175
8320	0.500864	15	0.125138	Edge	CD	7	Oophaga	Amphibians	2.50853	2.43355	-0.477954	5.342	24.6207	23.9	21.2	3.79274	2.50678	1.31175
8321	0.453163	10	-0.35868	Edge	CD	7	Oophaga	Amphibians	3.05719	3.72702	0.180211	5.342	24.5223	23.9	21.2	3.79274	2.50678	1.31175
8322	0.441238	10	-0.784605	Isle	CD	7	Oophaga	Amphibians	2.92348	2.88627	0.129583	5.342	26.25	25.6	22.6	3.79274	2.50678	1.31175
8323	0.488939	10	-0.801146	Isle	CD	7	Oophaga	Amphibians	2.84049	2.88627	0.207826	5.342	25.9139	25.2	22.2	3.79274	2.50678	1.31175
8324	0.482976	12	-0.78874	Isle	CD	7	Oophaga	Amphibians	2.87737	3.09876	0.157198	5.342	25.9233	25.2	22.2	3.79274	2.50678	1.31175
8325	0.524715	19	-0.768064	Isle	CD	7	Oophaga	Amphibians	2.80821	2.82621	0.115775	5.342	26.0139	25.3	22.3	3.79274	2.50678	1.31175
8326	0.441238	10	-0.785984	Isle	CD	7	Oophaga	Amphibians	2.69756	2.46127	0.0513395	5.342	25.7952	25.2	22.2	3.79274	2.50678	1.31175
8327	0.506827	16	-0.747389	Isle	CD	7	Oophaga	Amphibians	2.76672	2.72458	0.00531397	5.342	25.9129	25.3	22.4	3.79274	2.50678	1.31175
8328	0.459126	11	-0.787362	Isle	CD	7	Oophaga	Amphibians	2.74828	2.62757	0.12498	5.342	26.0042	25.2	22.2	3.79274	2.50678	1.31175
8329	0.482976	12	-0.791497	Isle	CD	7	Oophaga	Amphibians	2.70217	2.49361	-0.155775	5.342	25.9437	25.4	22.5	3.79274	2.50678	1.31175
8330	0.494902	10	-0.521331	Sub_edge	CD	7	Oophaga	Amphibians	3.05257	3.61615	0.00991652	5.342	25.4097	24.7	22	3.79274	2.50678	1.31175
8331	0.488939	11	-0.750145	Sub_edge	CD	7	Oophaga	Amphibians	3.13557	3.48218	0.12498	5.342	25.9653	25.4	22.6	3.79274	2.50678	1.31175
8332	0.465088	11	-0.75428	Sub_edge	CD	7	Oophaga	Amphibians	2.41632	0.428678	-0.0315064	5.342	26.2727	25.5	22.6	3.79274	2.50678	1.31175
5436	0.453163	17	-0.810795	Edge	CD	5	Cepaea	Molluscs	-0.419182	0.387102	-0.827747	6.845	8.804	8.3	-2.1	3.34044	2.29987	1.34242
5437	0.33391	18	-0.790119	Edge	CD	5	Cepaea	Molluscs	-0.414571	0.396341	-0.836952	6.845	8.83533	8.3	-2.1	3.34044	2.29987	1.34242
5438	0.477014	14	-0.795632	Edge	CD	5	Cepaea	Molluscs	-0.414571	0.396341	-0.836952	6.845	8.83533	8.3	-2.1	3.34044	2.29987	1.34242
5439	0.471051	20	-0.812173	Edge	CD	5	Cepaea	Molluscs	-0.419182	0.387102	-0.827747	6.845	8.804	8.3	-2.1	3.34044	2.29987	1.34242
5440	0.453163	20	-0.809416	Edge	CD	5	Cepaea	Molluscs	-0.414571	0.396341	-0.836952	6.845	8.83533	8.3	-2.1	3.34044	2.29987	1.34242
5441	0.465088	20	-0.813552	Edge	CD	5	Cepaea	Molluscs	-0.414571	0.396341	-0.836952	6.845	8.83533	8.3	-2.1	3.34044	2.29987	1.34242
5442	0.441238	20	-0.80666	Edge	CD	5	Cepaea	Molluscs	-0.419182	0.396341	-0.841555	6.845	8.83867	8.3	-2.1	3.34044	2.29987	1.34242
5443	0.42335	10	-0.813552	Edge	CD	5	Cepaea	Molluscs	-0.419182	0.396341	-0.841555	6.845	8.83867	8.3	-2.1	3.34044	2.29987	1.34242
5444	0.435275	19	-0.810795	Edge	CD	5	Cepaea	Molluscs	-0.419182	0.396341	-0.841555	6.845	8.83867	8.3	-2.1	3.34044	2.29987	1.34242
7642	0.51279	28	-0.734983	Sub_edge	CD	7	Passer	Birds	-0.294697	-1.09577	2.37563	7.68	12.357	11	6.8	3.67624	2.08081	1.34439
7643	0.503846	28	-0.739118	Sub_edge	CD	7	Passer	Birds	-0.313139	-1.09115	2.3296	7.68	12.4833	11	6.8	3.67624	2.08081	1.34439
7644	0.506231	30	-0.732226	Sub_edge	CD	7	Passer	Birds	-0.294697	-1.09115	2.35722	7.68	12.4057	11	6.9	3.67624	2.08081	1.34439
7645	0.511597	24	-0.730848	Sub_edge	CD	7	Passer	Birds	-0.294697	-1.09115	2.35722	7.68	12.4057	11	6.9	3.67624	2.08081	1.34439
7646	0.506827	26	-0.739118	Sub_edge	CD	7	Passer	Birds	-0.308528	-1.11424	2.35722	7.68	12.3797	11	6.8	3.67624	2.08081	1.34439
7647	0.516367	29	-0.736361	Sub_edge	CD	7	Passer	Birds	-0.308528	-1.11424	2.35722	7.68	12.3797	11	6.8	3.67624	2.08081	1.34439
7648	0.497883	25	-0.734983	Sub_edge	CD	7	Passer	Birds	-0.313139	-1.09115	2.3296	7.68	12.4833	11	6.8	3.67624	2.08081	1.34439
7649	0.513386	37	-0.740497	Sub_edge	CD	7	Passer	Birds	-0.276254	-1.08653	2.43546	7.68	12.2647	11.1	6.9	3.67624	2.08081	1.34439
7650	0.507423	29	-0.73774	Sub_edge	CD	7	Passer	Birds	-0.276254	-1.09577	2.40784	7.68	12.3613	11.1	6.9	3.67624	2.08081	1.34439
7651	0.516367	39	-0.732226	Sub_edge	CD	7	Passer	Birds	-0.294697	-1.09115	2.35722	7.68	12.4057	11	6.9	3.67624	2.08081	1.34439
7652	0.50802	28	-0.761172	Sub_edge	CD	7	Passer	Birds	-0.350023	-1.10962	2.25136	7.68	12.3833	10.9	6.7	3.67624	2.08081	1.34439
7653	0.518156	26	-0.726713	Sub_edge	CD	7	Passer	Birds	-0.253201	-1.06343	2.47688	7.68	12.2727	11.1	6.9	3.67624	2.08081	1.34439
7654	0.516367	35	-0.739118	Sub_edge	CD	7	Passer	Birds	-0.294697	-1.09115	2.35722	7.68	12.4057	11	6.9	3.67624	2.08081	1.34439
7655	0.513386	33	-0.74601	Sub_edge	CD	7	Passer	Birds	-0.32236	-1.09577	2.3204	7.68	12.491	10.9	6.8	3.67624	2.08081	1.34439
7656	0.523523	35	-0.751524	Sub_edge	CD	7	Passer	Birds	-0.377687	-1.18354	2.35261	7.68	11.4747	10.7	6.5	3.67624	2.08081	1.34439
7657	0.503846	29	-0.752902	Sub_edge	CD	7	Passer	Birds	-0.377687	-1.18354	2.35261	7.68	11.4747	10.7	6.5	3.67624	2.08081	1.34439
7658	0.511001	54	-0.755659	Sub_edge	CD	7	Passer	Birds	-0.382297	-1.16506	2.3342	7.68	11.532	10.7	6.5	3.67624	2.08081	1.34439
7659	0.522926	35	-0.759794	Sub_edge	CD	7	Passer	Birds	-0.373076	-1.15582	2.325	7.68	11.6093	10.8	6.6	3.67624	2.08081	1.34439
7660	0.509212	32	-0.757037	Sub_edge	CD	7	Passer	Birds	-0.373076	-1.15582	2.325	7.68	11.6093	10.8	6.6	3.67624	2.08081	1.34439
7510	0.467473	11	0.293302	Island	CD	14	Fringilla	Birds	0.392278	-1.03571	-1.17294	7.289	16.7	15.5	13.5	3.70842	1.70966	1.34635
7511	0.459722	10	0.92323	Island	CD	14	Fringilla	Birds	0.300067	-0.975658	-1.18675	7.289	15.4863	14.4	12.4	3.70842	1.70966	1.34635
7512	0.425735	11	1.70754	Island	CD	14	Fringilla	Birds	0.0833699	-0.786258	-1.12231	7.289	11.9813	11.8	9.9	3.70842	1.70966	1.34635
6192	0.444815	32	-0.787362	Edge	CD	9	Clethrionomys	Mammalia	-0.6451	0.0498767	-0.800132	7.176	7.83854	7.5	-11.8	3.17609	1.8324	1.3566
6193	0.470455	29	-0.757037	Edge	CD	9	Clethrionomys	Mammalia	-0.6451	0.0544962	-0.809337	7.176	7.87813	7.5	-12	3.17609	1.8324	1.3566
6194	0.459722	30	-0.779092	Edge	CD	9	Clethrionomys	Mammalia	-0.6451	0.0498767	-0.800132	7.176	7.83854	7.5	-11.8	3.17609	1.8324	1.3566
6195	0.480591	30	-0.781848	Edge	CD	9	Clethrionomys	Mammalia	-0.658931	0.0822134	-0.800132	7.176	7.78367	7.3	-12	3.17609	1.8324	1.3566
6196	0.474032	40	-0.80666	Edge	CD	9	Clethrionomys	Mammalia	-0.640489	0.0544962	-0.818542	7.176	7.94219	7.5	-12	3.17609	1.8324	1.3566
7352	0.414406	25	-0.808038	Edge	CD	14	Ammodramus	Birds	0.784176	-0.938702	-0.0130962	5.307	22.4633	21.8	15	3.51654	1.47906	1.36642
7353	0.476417	26	-0.812173	Sub_edge	CD	14	Ammodramus	Birds	0.761123	-0.527564	0.157198	5.307	21.8025	21.1	14	3.51654	1.47906	1.36642
7354	0.49192	32	-0.812173	Core	CD	14	Ammodramus	Birds	0.848724	0.151506	0.447159	5.307	20.9163	20.1	12	3.51654	1.47906	1.36642
7355	0.496691	72	-0.812173	Core	CD	14	Ammodramus	Birds	0.871777	0.636557	0.391928	5.307	20.2135	19.5	11.9	3.51654	1.47906	1.36642
7356	0.491324	72	-0.812173	Core	CD	14	Ammodramus	Birds	0.968599	0.812099	0.313685	5.307	20.6656	20	12.5	3.51654	1.47906	1.36642
7357	0.490728	49	-0.813552	Core	CD	14	Ammodramus	Birds	0.839503	0.594981	0.286069	5.307	19.627	19.1	11.3	3.51654	1.47906	1.36642
7359	0.481784	30	-0.809416	Core	CD	14	Ammodramus	Birds	0.987041	0.400961	0.714106	5.307	20.0788	19.5	13.2	3.51654	1.47906	1.36642
7360	0.485361	32	-0.803903	Core	CD	14	Ammodramus	Birds	1.05159	-0.153382	0.755529	5.307	20.8625	20.4	14.5	3.51654	1.47906	1.36642
5966	0.398306	32	-0.692253	Core	CD	14	Apodemus	Mammalia	-0.764974	-0.315066	-0.0176988	7.155	7.81633	7.6	-7.9	3.16435	1.84937	1.39058
5967	0.410828	21	-0.674333	Core	CD	14	Apodemus	Mammalia	-0.764974	-0.301207	-0.036109	7.155	7.87133	7.6	-7	3.16435	1.84937	1.39058
5968	0.415002	15	-0.70328	Core	CD	14	Apodemus	Mammalia	-0.760364	-0.328924	-0.036109	7.155	8.21867	7.7	-7.4	3.16435	1.84937	1.39058
5969	0.391748	17	-0.671577	Core	CD	14	Apodemus	Mammalia	-0.755753	-0.319685	-0.036109	7.155	7.97067	7.6	-7.7	3.16435	1.84937	1.39058
5970	0.373263	41	-0.670198	Core	CD	14	Apodemus	Mammalia	-0.755753	-0.324305	-0.0407115	7.155	8.14633	7.6	-7.7	3.16435	1.84937	1.39058
5971	0.398306	21	-0.663306	Core	CD	14	Apodemus	Mammalia	-0.741922	-0.315066	-0.0637243	7.155	8.19767	7.6	-7.5	3.16435	1.84937	1.39058
5972	0.409636	49	-0.696388	Core	CD	14	Apodemus	Mammalia	-0.755753	-0.310446	-0.0499166	7.155	8.34333	7.6	-7.5	3.16435	1.84937	1.39058
5973	0.379226	53	-0.663306	Core	CD	14	Apodemus	Mammalia	-0.755753	-0.310446	-0.0499166	7.155	8.34333	7.6	-7.5	3.16435	1.84937	1.39058
5974	0.347624	19	-0.686739	Core	CD	14	Apodemus	Mammalia	-0.751143	-0.319685	-0.0453141	7.155	8.30733	7.6	-7.5	3.16435	1.84937	1.39058
5975	0.383996	25	-0.697766	Core	CD	14	Apodemus	Mammalia	-0.755753	-0.347403	-0.00849368	7.155	7.97167	7.6	-7.8	3.16435	1.84937	1.39058
5976	0.413809	24	-0.670198	Core	CD	14	Apodemus	Mammalia	-0.792638	-0.305827	0.0145191	7.155	7.849	7.5	-7.3	3.16435	1.84937	1.39058
5977	0.404269	24	-0.697766	Core	CD	14	Apodemus	Mammalia	-0.755753	-0.352022	-0.0176988	7.155	8.01167	7.6	-7.9	3.16435	1.84937	1.39058
5978	0.412021	28	-0.699145	Core	CD	14	Apodemus	Mammalia	-0.755753	-0.347403	-0.0269039	7.155	8.121	7.6	-7.6	3.16435	1.84937	1.39058
5979	0.371474	27	-0.696388	Core	CD	14	Apodemus	Mammalia	-0.760364	-0.347403	-0.0223013	7.155	8.08167	7.6	-7.6	3.16435	1.84937	1.39058
5980	0.396518	35	-0.706037	Core	CD	14	Apodemus	Mammalia	-0.764974	-0.333544	-0.0176988	7.155	8.11733	7.6	-7.4	3.16435	1.84937	1.39058
5981	0.374456	35	-0.699145	Core	CD	14	Apodemus	Mammalia	-0.755753	-0.338164	-0.036109	7.155	8.35267	7.7	-7.4	3.16435	1.84937	1.39058
5982	0.359549	24	-0.699145	Core	CD	14	Apodemus	Mammalia	-0.751143	-0.342783	-0.0269039	7.155	8.341	7.6	-7.6	3.16435	1.84937	1.39058
6690	0.4472	18	-0.81493	Endemic	CD	6	Myotis	Mammalia	0.844113	-2.32456	0.0513395	3.808	22.9345	22.4	20.1	3.56229	0.950925	1.39794
6691	0.453163	22	-0.81493	Endemic	CD	6	Myotis	Mammalia	0.844113	-2.32456	0.0513395	3.808	22.9345	22.4	20.1	3.56229	0.950925	1.39794
6693	0.4472	20	-0.81493	Endemic	CD	6	Myotis	Mammalia	0.73346	-2.44005	0.0927624	3.808	23.8542	22.6	19.6	3.56229	0.950925	1.39794
6695	0.459126	59	-0.776335	Endemic	CD	6	Myotis	Mammalia	0.525984	-2.32456	-0.445736	3.808	20.3333	21.1	17.2	3.56229	0.950925	1.39794
6696	0.471051	17	-0.758416	Endemic	CD	6	Myotis	Mammalia	0.507542	-2.34304	-0.431928	3.808	21.0202	20.9	17	3.56229	0.950925	1.39794
6697	0.465088	16	-0.729469	Endemic	CD	6	Myotis	Mammalia	0.502931	-2.39847	-0.418121	3.808	19.4792	20.5	16.6	3.56229	0.950925	1.39794
6698	0.453163	20	-0.649522	Endemic	CD	6	Myotis	Mammalia	0.447605	-2.3569	-0.454941	3.808	20.25	20.3	16.1	3.56229	0.950925	1.39794
7232	0.358357	30	-0.787362	Core	CD	10	Tscherskia	Mammalia	-0.423792	-1.39142	2.03044	6.525	13.1007	11.8	8.2	3.16435	1.93751	1.39794
7233	0.366704	31	-0.802524	Core	CD	10	Tscherskia	Mammalia	-0.340802	-1.28979	2.19152	6.525	12.8593	11.5	7.7	3.16435	1.93751	1.39794
7234	0.385785	32	-0.763929	Core	CD	10	Tscherskia	Mammalia	-0.409961	-1.17892	2.33881	6.525	11.4447	10.6	6.4	3.16435	1.93751	1.39794
5998	0.475225	40	-0.628846	Island	CD	7	Apodemus	Mammalia	-0.174822	0.969162	-1.43068	6.806	8.73867	8.2	-5	3.0583	2.54714	1.4183
5999	0.474629	49	-0.660549	Island	CD	7	Apodemus	Mammalia	-0.174822	0.969162	-1.43068	6.806	8.73867	8.2	-5	3.0583	2.54714	1.4183
6000	0.4633	42	-0.664685	Island	CD	7	Apodemus	Mammalia	-0.174822	0.969162	-1.43068	6.806	8.73867	8.2	-5	3.0583	2.54714	1.4183
6001	0.440641	24	-0.590251	Island	CD	7	Apodemus	Mammalia	-0.188654	1.00612	-1.48131	6.806	8.707	8.1	-5.1	3.0583	2.54714	1.4183
6002	0.449585	66	-0.675712	Island	CD	7	Apodemus	Mammalia	-0.170211	0.761284	-1.34784	6.806	9.078	8.3	-4.6	3.0583	2.54714	1.4183
6003	0.469858	188	-0.708793	Island	CD	7	Apodemus	Mammalia	-0.147158	0.99688	-1.49051	6.806	8.70267	8.5	-3.8	3.0583	2.54714	1.4183
7470	0.482976	20	-0.601278	Island	CD	7	Emberiza	Birds	-0.137937	0.641176	-1.43528	7.354	10.3457	9.5	2.1	3.67624	1.61253	1.47276
7471	0.471051	21	-0.761172	Island	CD	7	Emberiza	Birds	-0.179432	0.594981	-1.34784	7.354	10.2143	9.7	1.7	3.67624	1.61253	1.47276
7472	0.471051	29	-0.710172	Island	CD	7	Emberiza	Birds	-0.225538	0.872152	-1.24658	7.354	8.252	7.9	-5.1	3.67624	1.61253	1.47276
7473	0.488939	26	-0.699145	Island	CD	7	Emberiza	Birds	-0.396129	0.0960719	-1.34784	7.354	10.068	9.5	1.5	3.67624	1.61253	1.47276
7474	0.482976	23	-0.744632	Island	CD	7	Emberiza	Birds	-0.40074	0.276233	-1.49512	7.354	9.32867	9.1	-1.7	3.67624	1.61253	1.47276
7475	0.477014	21	-0.721199	Island	CD	7	Emberiza	Birds	-0.382297	0.31319	-1.35704	7.354	9.09033	8.1	-5.5	3.67624	1.61253	1.47276
7476	0.459126	19	-0.664685	Island	CD	7	Emberiza	Birds	-0.465288	0.21618	-1.39846	7.354	9.21167	9	0.1	3.67624	1.61253	1.47276
7477	0.477014	24	-0.748767	Island	CD	7	Emberiza	Birds	-0.48373	0.0914524	-1.34784	7.354	9.77767	9.1	0.3	3.67624	1.61253	1.47276
7625	0.536044	19	-0.535115	Isle	CD	7	Passer	Birds	0.0188219	2.64143	-0.639043	7.857	5.53194	4.6	-14.5	3.67624	2.07604	1.48001
7626	0.572416	45	-0.776335	Isle	CD	7	Passer	Birds	0.0741487	2.7523	-0.606825	7.857	5.6787	4.6	-14.3	3.67624	2.07604	1.48001
7627	0.584938	55	-0.774956	Isle	CD	7	Passer	Birds	0.0741487	2.77078	-0.606825	7.857	5.60758	4.7	-14.4	3.67624	2.07604	1.48001
7628	0.577783	13	-0.787362	Isle	CD	7	Passer	Birds	0.101812	2.78464	-0.5608	7.857	5.79048	4.8	-14.1	3.67624	2.07604	1.48001
7629	0.503846	37	-0.11746	Isle	CD	7	Passer	Birds	0.00499025	3.01561	-0.57921	7.857	4.15439	3.4	-15.5	3.67624	2.07604	1.48001
7630	0.435275	37	-0.748767	Isle	CD	12	Passer	Birds	0.0741487	0.447156	-1.36164	7.857	12.4004	11.4	5.8	3.67624	2.07604	1.48001
7631	0.4472	45	-0.766686	Isle	CD	12	Passer	Birds	0.0879804	0.474873	-1.37085	7.857	12.25	11.3	5.7	3.67624	2.07604	1.48001
7632	0.441238	40	-0.805281	Isle	CD	12	Passer	Birds	0.0510959	0.345526	-1.36164	7.857	12.9208	11.6	5.9	3.67624	2.07604	1.48001
7633	0.459126	26	-0.7722	Edge	CD	12	Passer	Birds	0.147918	0.715089	-1.38926	7.857	11.4153	10.7	4.8	3.67624	2.07604	1.48001
7634	0.435275	55	-0.718442	Edge	CD	12	Passer	Birds	0.00960081	0.437917	-1.38466	7.857	11.6177	11	5.1	3.67624	2.07604	1.48001
7635	0.417387	30	-0.785984	Isle	CD	12	Passer	Birds	0.175581	0.70123	-1.39846	7.857	11.85	11	5.3	3.67624	2.07604	1.48001
7636	0.42335	71	-0.781848	Isle	CD	12	Passer	Birds	0.184802	0.719708	-1.40767	7.857	11.8621	10.9	5.1	3.67624	2.07604	1.48001
7637	0.429312	19	-0.763929	Edge	CD	12	Passer	Birds	0.0787593	0.451775	-1.37545	7.857	12.0873	11.3	5.6	3.67624	2.07604	1.48001
7638	0.4472	36	-0.790119	Edge	CD	12	Passer	Birds	0.143307	0.594981	-1.34784	7.857	12.0447	11.2	5.7	3.67624	2.07604	1.48001
7640	0.459126	17	-0.671577	Edge	CD	12	Passer	Birds	0.134086	0.673513	-1.38466	7.857	11.0407	10.6	4.8	3.67624	2.07604	1.48001
7641	0.4472	41	-0.810795	Edge	CD	12	Passer	Birds	0.00960081	0.317809	-1.38005	7.857	12.5413	11.4	5.4	3.67624	2.07604	1.48001
5983	0.387574	33	-0.627468	Core	CD	5	Apodemus	Mammalia	-0.884849	-0.0332748	0.166403	6.889	7.38433	6.7	-12.4	3.16435	2.60364	1.50718
5984	0.399499	16	-0.63436	Core	CD	5	Apodemus	Mammalia	-0.843354	-0.0563724	0.0927624	6.889	7.38933	6.7	-12.4	3.16435	2.60364	1.50718
5985	0.387574	57	-0.601278	Core	CD	5	Apodemus	Mammalia	-0.843354	-0.060992	0.0881598	6.889	7.37767	6.7	-12.4	3.16435	2.60364	1.50718
5986	0.363723	48	-0.646765	Core	CD	5	Apodemus	Mammalia	-0.843354	-0.060992	0.0881598	6.889	7.37767	6.7	-12.4	3.16435	2.60364	1.50718
5987	0.351798	24	-0.655036	Core	CD	5	Apodemus	Mammalia	-0.88946	-0.070231	0.147993	6.889	7.38933	6.7	-12	3.16435	2.60364	1.50718
5988	0.417387	51	-0.617819	Core	CD	5	Apodemus	Mammalia	-0.847965	-0.0194162	0.0697496	6.889	7.313	6.6	-12.8	3.16435	2.60364	1.50718
5989	0.405462	69	-0.598521	Core	CD	5	Apodemus	Mammalia	-0.852575	-0.0101772	0.0743522	6.889	7.24667	6.5	-12.9	3.16435	2.60364	1.50718
5990	0.399499	47	-0.605413	Core	CD	5	Apodemus	Mammalia	-0.843354	-0.0332748	0.0927624	6.889	7.343	6.6	-12.7	3.16435	2.60364	1.50718
5991	0.393536	23	-0.604035	Core	CD	5	Apodemus	Mammalia	-0.88946	-0.0147967	0.161801	6.889	7.36633	6.7	-12.6	3.16435	2.60364	1.50718
5992	0.411424	48	-0.632981	Core	CD	5	Apodemus	Mammalia	-0.884849	-0.0286553	0.171006	6.889	7.409	6.7	-12.5	3.16435	2.60364	1.50718
5993	0.393536	31	-0.623333	Core	CD	5	Apodemus	Mammalia	-0.89407	-0.0194162	0.189416	6.889	7.42833	6.7	-12.5	3.16435	2.60364	1.50718
5994	0.405462	47	-0.649522	Core	CD	5	Apodemus	Mammalia	-0.843354	-0.0748505	0.12498	6.889	7.51433	6.8	-12.4	3.16435	2.60364	1.50718
5995	0.387574	40	-0.624711	Core	CD	5	Apodemus	Mammalia	-0.847965	-0.0563724	0.0835573	6.889	7.42067	6.7	-12.3	3.16435	2.60364	1.50718
5996	0.405462	53	-0.630225	Core	CD	5	Apodemus	Mammalia	-0.88946	-0.0425138	0.166403	6.889	7.46933	6.7	-12.3	3.16435	2.60364	1.50718
5997	0.33391	67	-0.645387	Isle	CD	5	Apodemus	Mammalia	-0.88946	-0.0425138	0.166403	6.889	7.46933	6.7	-12.3	3.16435	2.60364	1.50718
7555	0.304096	10	-0.466195	Core	CD	14	Lichenostomus	Birds	0.0833699	-0.823214	-0.998042	5.845	14.51	13.7	10.8	3.70842	1.53357	1.50987
7556	0.316022	10	-0.482736	Core	CD	14	Lichenostomus	Birds	0.0787593	-0.730823	-1.08089	5.845	14.3503	13.6	10.8	3.70842	1.53357	1.50987
7557	0.304096	10	-0.586116	Core	CD	14	Lichenostomus	Birds	0.101812	-0.86479	-1.00725	5.845	14.7467	14.1	11.2	3.70842	1.53357	1.50987
7558	0.304096	10	-0.493763	Core	CD	14	Lichenostomus	Birds	0.0649276	-0.75854	-1.07168	5.845	14.133	13.5	10.6	3.70842	1.53357	1.50987
7559	0.26832	10	-0.481358	Core	CD	14	Lichenostomus	Birds	0.0741487	-0.809355	-1.03486	5.845	14.1967	13.6	10.7	3.70842	1.53357	1.50987
7560	0.298134	10	-0.508926	Core	CD	14	Lichenostomus	Birds	0.106423	-0.619955	-1.07628	5.845	14.57	13.6	10.9	3.70842	1.53357	1.50987
7561	0.292171	10	-0.605413	Core	CD	14	Lichenostomus	Birds	0.111033	-0.735443	-1.03026	5.845	14.9753	14.1	11.3	3.70842	1.53357	1.50987
7562	0.304096	10	-0.532358	Core	CD	14	Lichenostomus	Birds	0.092591	-0.772399	-1.06248	5.845	14.0633	13.6	10.7	3.70842	1.53357	1.50987
7563	0.310059	10	-0.525466	Core	CD	14	Lichenostomus	Birds	0.092591	-0.615335	-1.06248	5.845	14.4673	13.7	10.9	3.70842	1.53357	1.50987
7564	0.298134	10	-0.493763	Core	CD	14	Lichenostomus	Birds	0.0833699	-0.76316	-1.04407	5.845	14.1573	13.7	10.8	3.70842	1.53357	1.50987
7565	0.280246	10	-0.543386	Core	CD	14	Lichenostomus	Birds	0.106423	-0.638433	-1.06248	5.845	14.4497	13.7	10.9	3.70842	1.53357	1.50987
7664	0.252221	170	-0.485493	Island	CD	10	Petroica	Birds	0.060317	1.24633	-0.933606	4.936	10.2397	8.8	5.5	3.56229	1.64687	1.5557
7665	0.233737	21	0.462845	Island	CD	10	Petroica	Birds	0.111033	2.04551	-1.18214	4.936	6.29633	6.3	3.1	3.56229	1.64687	1.5557
7666	0.118657	12	-0.120217	Island	CD	10	Petroica	Birds	-0.0964422	0.918348	-1.58717	4.936	9.97033	9	6.1	3.56229	1.64687	1.5557
7667	0.234333	68	-0.397275	Isle	CD	10	Petroica	Birds	0.682744	3.20963	-0.620633	4.936	11.0056	9.4	6.3	3.56229	1.64687	1.5557
7668	0.191998	25	-0.722577	Isle	CD	10	Petroica	Birds	0.360004	0.733567	-1.32943	4.936	13.1167	12.4	9	3.56229	1.64687	1.5557
7669	0.203923	93	-0.710172	Isle	CD	10	Petroica	Birds	0.336951	0.594981	-1.38466	4.936	12.8958	12.5	9.3	3.56229	1.64687	1.5557
7670	0.287997	127	-0.725334	Island	CD	10	Petroica	Birds	0.00499025	0.99688	-1.40307	4.936	10.1569	8.9	5.8	3.56229	1.64687	1.5557
6297	0.339872	50	0.819851	Core	CD	7	Lasiopodomys	Mammalia	-1.87151	-1.09115	1.9752	5.982	0.876333	-0.8	-6.4	2.96848	1.87949	1.60206
6298	0.363723	50	0.438034	Core	CD	7	Lasiopodomys	Mammalia	-1.72858	-1.07267	2.16851	5.982	1.69067	0.2	-5.7	2.96848	1.87949	1.60206
6299	0.381611	30	-0.0650812	Sub_edge	CD	7	Lasiopodomys	Mammalia	-2.00983	-1.09577	2.62416	5.982	0.249667	-1.9	-9	2.96848	1.87949	1.60206
6300	0.327947	26	0.858446	Sub_edge	CD	7	Lasiopodomys	Mammalia	-1.5165	-1.10039	1.80031	5.982	3.90433	2.4	-2.4	2.96848	1.87949	1.60206
6523	0.477014	40	-0.784605	Edge	CD	15	Microtus	Mammalia	-0.6451	0.0544962	-0.809337	7.219	7.87813	7.5	-12	2.95146	1.61345	1.60981
6524	0.478803	25	-0.692253	Edge	CD	15	Microtus	Mammalia	-0.658931	0.0822134	-0.800132	7.219	7.78367	7.3	-12	2.95146	1.61345	1.60981
6525	0.48238	39	-0.740497	Edge	CD	15	Microtus	Mammalia	-0.705037	0.0868329	-0.956619	7.219	7.822	7.4	-12.1	2.95146	1.61345	1.60981
6526	0.439449	13	-0.791497	Edge	CD	15	Microtus	Mammalia	-0.6451	0.0498767	-0.800132	7.219	7.83854	7.5	-11.8	2.95146	1.61345	1.60981
6527	0.464492	36	-0.714307	Edge	CD	15	Microtus	Mammalia	-0.705037	0.0868329	-0.956619	7.219	7.822	7.4	-12.1	2.95146	1.61345	1.60981
6528	0.497883	39	-0.799768	Sub_edge	CD	15	Microtus	Mammalia	-0.737311	0.276233	-0.85076	7.219	7.554	7.2	-11.1	2.95146	1.61345	1.60981
6529	0.494305	54	-0.799768	Sub_edge	CD	15	Microtus	Mammalia	-0.737311	0.276233	-0.85076	7.219	7.554	7.2	-11.1	2.95146	1.61345	1.60981
6530	0.474032	34	-0.78047	Sub_edge	CD	15	Microtus	Mammalia	-0.737311	0.276233	-0.85076	7.219	7.554	7.2	-11.1	2.95146	1.61345	1.60981
6531	0.474032	19	-0.798389	Sub_edge	CD	15	Microtus	Mammalia	-0.741922	0.303951	-0.855363	7.219	7.48267	7.1	-11	2.95146	1.61345	1.60981
6532	0.480591	27	-0.795632	Sub_edge	CD	15	Microtus	Mammalia	-0.741922	0.303951	-0.855363	7.219	7.48267	7.1	-11	2.95146	1.61345	1.60981
6533	0.476417	84	-0.81493	Edge	CD	15	Microtus	Mammalia	-0.612826	0.461015	-0.767914	7.219	9.18241	7.4	-6.6	2.95146	1.61345	1.60981
6981	0.530678	32	0.453197	Sub_edge	CD	12	Rhabdomys	Mammalia	0.217076	-1.67321	-1.03486	6.462	17.776	16.4	13.3	3.02469	1.81707	1.65167
6982	0.524715	28	0.520738	Sub_edge	CD	12	Rhabdomys	Mammalia	0.180192	-1.59929	-1.08549	6.462	17.425	15.9	12.9	3.02469	1.81707	1.65167
6983	0.524715	22	0.349817	Sub_edge	CD	12	Rhabdomys	Mammalia	0.230908	-1.67321	-1.04867	6.462	17.9457	16.5	13.6	3.02469	1.81707	1.65167
6984	0.53664	31	0.414601	Sub_edge	CD	12	Rhabdomys	Mammalia	0.258571	-1.70554	-1.02566	6.462	18.1997	16.8	13.8	3.02469	1.81707	1.65167
6985	0.524715	30	0.892906	Sub_edge	CD	12	Rhabdomys	Mammalia	0.157139	-1.5531	-1.11311	6.462	17.28	15.5	12.5	3.02469	1.81707	1.65167
6986	0.51279	34	0.301573	Sub_edge	CD	12	Rhabdomys	Mammalia	0.258571	-1.70554	-1.02566	6.462	18.1997	16.8	13.8	3.02469	1.81707	1.65167
6987	0.530678	15	0.615848	Sub_edge	CD	12	Rhabdomys	Mammalia	0.180192	-1.59929	-1.08549	6.462	17.425	15.9	12.9	3.02469	1.81707	1.65167
8634	0.374456	10	-0.31595	Edge	CD	6	Rana	Amphibians	0.378446	-0.522945	-0.772517	5.556	14.9827	14.6	11.3	3.51654	3.27696	1.65321
8635	0.23314	10	0.17476	Edge	CD	6	Rana	Amphibians	-0.119495	-1.07267	-0.758709	5.556	13.278	13	8.8	3.51654	3.27696	1.65321
8636	0.209886	10	0.894284	Edge	CD	6	Rana	Amphibians	-0.336192	-0.730823	-0.777119	5.556	10.2507	9.8	5.5	3.51654	3.27696	1.65321
8637	0.277264	10	2.19687	Edge	CD	6	Rana	Amphibians	-0.534446	-0.194958	-1.01645	5.556	6.389	6.3	2	3.51654	3.27696	1.65321
8333	0.156818	25	-0.813552	Core	CD	11	Hyla	Amphibians	0.502931	-0.998756	-0.372095	6.647	16.736	17.8	12.5	3.73838	4.1076	1.66276
8334	0.166955	21	-0.696388	Core	CD	11	Hyla	Amphibians	0.207855	-1.00799	-0.740299	6.647	16.3363	16.4	11.5	3.73838	4.1076	1.66276
8335	0.176495	25	-0.80666	Core	CD	11	Hyla	Amphibians	-0.078	-0.984897	-0.537787	6.647	14.8453	15.4	9.6	3.73838	4.1076	1.66276
8336	0.176495	16	-0.813552	Core	CD	11	Hyla	Amphibians	-0.045726	-0.827833	-0.680466	6.647	14.4617	14.5	8.6	3.73838	4.1076	1.66276
8337	0.197364	18	-0.613684	Core	CD	11	Hyla	Amphibians	-0.184043	-0.841692	-0.611428	6.647	13.9827	14.2	8.4	3.73838	4.1076	1.66276
8338	0.110309	18	-0.751524	Core	CD	11	Hyla	Amphibians	0.484489	0.100691	-0.385903	6.647	16.0103	15.4	9.5	3.73838	4.1076	1.66276
8339	0.127601	12	-0.809416	Core	CD	11	Hyla	Amphibians	0.383057	0.0498767	-0.496364	6.647	15.9185	15.4	9.4	3.73838	4.1076	1.66276
8340	0.119253	22	-0.816308	Core	CD	11	Hyla	Amphibians	0.203245	-0.204197	-0.528582	6.647	14.642	14.5	7.4	3.73838	4.1076	1.66276
8341	0.132968	15	-0.708793	Core	CD	11	Hyla	Amphibians	-0.202485	-0.245773	-0.280044	6.647	11.631	11.9	4.9	3.73838	4.1076	1.66276
8342	0.190805	16	-0.682604	Core	CD	11	Hyla	Amphibians	-0.492951	-0.388978	-0.086737	6.647	10.8393	11.2	2.3	3.73838	4.1076	1.66276
8343	0.181861	26	-0.649522	Core	CD	11	Hyla	Amphibians	-0.48834	-0.287349	-0.00389113	6.647	10.1407	10.1	1.1	3.73838	4.1076	1.66276
8344	0.16934	9	-0.678469	Core	CD	11	Hyla	Amphibians	-0.64971	-0.296588	-0.100545	6.647	8.59567	8.3	-6.3	3.73838	4.1076	1.66276
8345	0.0608192	36	-0.803903	Edge	CD	11	Hyla	Amphibians	0.0741487	0.5996	-0.450338	6.647	13.6137	14	6.8	3.73838	4.1076	1.66276
8346	0.146682	50	-0.659171	Edge	CD	11	Hyla	Amphibians	-0.267033	0.516449	-0.289249	6.647	10.8567	11.5	4.1	3.73838	4.1076	1.66276
8347	0.127601	30	-0.106433	Edge	CD	11	Hyla	Amphibians	-0.280865	0.576503	-0.487159	6.647	9.663	8.9	2.6	3.73838	4.1076	1.66276
8348	0.160992	33	-0.331112	Edge	CD	11	Hyla	Amphibians	-0.280865	0.691991	-0.169583	6.647	8.99133	8.5	1.9	3.73838	4.1076	1.66276
8349	0.0942102	52	0.30433	Isle	CD	11	Hyla	Amphibians	0.290845	-0.444413	-0.694273	6.647	13.9297	14.1	10.1	3.73838	4.1076	1.66276
8350	0.0816886	26	-0.799768	Isle	CD	11	Hyla	Amphibians	0.341562	0.627318	-0.487159	6.647	14.123	14.3	6.8	3.73838	4.1076	1.66276
8351	0.220619	48	-0.816308	Isle	CD	12	Hyla	Amphibians	-0.598994	0.230038	-0.873773	6.647	8.57917	7.9	-9.9	3.73838	4.1076	1.66276
8352	0.280842	30	-0.816308	Isle	CD	12	Hyla	Amphibians	-0.589773	0.230038	-0.892183	6.647	8.57375	8	-9.8	3.73838	4.1076	1.66276
8353	0.264146	32	-0.81493	Isle	CD	12	Hyla	Amphibians	-0.589773	0.230038	-0.892183	6.647	8.57375	8	-9.8	3.73838	4.1076	1.66276
8354	0.235526	35	-0.803903	Isle	CD	12	Hyla	Amphibians	-0.626657	0.239277	-0.836952	6.647	8.65767	7.9	-10.4	3.73838	4.1076	1.66276
8355	0.20929	52	-0.810795	Isle	CD	12	Hyla	Amphibians	-0.672763	0.202321	-0.781722	6.647	8.78967	7.9	-10.9	3.73838	4.1076	1.66276
8356	0.296345	29	-0.813552	Isle	CD	12	Hyla	Amphibians	-0.608215	0.243897	-0.878375	6.647	8.72767	7.9	-10.2	3.73838	4.1076	1.66276
8357	0.274879	28	-0.817687	Isle	CD	12	Hyla	Amphibians	-0.603605	0.230038	-0.88758	6.647	8.63667	8	-10.1	3.73838	4.1076	1.66276
8358	0.259376	39	-0.80666	Isle	CD	12	Hyla	Amphibians	-0.608215	0.239277	-0.905991	6.647	8.62067	7.9	-10.1	3.73838	4.1076	1.66276
8359	0.282631	40	-0.809416	Isle	CD	12	Hyla	Amphibians	-0.598994	0.220799	-0.901388	6.647	8.62402	7.9	-10.2	3.73838	4.1076	1.66276
8360	0.250432	38	-0.80666	Isle	CD	12	Hyla	Amphibians	-0.626657	0.239277	-0.873773	6.647	8.67963	7.9	-10.5	3.73838	4.1076	1.66276
8361	0.101962	19	-0.653657	Sub_edge	CD	11	Hyla	Amphibians	-0.271644	0.156126	0.111173	6.647	11.1813	11.1	3.8	3.73838	4.1076	1.66276
8362	0.0709558	29	-0.473087	Sub_edge	CD	11	Hyla	Amphibians	-0.290086	0.156126	-0.57921	6.647	10.6867	10.5	5.1	3.73838	4.1076	1.66276
8363	0.156818	18	-0.639873	Sub_edge	CD	11	Hyla	Amphibians	-0.539057	-0.222675	0.055942	6.647	9.76367	10.2	1.1	3.73838	4.1076	1.66276
8364	0.107924	23	-0.791497	Sub_edge	CD	11	Hyla	Amphibians	-0.336192	0.280853	-0.809337	6.647	9.50533	9.2	0.2	3.73838	4.1076	1.66276
7207	0.336891	47	1.65516	Edge	CD	7	Tamias	Mammalia	-1.53494	0.317809	-0.284647	6.107	-1.03267	-2.4	-24.2	3.30266	1.47359	1.66867
7208	0.333313	20	3.11902	Edge	CD	7	Tamias	Mammalia	-1.56721	0.400961	-0.358287	6.107	-1.63	-2.9	-24.5	3.30266	1.47359	1.66867
7209	0.353586	16	1.34364	Edge	CD	7	Tamias	Mammalia	-1.45195	0.156126	-0.10975	6.107	0.807	-0.9	-22.9	3.30266	1.47359	1.66867
7414	0.393536	25	-0.52271	Isle	CD	21	Charadrius	Birds	0.535205	-0.208817	-1.31101	7.398	16.972	16	13.7	3.5977	1.75199	1.67806
7415	0.405462	25	-0.803903	Isle	CD	21	Charadrius	Birds	1.30978	-2.04277	-0.454941	7.398	24.2298	24.2	22.3	3.5977	1.75199	1.67806
7416	0.459126	25	-0.376599	Isle	CD	21	Charadrius	Birds	0.4891	-1.51614	-1.34784	7.398	19.8373	17.9	15.9	3.5977	1.75199	1.67806
7417	0.465088	25	-0.803903	Core	CD	21	Charadrius	Birds	0.466047	-0.901746	-0.975029	7.398	16.8518	16.4	13.5	3.5977	1.75199	1.67806
7418	0.471051	25	-0.813552	Core	CD	21	Charadrius	Birds	0.392278	-1.18816	-0.721889	7.398	18.0157	17.2	13.4	3.5977	1.75199	1.67806
7419	0.471051	25	-0.231867	Core	CD	21	Charadrius	Birds	0.281624	-1.13734	-0.574607	7.398	16.2323	15.7	11.6	3.5977	1.75199	1.67806
7420	0.459126	13	-0.817687	Edge	CD	21	Charadrius	Birds	-0.460677	0.414819	-0.758709	7.398	8.634	7.9	-5.5	3.5977	1.75199	1.67806
7421	0.477014	15	-0.8232	Core	CD	21	Charadrius	Birds	-0.6451	-0.301207	-0.160378	7.398	9.948	10.1	0.7	3.5977	1.75199	1.67806
7422	0.482976	25	-0.81493	Core	CD	21	Charadrius	Birds	0.507542	-0.994136	-0.39971	7.398	18.9089	18.5	14.4	3.5977	1.75199	1.67806
7424	0.477014	14	-0.842498	Sub_edge	CD	21	Charadrius	Birds	-1.0831	-0.850931	0.700299	7.398	8.24733	7.5	-1.8	3.5977	1.75199	1.67806
7425	0.471051	25	-0.7722	Core	CD	21	Charadrius	Birds	1.0147	-2.65717	0.0881598	7.398	27.9177	26.1	23.3	3.5977	1.75199	1.67806
7426	0.453163	25	-0.81493	Island	CD	21	Charadrius	Birds	1.319	0.0129205	1.10993	7.398	21.6174	20.9	16.4	3.5977	1.75199	1.67806
7427	0.279053	15	-0.405546	Sub_edge	CD	10	Charadrius	Birds	0.535205	1.22324	-0.349082	7.398	9.133	8.2	-1.7	3.5977	1.75199	1.67806
7428	0.290978	15	-0.329734	Edge	CD	10	Charadrius	Birds	0.4891	0.230038	-0.505569	7.398	11.361	10	6.5	3.5977	1.75199	1.67806
7429	0.282631	15	0.479386	Edge	CD	10	Charadrius	Birds	0.111033	-1.41913	-0.395108	7.398	14.7437	12.9	8.2	3.5977	1.75199	1.67806
7430	0.285612	15	0.950798	Core	CD	10	Charadrius	Birds	-0.658931	-1.07267	-0.0959421	7.398	9.73667	8.6	-1.5	3.5977	1.75199	1.67806
7431	0.29873	15	-0.0292429	Sub_edge	CD	10	Charadrius	Birds	-0.363855	-1.105	1.23419	7.398	13.1237	12.9	-3.3	3.5977	1.75199	1.67806
7432	0.308866	10	-0.766686	Sub_edge	CD	10	Charadrius	Birds	0.719628	-1.51152	0.115775	7.398	23.305	22.4	15.8	3.5977	1.75199	1.67806
7539	0.287997	23	-0.21257	Isle	CD	7	Lanius	Birds	0.235519	-1.08191	-1.4675	6.982	15.6865	13.9	11.1	3.67624	1.80523	1.67852
7540	0.29396	12	-0.230489	Isle	CD	7	Lanius	Birds	0.309288	-1.23897	-1.21436	6.982	16.0387	15.1	12.3	3.67624	1.80523	1.67852
7541	0.382207	20	0.074137	Edge	CD	7	Lanius	Birds	0.369225	-1.61315	-0.827747	6.982	17.3173	15.8	11.6	3.67624	1.80523	1.67852
7542	0.346431	20	-0.150542	Sub_edge	CD	7	Lanius	Birds	0.300067	-1.86723	-0.385903	6.982	17.5743	16.4	11.5	3.67624	1.80523	1.67852
7329	0.497883	20	-0.816308	Edge	CD	10	Agelaius	Birds	0.419941	-0.998756	-0.675863	6.89	15.22	13.8	9.8	3.86332	1.9933	1.68529
7330	0.470455	20	0.268491	Core	CD	10	Agelaius	Birds	-0.234759	-1.24359	-0.303057	6.89	11.4263	10.5	3.7	3.86332	1.9933	1.68529
6052	0.16457	66	1.17961	Endemic	CD	8	Burramys	Mammalia	-0.00884145	1.07541	-0.988837	3.082	8.00933	6.6	3.9	3.46538	1.42801	1.70389
6053	0.355375	42	1.7737	Endemic	CD	8	Burramys	Mammalia	-0.15638	1.22786	-1.03026	3.082	6.82067	5.6	2.7	3.46538	1.42801	1.70389
6054	0.389362	120	1.01696	Endemic	CD	8	Burramys	Mammalia	-0.114884	0.987641	-1.02566	3.082	7.46067	6.6	3.7	3.46538	1.42801	1.70389
6055	0.394133	35	1.58486	Endemic	CD	8	Burramys	Mammalia	-0.188654	1.28791	-1.09009	3.082	6.22533	5.1	2.3	3.46538	1.42801	1.70389
6056	0.406058	69	1.66757	Endemic	CD	8	Burramys	Mammalia	-0.188654	1.28791	-1.09009	3.082	6.22533	5.1	2.3	3.46538	1.42801	1.70389
6057	0.379822	78	1.50491	Endemic	CD	8	Burramys	Mammalia	-0.188654	1.29715	-1.11311	3.082	6.138	5	2.2	3.46538	1.42801	1.70389
6058	0.397114	93	1.66067	Endemic	CD	8	Burramys	Mammalia	-0.179432	1.26943	-1.1039	3.082	6.38467	5.1	2.3	3.46538	1.42801	1.70389
6059	0.38817	17	1.39326	Endemic	CD	8	Burramys	Mammalia	-0.179432	1.26943	-1.1039	3.082	6.38467	5.1	2.3	3.46538	1.42801	1.70389
6060	0.409636	56	1.61381	Endemic	CD	8	Burramys	Mammalia	-0.179432	1.26943	-1.1039	3.082	6.38467	5.1	2.3	3.46538	1.42801	1.70389
6061	0.400095	59	1.60416	Endemic	CD	8	Burramys	Mammalia	-0.179432	1.26943	-1.1039	3.082	6.38467	5.1	2.3	3.46538	1.42801	1.70389
6062	0.360145	43	1.83573	Endemic	CD	8	Burramys	Mammalia	-0.207096	1.736	-1.01645	3.082	5.026	4	1.3	3.46538	1.42801	1.70389
6063	0.365512	44	1.61932	Endemic	CD	8	Burramys	Mammalia	-0.207096	1.736	-1.01645	3.082	5.026	4	1.3	3.46538	1.42801	1.70389
6064	0.370282	40	1.81368	Endemic	CD	8	Burramys	Mammalia	-0.0595577	1.50965	-0.882978	3.082	6.633	5.5	2.7	3.46538	1.42801	1.70389
8652	0.137738	30	2.74685	Core	CD	6	Rana	Amphibians	-1.23986	-0.444413	-0.487159	6.209	1.91267	0.4	-10.5	3.67624	3.64687	1.72016
8653	0.137141	30	2.74685	Core	CD	6	Rana	Amphibians	-1.23986	-0.444413	-0.487159	6.209	1.91267	0.4	-10.5	3.67624	3.64687	1.72016
8654	0.155029	31	2.72204	Core	CD	6	Rana	Amphibians	-1.47039	-0.121046	-0.929003	6.209	0.067	-1.7	-12.7	3.67624	3.64687	1.72016
8655	0.155626	31	2.72204	Core	CD	6	Rana	Amphibians	-1.47039	-0.121046	-0.929003	6.209	0.067	-1.7	-12.7	3.67624	3.64687	1.72016
8656	0.226582	22	2.58558	Core	CD	6	Rana	Amphibians	-1.47039	-0.121046	-0.929003	6.209	0.067	-1.7	-12.7	3.67624	3.64687	1.72016
8657	0.211079	28	2.61177	Core	CD	6	Rana	Amphibians	-1.47039	-0.121046	-0.929003	6.209	0.067	-1.7	-12.7	3.67624	3.64687	1.72016
8658	0.208693	28	2.61177	Core	CD	6	Rana	Amphibians	-1.47039	-0.121046	-0.929003	6.209	0.067	-1.7	-12.7	3.67624	3.64687	1.72016
8659	0.235526	30	2.89985	Core	CD	6	Rana	Amphibians	-1.2998	-0.333544	-0.565402	6.209	0.924	-0.5	-11.6	3.67624	3.64687	1.72016
8660	0.232544	30	2.89985	Core	CD	6	Rana	Amphibians	-1.2998	-0.333544	-0.565402	6.209	0.924	-0.5	-11.6	3.67624	3.64687	1.72016
8661	0.172917	30	2.18447	Core	CD	6	Rana	Amphibians	-1.23064	-0.190339	-0.648248	6.209	1.31133	-0.4	-14.4	3.67624	3.64687	1.72016
8662	0.173514	30	2.18447	Core	CD	6	Rana	Amphibians	-1.23064	-0.190339	-0.648248	6.209	1.31133	-0.4	-14.4	3.67624	3.64687	1.72016
8663	0.190805	21	2.31128	Core	CD	6	Rana	Amphibians	-1.23525	-0.158002	-0.662056	6.209	1.01	-0.5	-14.5	3.67624	3.64687	1.72016
8664	0.189613	21	2.31128	Core	CD	6	Rana	Amphibians	-1.23525	-0.158002	-0.662056	6.209	1.01	-0.5	-14.5	3.67624	3.64687	1.72016
8665	0.231948	30	2.14311	Core	CD	6	Rana	Amphibians	-1.23525	-0.158002	-0.662056	6.209	1.01	-0.5	-14.5	3.67624	3.64687	1.72016
8666	0.232544	30	2.14311	Core	CD	6	Rana	Amphibians	-1.23525	-0.158002	-0.662056	6.209	1.01	-0.5	-14.5	3.67624	3.64687	1.72016
8667	0.202731	24	1.94325	Core	CD	6	Rana	Amphibians	-1.23064	-0.190339	-0.648248	6.209	1.31133	-0.4	-14.4	3.67624	3.64687	1.72016
8668	0.205116	24	1.94325	Core	CD	6	Rana	Amphibians	-1.23064	-0.190339	-0.648248	6.209	1.31133	-0.4	-14.4	3.67624	3.64687	1.72016
8669	0.301115	25	0.865338	Core	CD	6	Rana	Amphibians	-0.907902	-0.786258	-0.215608	6.209	6.21	5.4	-8.7	3.67624	3.64687	1.72016
8670	0.298134	25	0.865338	Core	CD	6	Rana	Amphibians	-0.907902	-0.786258	-0.215608	6.209	6.21	5.4	-8.7	3.67624	3.64687	1.72016
8671	0.251028	30	0.551063	Core	CD	6	Rana	Amphibians	-0.843354	-0.966419	-0.036109	6.209	7.19633	6.5	-10	3.67624	3.64687	1.72016
8672	0.250432	30	0.551063	Core	CD	6	Rana	Amphibians	-0.843354	-0.966419	-0.036109	6.209	7.19633	6.5	-10	3.67624	3.64687	1.72016
8673	0.238507	30	2.2782	Core	CD	6	Rana	Amphibians	-1.20298	-0.0425138	-0.731094	6.209	0.862667	-0.5	-17.2	3.67624	3.64687	1.72016
8674	0.237314	30	2.2782	Core	CD	6	Rana	Amphibians	-1.20298	-0.0425138	-0.731094	6.209	0.862667	-0.5	-17.2	3.67624	3.64687	1.72016
8675	0.253414	30	2.10865	Core	CD	6	Rana	Amphibians	-1.20298	-0.0378943	-0.731094	6.209	0.925667	-0.5	-17.3	3.67624	3.64687	1.72016
8676	0.256395	30	2.10865	Core	CD	6	Rana	Amphibians	-1.20298	-0.0378943	-0.731094	6.209	0.925667	-0.5	-17.3	3.67624	3.64687	1.72016
8677	0.271898	30	2.21893	Core	CD	6	Rana	Amphibians	-1.15226	-0.139524	-0.685068	6.209	1.526	0.2	-16.5	3.67624	3.64687	1.72016
8678	0.274283	30	2.21893	Core	CD	6	Rana	Amphibians	-1.15226	-0.139524	-0.685068	6.209	1.526	0.2	-16.5	3.67624	3.64687	1.72016
8679	0.280246	30	2.21893	Core	CD	6	Rana	Amphibians	-1.15226	-0.139524	-0.685068	6.209	1.526	0.2	-16.5	3.67624	3.64687	1.72016
8680	0.280842	30	2.21893	Core	CD	6	Rana	Amphibians	-1.15226	-0.139524	-0.685068	6.209	1.526	0.2	-16.5	3.67624	3.64687	1.72016
8681	0.264743	30	2.3223	Core	CD	6	Rana	Amphibians	-1.20298	-0.0378943	-0.731094	6.209	0.925667	-0.5	-17.3	3.67624	3.64687	1.72016
8682	0.262358	30	2.3223	Core	CD	6	Rana	Amphibians	-1.20298	-0.0378943	-0.731094	6.209	0.925667	-0.5	-17.3	3.67624	3.64687	1.72016
8683	0.382803	30	0.400817	Core	CD	6	Rana	Amphibians	-0.631268	-0.0979482	-0.519377	6.209	6.17867	4.9	-11.6	3.67624	3.64687	1.72016
8684	0.381611	30	0.400817	Core	CD	6	Rana	Amphibians	-0.631268	-0.0979482	-0.519377	6.209	6.17867	4.9	-11.6	3.67624	3.64687	1.72016
8685	0.417387	24	0.220247	Core	CD	6	Rana	Amphibians	-0.64971	-0.0887091	-0.528582	6.209	6.18233	4.8	-11.7	3.67624	3.64687	1.72016
8686	0.387574	25	0.293302	Core	CD	6	Rana	Amphibians	-0.658931	-0.0332748	-0.537787	6.209	5.82133	4.5	-12	3.67624	3.64687	1.72016
8687	0.38817	25	0.293302	Core	CD	6	Rana	Amphibians	-0.658931	-0.0332748	-0.537787	6.209	5.82133	4.5	-12	3.67624	3.64687	1.72016
8688	0.387574	25	0.384277	Core	CD	6	Rana	Amphibians	-0.668152	0.00830094	-0.542389	6.209	5.376	4.2	-12.2	3.67624	3.64687	1.72016
8689	0.388766	25	0.384277	Core	CD	6	Rana	Amphibians	-0.668152	0.00830094	-0.542389	6.209	5.376	4.2	-12.2	3.67624	3.64687	1.72016
8690	0.369686	29	0.264356	Core	CD	6	Rana	Amphibians	-0.658931	-0.0332748	-0.537787	6.209	5.82133	4.5	-12	3.67624	3.64687	1.72016
8691	0.369089	26	0.264356	Core	CD	6	Rana	Amphibians	-0.658931	-0.0332748	-0.537787	6.209	5.82133	4.5	-12	3.67624	3.64687	1.72016
8692	0.396518	55	0.491792	Core	CD	6	Rana	Amphibians	-0.658931	-0.0332748	-0.537787	6.209	5.82133	4.5	-12	3.67624	3.64687	1.72016
8693	0.393536	55	0.491792	Core	CD	6	Rana	Amphibians	-0.658931	-0.0332748	-0.537787	6.209	5.82133	4.5	-12	3.67624	3.64687	1.72016
8694	0.239103	27	1.36156	Core	CD	6	Rana	Amphibians	-0.820301	0.151506	-0.639043	6.209	4.16133	2.7	-13.8	3.67624	3.64687	1.72016
8695	0.238507	27	1.36156	Core	CD	6	Rana	Amphibians	-0.820301	0.151506	-0.639043	6.209	4.16133	2.7	-13.8	3.67624	3.64687	1.72016
8696	0.298134	28	1.44013	Core	CD	6	Rana	Amphibians	-0.797248	0.123789	-0.629838	6.209	4.42233	3.1	-13.5	3.67624	3.64687	1.72016
8697	0.297537	28	1.44013	Core	CD	6	Rana	Amphibians	-0.797248	0.123789	-0.629838	6.209	4.42233	3.1	-13.5	3.67624	3.64687	1.72016
8698	0.369686	19	0.340168	Core	CD	6	Rana	Amphibians	-0.718869	-0.0425138	-0.57921	6.209	5.58367	4.2	-12.3	3.67624	3.64687	1.72016
8699	0.368493	19	0.340168	Core	CD	6	Rana	Amphibians	-0.718869	-0.0425138	-0.57921	6.209	5.58367	4.2	-12.3	3.67624	3.64687	1.72016
8700	0.327947	29	0.391169	Core	CD	6	Rana	Amphibians	-0.718869	-0.0425138	-0.57921	6.209	5.58367	4.2	-12.3	3.67624	3.64687	1.72016
8701	0.327947	29	0.391169	Core	CD	6	Rana	Amphibians	-0.718869	-0.0425138	-0.57921	6.209	5.58367	4.2	-12.3	3.67624	3.64687	1.72016
8702	0.375648	19	0.302951	Core	CD	6	Rana	Amphibians	-0.718869	-0.0425138	-0.57921	6.209	5.58367	4.2	-12.3	3.67624	3.64687	1.72016
8703	0.376245	19	0.302951	Core	CD	6	Rana	Amphibians	-0.718869	-0.0425138	-0.57921	6.209	5.58367	4.2	-12.3	3.67624	3.64687	1.72016
8704	0.349413	29	0.552441	Core	CD	6	Rana	Amphibians	-0.769585	0.0683548	-0.606825	6.209	4.887	3.5	-13.1	3.67624	3.64687	1.72016
8705	0.351798	29	0.552441	Core	CD	6	Rana	Amphibians	-0.769585	0.0683548	-0.606825	6.209	4.887	3.5	-13.1	3.67624	3.64687	1.72016
5622	0.248047	13	-0.761172	Core	CD	12	Lymnaea	Molluscs	-0.377687	0.354765	-1.09009	7.737	10.1627	9.9	2.3	3.40739	3.59239	1.72428
5623	0.193787	14	-0.809416	Sub_edge	CD	12	Lymnaea	Molluscs	-0.359245	0.350146	-1.15453	7.737	10.5737	10	2.1	3.40739	3.59239	1.72428
5624	0.269513	30	-0.80666	Sub_edge	CD	12	Lymnaea	Molluscs	-0.409961	0.391722	-1.14993	7.737	9.775	9.2	0.7	3.40739	3.59239	1.72428
5625	0.351798	32	-0.812173	Sub_edge	CD	12	Lymnaea	Molluscs	-0.391518	0.382483	-1.13152	7.737	9.819	9.4	0.9	3.40739	3.59239	1.72428
5626	0.267128	22	-0.81493	Sub_edge	CD	12	Lymnaea	Molluscs	-0.414571	0.382483	-1.1085	7.737	9.49633	9	0	3.40739	3.59239	1.72428
5627	0.203327	32	-0.809416	Edge	CD	12	Lymnaea	Molluscs	-0.331581	0.382483	-1.0993	7.737	9.46439	8.8	-0.4	3.40739	3.59239	1.72428
5628	0.193191	26	-0.81493	Edge	CD	12	Lymnaea	Molluscs	-0.350023	0.382483	-1.1039	7.737	9.452	8.7	-0.7	3.40739	3.59239	1.72428
5629	0.220619	32	-0.81493	Edge	CD	12	Lymnaea	Molluscs	-0.345413	0.40558	-1.05787	7.737	9.44333	8.7	-0.8	3.40739	3.59239	1.72428
5630	0.271898	24	-0.816308	Sub_edge	CD	12	Lymnaea	Molluscs	-0.363855	0.345526	-0.878375	7.737	9.69367	8.7	-0.9	3.40739	3.59239	1.72428
5631	0.255202	25	-0.80666	Sub_edge	CD	12	Lymnaea	Molluscs	-0.373076	0.350146	-0.86917	7.737	9.587	8.6	-0.8	3.40739	3.59239	1.72428
5632	0.187824	26	-0.795632	Core	CD	12	Lymnaea	Molluscs	-0.460677	0.239277	-0.625235	7.737	8.80133	8.1	-4.2	3.40739	3.59239	1.72428
5633	0.211675	27	-0.81493	Core	CD	12	Lymnaea	Molluscs	-0.451456	0.197702	-0.620633	7.737	8.985	8.3	-4.2	3.40739	3.59239	1.72428
5634	0.264743	27	-0.81493	Core	CD	12	Lymnaea	Molluscs	-0.446845	0.202321	-0.611428	7.737	9.01633	8.3	-4.5	3.40739	3.59239	1.72428
5635	0.0119253	56	-0.688117	Core	CD	9	Lymnaea	Molluscs	-1.11538	0.21156	-0.00389113	7.737	3.48	2.6	-22.4	3.40739	3.59239	1.72428
5636	0.220619	82	-0.704658	Core	CD	9	Lymnaea	Molluscs	-1.11999	0.193082	-0.00849368	7.737	3.54367	2.6	-22.3	3.40739	3.59239	1.72428
5637	0.202731	66	-0.697766	Core	CD	9	Lymnaea	Molluscs	-1.1246	0.202321	-0.0176988	7.737	3.43	2.6	-22.4	3.40739	3.59239	1.72428
5638	0.143104	75	-0.670198	Core	CD	9	Lymnaea	Molluscs	-1.11999	0.202321	-0.00849368	7.737	3.50667	2.6	-22.4	3.40739	3.59239	1.72428
5639	0.137141	85	-0.686739	Core	CD	9	Lymnaea	Molluscs	-1.12921	0.197702	-0.00389113	7.737	3.39767	2.5	-22.6	3.40739	3.59239	1.72428
5640	0.250432	47	-0.67709	Core	CD	9	Lymnaea	Molluscs	-1.14765	0.197702	-0.00389113	7.737	3.255	2.3	-22.8	3.40739	3.59239	1.72428
5641	0.00596267	81	-0.656414	Core	CD	9	Lymnaea	Molluscs	-1.15226	0.202321	-0.0130962	7.737	3.18967	2.2	-22.9	3.40739	3.59239	1.72428
5642	0.155029	76	-0.66882	Core	CD	9	Lymnaea	Molluscs	-1.15687	0.202321	-0.00389113	7.737	3.179	2.2	-22.9	3.40739	3.59239	1.72428
8235	0.387574	14	-0.717064	Core	CD	14	Alytes	Amphibians	0.396888	-0.291968	-0.731094	6.055	14.1977	14.1	10.7	3.40739	2.29469	1.72428
8236	0.411424	15	0.670984	Core	CD	14	Alytes	Amphibians	-0.299307	0.299331	-0.698876	6.055	9.80367	9.6	4.9	3.40739	2.29469	1.72428
8237	0.393536	28	0.874987	Core	CD	14	Alytes	Amphibians	-0.308528	0.239277	-1.14532	6.055	8.41467	7.7	3.8	3.40739	2.29469	1.72428
8238	0.393536	23	-0.750145	Edge	CD	14	Alytes	Amphibians	0.396888	-0.555281	-1.25578	6.055	15.5453	15	12.1	3.40739	2.29469	1.72428
8239	0.465088	24	0.366357	Sub_edge	CD	14	Alytes	Amphibians	-0.101053	-1.06343	-0.61603	6.055	13.1143	12.7	8.8	3.40739	2.29469	1.72428
8452	0.256991	27	-0.503412	Core	CD	13	Pelophylax	Amphibians	-0.520614	0.350146	-0.593017	6.567	8.10733	7.7	-1.7	3.64147	4.49197	1.72428
8453	0.217638	12	-0.606792	Core	CD	13	Pelophylax	Amphibians	-0.557499	0.0221595	-0.611428	6.567	8.50933	8.4	-3.3	3.64147	4.49197	1.72428
8454	0.23314	17	-0.619197	Core	CD	13	Pelophylax	Amphibians	-0.552888	-0.0101772	-0.606825	6.567	8.61033	8.5	-3.3	3.64147	4.49197	1.72428
8455	0.208693	15	-0.762551	Core	CD	13	Pelophylax	Amphibians	-0.437624	0.11917	-0.666658	6.567	9.312	8.7	-1.7	3.64147	4.49197	1.72428
8456	0.152644	25	-0.721199	Core	CD	13	Pelophylax	Amphibians	-0.428403	0.174604	-0.675863	6.567	9.27367	8.6	-1.8	3.64147	4.49197	1.72428
8457	0.212867	16	-0.774956	Core	CD	13	Pelophylax	Amphibians	-0.428403	0.169984	-0.666658	6.567	9.17067	8.6	-2	3.64147	4.49197	1.72428
8458	0.247451	49	-0.78047	Core	CD	13	Pelophylax	Amphibians	-0.451456	0.0868329	-0.643645	6.567	9.16367	8.6	-2.3	3.64147	4.49197	1.72428
8459	0.163377	47	-0.78874	Core	CD	13	Pelophylax	Amphibians	-0.428403	0.169984	-0.662056	6.567	9.08833	8.6	-2.2	3.64147	4.49197	1.72428
8460	0.241488	15	-0.791497	Core	CD	13	Pelophylax	Amphibians	-0.433014	0.142267	-0.643645	6.567	9.122	8.6	-2.2	3.64147	4.49197	1.72428
8461	0.185439	19	-0.799768	Core	CD	13	Pelophylax	Amphibians	-0.433014	0.169984	-0.657453	6.567	9.08733	8.6	-2.3	3.64147	4.49197	1.72428
8462	0.211079	26	-0.732226	Core	CD	13	Pelophylax	Amphibians	-0.539057	-0.0794701	-0.583812	6.567	9.139	8.7	-6.5	3.64147	4.49197	1.72428
8463	0.196172	32	-0.714307	Core	CD	13	Pelophylax	Amphibians	-0.506783	0.0637353	-0.551594	6.567	8.575	8.2	-4.4	3.64147	4.49197	1.72428
8464	0.17411	30	-0.710172	Core	CD	13	Pelophylax	Amphibians	-0.571331	0.0729743	-0.662056	6.567	8.60433	8.2	-8	3.64147	4.49197	1.72428
8465	0.0679745	39	-0.813552	Edge	CD	13	Pelophylax	Amphibians	-0.594383	0.11455	-0.809337	6.567	7.97311	7.8	-13.7	3.64147	4.49197	1.72428
8466	0.149067	68	-0.748767	Edge	CD	13	Pelophylax	Amphibians	-0.594383	0.21156	-0.809337	6.567	7.91833	7.5	-14.2	3.64147	4.49197	1.72428
8467	0.152048	42	-0.726713	Edge	CD	13	Pelophylax	Amphibians	-0.594383	0.225419	-0.800132	6.567	7.86833	7.5	-14.2	3.64147	4.49197	1.72428
8468	0.0983841	38	-0.728091	Edge	CD	13	Pelophylax	Amphibians	-0.589773	0.248516	-0.800132	6.567	7.70367	7.5	-14.3	3.64147	4.49197	1.72428
8469	0.124024	27	-0.741875	Edge	CD	13	Pelophylax	Amphibians	-0.594383	0.225419	-0.800132	6.567	7.86833	7.5	-14.2	3.64147	4.49197	1.72428
8470	0.142508	38	-0.740497	Edge	CD	13	Pelophylax	Amphibians	-0.594383	0.21618	-0.800132	6.567	7.93767	7.5	-14.2	3.64147	4.49197	1.72428
8471	0.147874	83	-0.752902	Edge	CD	13	Pelophylax	Amphibians	-0.594383	0.21618	-0.800132	6.567	7.93767	7.5	-14.2	3.64147	4.49197	1.72428
8472	0.0858625	40	-0.743253	Edge	CD	13	Pelophylax	Amphibians	-0.594383	0.234658	-0.800132	6.567	7.78367	7.5	-14.3	3.64147	4.49197	1.72428
8473	0.110309	41	-0.744632	Edge	CD	13	Pelophylax	Amphibians	-0.594383	0.234658	-0.800132	6.567	7.78367	7.5	-14.3	3.64147	4.49197	1.72428
8474	0.146682	31	-0.765308	Edge	CD	13	Pelophylax	Amphibians	-0.594383	0.21618	-0.800132	6.567	7.93767	7.5	-14.2	3.64147	4.49197	1.72428
8475	0.0804961	47	-0.74601	Edge	CD	13	Pelophylax	Amphibians	-0.589773	0.230038	-0.800132	6.567	7.83967	7.5	-14.4	3.64147	4.49197	1.72428
8476	0.0816886	50	-0.776335	Edge	CD	13	Pelophylax	Amphibians	-0.585162	0.234658	-0.790927	6.567	7.748	7.5	-14.4	3.64147	4.49197	1.72428
8477	0.069167	37	-0.761172	Edge	CD	13	Pelophylax	Amphibians	-0.705037	0.345526	-0.846158	6.567	7.48	7.1	-10.1	3.64147	4.49197	1.72428
8478	0.0560491	24	-0.765308	Edge	CD	13	Pelophylax	Amphibians	-0.709648	0.327048	-0.841555	6.567	7.51033	7.1	-10.4	3.64147	4.49197	1.72428
8479	0.00655894	40	-0.765308	Edge	CD	13	Pelophylax	Amphibians	-0.640489	0.0775938	-0.827747	6.567	8.08437	7.5	-11.8	3.64147	4.49197	1.72428
8480	0.00954027	33	-0.802524	Edge	CD	13	Pelophylax	Amphibians	-0.640489	0.0775938	-0.827747	6.567	8.08437	7.5	-11.8	3.64147	4.49197	1.72428
8481	0.0936139	35	-0.708793	Island	CD	13	Pelophylax	Amphibians	-0.654321	0.183843	-0.836952	6.567	8.51867	7.7	-12	3.64147	4.49197	1.72428
8482	0.0763222	33	-0.706037	Island	CD	13	Pelophylax	Amphibians	-0.654321	0.183843	-0.836952	6.567	8.51867	7.7	-12	3.64147	4.49197	1.72428
8483	0.0614155	37	-0.81493	Island	CD	13	Pelophylax	Amphibians	-0.64971	0.169984	-0.836952	6.567	9.0875	8	-11.1	3.64147	4.49197	1.72428
8484	0.0661857	44	-0.81493	Island	CD	13	Pelophylax	Amphibians	-0.64971	0.169984	-0.836952	6.567	9.0875	8	-11.1	3.64147	4.49197	1.72428
8485	0.0834774	32	-0.80666	Island	CD	13	Pelophylax	Amphibians	-0.640489	0.142267	-0.836952	6.567	8.85208	8	-11.4	3.64147	4.49197	1.72428
8486	0.0894401	35	-0.813552	Island	CD	13	Pelophylax	Amphibians	-0.640489	0.142267	-0.836952	6.567	8.86574	8	-11.5	3.64147	4.49197	1.72428
8487	0.166359	22	-0.813552	Island	CD	13	Pelophylax	Amphibians	-0.617436	0.220799	-0.910593	6.567	8.68667	8	-10.7	3.64147	4.49197	1.72428
8488	0.153837	50	-0.813552	Island	CD	13	Pelophylax	Amphibians	-0.617436	0.220799	-0.910593	6.567	8.68667	8	-10.7	3.64147	4.49197	1.72428
8489	0.135949	38	-0.773578	Island	CD	13	Pelophylax	Amphibians	-0.640489	0.169984	-0.83235	6.567	8.58767	7.9	-12	3.64147	4.49197	1.72428
8490	0.104943	40	-0.799768	Island	CD	13	Pelophylax	Amphibians	-0.635879	0.151506	-0.83235	6.567	8.739	7.9	-11.7	3.64147	4.49197	1.72428
8491	0.0846699	35	-0.71155	Island	CD	13	Pelophylax	Amphibians	-0.640489	0.188462	-0.786324	6.567	8.12133	7.7	-12.7	3.64147	4.49197	1.72428
8492	0.0852662	20	-0.708793	Island	CD	13	Pelophylax	Amphibians	-0.640489	0.188462	-0.786324	6.567	8.12133	7.7	-12.7	3.64147	4.49197	1.72428
8493	0.087055	19	-0.682604	Island	CD	13	Pelophylax	Amphibians	-0.640489	0.188462	-0.786324	6.567	8.12133	7.7	-12.7	3.64147	4.49197	1.72428
8494	0.0441238	44	-0.813552	Island	CD	13	Pelophylax	Amphibians	-0.539057	0.0822134	-0.767914	6.567	8.66603	8.2	-13.1	3.64147	4.49197	1.72428
8495	0.0632043	29	-0.813552	Island	CD	13	Pelophylax	Amphibians	-0.539057	0.0822134	-0.763312	6.567	8.59924	8.2	-13.1	3.64147	4.49197	1.72428
8496	0.0566454	25	-0.766686	Island	CD	13	Pelophylax	Amphibians	-0.575941	0.146887	-0.721889	6.567	8.07841	7.9	-13.8	3.64147	4.49197	1.72428
8497	0.0441238	29	-0.787362	Island	CD	13	Pelophylax	Amphibians	-0.575941	0.146887	-0.721889	6.567	8.07841	7.9	-13.8	3.64147	4.49197	1.72428
8498	0.0316022	37	-0.78047	Island	CD	13	Pelophylax	Amphibians	-0.626657	0.0914524	-0.689671	6.567	7.82967	7.8	-13.6	3.64147	4.49197	1.72428
8499	0.0590304	26	-0.768064	Island	CD	13	Pelophylax	Amphibians	-0.626657	0.0914524	-0.689671	6.567	7.82967	7.8	-13.6	3.64147	4.49197	1.72428
8500	0.0775147	40	-0.783227	Island	CD	13	Pelophylax	Amphibians	-0.658931	0.109931	-0.662056	6.567	7.788	7.7	-13.8	3.64147	4.49197	1.72428
8501	0.0793035	16	-0.784605	Island	CD	13	Pelophylax	Amphibians	-0.658931	0.109931	-0.662056	6.567	7.788	7.7	-13.8	3.64147	4.49197	1.72428
8502	0.0804961	19	-0.801146	Island	CD	13	Pelophylax	Amphibians	-0.658931	0.109931	-0.666658	6.567	7.754	7.8	-13.8	3.64147	4.49197	1.72428
8503	0.0477014	26	-0.798389	Island	CD	13	Pelophylax	Amphibians	-0.681984	0.128409	-0.629838	6.567	7.71389	7.7	-13.9	3.64147	4.49197	1.72428
8504	0.0942102	41	-0.808038	Isle	CD	13	Pelophylax	Amphibians	-0.677374	0.21156	-0.758709	6.567	8.72233	7.8	-10.8	3.64147	4.49197	1.72428
8505	0.0798998	35	-0.790119	Isle	CD	13	Pelophylax	Amphibians	-0.672763	0.21618	-0.767914	6.567	8.705	7.8	-10.7	3.64147	4.49197	1.72428
8506	0.11985	54	-0.81493	Isle	CD	13	Pelophylax	Amphibians	-0.594383	0.230038	-0.88758	6.567	8.63133	8	-9.8	3.64147	4.49197	1.72428
8507	0.121042	39	-0.812173	Isle	CD	13	Pelophylax	Amphibians	-0.589773	0.230038	-0.892183	6.567	8.57375	8	-9.8	3.64147	4.49197	1.72428
8508	0.118061	40	-0.817687	Isle	CD	13	Pelophylax	Amphibians	-0.594383	0.206941	-0.882978	6.567	8.61212	8	-9.8	3.64147	4.49197	1.72428
8509	0.121638	41	-0.799768	Isle	CD	13	Pelophylax	Amphibians	-0.585162	0.202321	-0.901388	6.567	8.70451	7.9	-9.7	3.64147	4.49197	1.72428
8510	0.128197	38	-0.799768	Isle	CD	13	Pelophylax	Amphibians	-0.585162	0.202321	-0.901388	6.567	8.70451	7.9	-9.7	3.64147	4.49197	1.72428
8511	0.148471	35	-0.763929	Isle	CD	13	Pelophylax	Amphibians	-0.557499	0.276233	-0.892183	6.567	8.494	7.9	-9.2	3.64147	4.49197	1.72428
8512	0.147278	37	-0.773578	Isle	CD	13	Pelophylax	Amphibians	-0.552888	0.299331	-0.892183	6.567	8.41889	7.8	-9.3	3.64147	4.49197	1.72428
8513	0.0632043	35	-0.81493	Isle	CD	13	Pelophylax	Amphibians	-0.608215	0.243897	-1.04407	6.567	9.01667	8	-9.4	3.64147	4.49197	1.72428
8514	0.0572416	37	-0.81493	Isle	CD	13	Pelophylax	Amphibians	-0.608215	0.243897	-1.04407	6.567	9.01667	8	-9.4	3.64147	4.49197	1.72428
8515	0.102558	21	-0.78874	Isle	CD	13	Pelophylax	Amphibians	-0.589773	0.271614	-1.04867	6.567	8.55417	8	-9.3	3.64147	4.49197	1.72428
8516	0.116272	38	-0.795632	Isle	CD	13	Pelophylax	Amphibians	-0.594383	0.280853	-1.04867	6.567	8.55238	7.9	-9.4	3.64147	4.49197	1.72428
8517	0.107924	38	-0.81493	Isle	CD	13	Pelophylax	Amphibians	-0.612826	0.105311	-0.841555	6.567	8.70303	8	-12	3.64147	4.49197	1.72428
8518	0.0906326	35	-0.797011	Isle	CD	13	Pelophylax	Amphibians	-0.589773	0.290092	-1.03026	6.567	8.49861	7.9	-9.1	3.64147	4.49197	1.72428
8519	0.10375	40	-0.809416	Isle	CD	13	Pelophylax	Amphibians	-0.589773	0.290092	-1.03026	6.567	8.49861	7.9	-9.1	3.64147	4.49197	1.72428
8520	0.100769	39	-0.81493	Isle	CD	13	Pelophylax	Amphibians	-0.612826	0.100691	-0.836952	6.567	8.69167	8	-12	3.64147	4.49197	1.72428
8521	0.105539	39	-0.700523	Isle	CD	13	Pelophylax	Amphibians	-0.635879	0.285473	-1.05327	6.567	8.30133	7.6	-10.2	3.64147	4.49197	1.72428
8522	0.102558	36	-0.73774	Isle	CD	13	Pelophylax	Amphibians	-0.635879	0.285473	-1.05327	6.567	8.30133	7.6	-10.2	3.64147	4.49197	1.72428
8523	0.0638006	35	-0.7722	Isle	CD	13	Pelophylax	Amphibians	-0.635879	0.276233	-0.965824	6.567	8.16633	7.5	-9.7	3.64147	4.49197	1.72428
8524	0.104347	41	-0.792876	Isle	CD	13	Pelophylax	Amphibians	-0.589773	0.179223	-0.942811	6.567	8.99167	8.1	-10.8	3.64147	4.49197	1.72428
8525	0.124024	39	-0.787362	Isle	CD	13	Pelophylax	Amphibians	-0.594383	0.179223	-0.942811	6.567	8.925	8.1	-10.8	3.64147	4.49197	1.72428
8526	0.026832	31	-0.759794	Sub_edge	CD	13	Pelophylax	Amphibians	-0.529835	0.516449	-0.919798	6.567	8.209	7.6	-7.4	3.64147	4.49197	1.72428
8527	0.0399499	38	-0.765308	Sub_edge	CD	13	Pelophylax	Amphibians	-0.548278	0.465634	-0.947414	6.567	8.106	7.6	-8	3.64147	4.49197	1.72428
8528	0.0310059	46	-0.791497	Sub_edge	CD	13	Pelophylax	Amphibians	-0.543667	0.424058	-0.956619	6.567	8.24091	7.8	-8	3.64147	4.49197	1.72428
8529	0.0238507	39	-0.809416	Sub_edge	CD	13	Pelophylax	Amphibians	-0.492951	0.493351	-0.901388	6.567	8.49933	7.8	-6.3	3.64147	4.49197	1.72428
8530	0.0560491	36	-0.795632	Sub_edge	CD	13	Pelophylax	Amphibians	-0.497562	0.497971	-0.896786	6.567	8.458	7.8	-6.1	3.64147	4.49197	1.72428
8638	0.29873	16	-0.817687	Core	CD	6	Rana	Amphibians	-0.188654	0.0822134	-0.339877	5.279	13.1441	13.4	6.4	3.16435	3.58472	1.72428
8639	0.100769	25	-0.648144	Edge	CD	6	Rana	Amphibians	-0.202485	0.234658	-0.0223013	5.279	11.9073	12.1	5.3	3.16435	3.58472	1.72428
8640	0.0989803	28	-0.613684	Edge	CD	6	Rana	Amphibians	-0.253201	0.225419	-0.0637243	5.279	11.6007	11.6	4.7	3.16435	3.58472	1.72428
8641	0.131775	20	0.436656	Edge	CD	6	Rana	Amphibians	-0.419182	0.0960719	-0.100545	5.279	10.544	10	2.9	3.16435	3.58472	1.72428
8642	0.107924	30	-0.548899	Edge	CD	6	Rana	Amphibians	-0.193264	0.299331	0.0605445	5.279	11.4633	11.3	4.4	3.16435	3.58472	1.72428
8643	0.109117	14	0.32087	Edge	CD	6	Rana	Amphibians	-0.262423	0.391722	0.00991652	5.279	10.9127	10.4	3.3	3.16435	3.58472	1.72428
8644	0.141315	32	-0.0705948	Edge	CD	6	Rana	Amphibians	-0.142548	0.400961	0.0283267	5.279	11.8793	11.8	4.7	3.16435	3.58472	1.72428
8645	0.138334	24	-0.770821	Sub_edge	CD	6	Rana	Amphibians	-0.285475	0.0129205	-0.132762	5.279	12.6127	12.6	5.9	3.16435	3.58472	1.72428
6487	0.513386	41	-0.127109	Sub_edge	CD	11	Mastomys	Mammalia	1.44349	-1.17892	-0.0775319	7.14	24.822	23.1	21.5	2.86332	1.46374	1.75259
6488	0.523523	12	-0.114704	Sub_edge	CD	11	Mastomys	Mammalia	1.42966	-1.15582	-0.137365	7.14	24.7057	23.1	21.5	2.86332	1.46374	1.75259
6489	0.5271	13	-0.11746	Sub_edge	CD	11	Mastomys	Mammalia	1.42966	-1.15582	-0.137365	7.14	24.7057	23.1	21.5	2.86332	1.46374	1.75259
6490	0.519349	29	-0.129866	Sub_edge	CD	11	Mastomys	Mammalia	1.44349	-1.17892	-0.0775319	7.14	24.822	23.1	21.5	2.86332	1.46374	1.75259
6491	0.503846	27	-0.127109	Sub_edge	CD	11	Mastomys	Mammalia	1.44349	-1.17892	-0.0775319	7.14	24.822	23.1	21.5	2.86332	1.46374	1.75259
6492	0.504442	28	-0.127109	Sub_edge	CD	11	Mastomys	Mammalia	1.44349	-1.17892	-0.0775319	7.14	24.822	23.1	21.5	2.86332	1.46374	1.75259
6493	0.499672	31	-0.127109	Sub_edge	CD	11	Mastomys	Mammalia	1.44349	-1.17892	-0.0775319	7.14	24.822	23.1	21.5	2.86332	1.46374	1.75259
6494	0.514579	16	-0.116082	Sub_edge	CD	11	Mastomys	Mammalia	1.46193	-1.06343	-0.0130962	7.14	24.2443	22.7	21.1	2.86332	1.46374	1.75259
8281	0.385189	24	2.20652	Endemic	CD	10	Bufo	Amphibians	-0.345413	-0.347403	-0.643645	4.023	6.92933	5.7	-3	3.73838	4.01485	1.75587
8282	0.417983	24	2.10038	Endemic	CD	10	Bufo	Amphibians	-0.359245	-0.3705	-0.639043	4.023	6.87833	5.7	-3.1	3.73838	4.01485	1.75587
8283	0.40248	30	2.27544	Endemic	CD	10	Bufo	Amphibians	-0.359245	-0.3705	-0.639043	4.023	6.87833	5.7	-3.1	3.73838	4.01485	1.75587
8284	0.400095	28	2.35676	Endemic	CD	10	Bufo	Amphibians	-0.386908	-0.458271	-0.65285	4.023	6.45367	5.8	-3	3.73838	4.01485	1.75587
8285	0.324966	34	3.13694	Endemic	CD	10	Bufo	Amphibians	-0.751143	-0.167241	-0.975029	4.023	2.56067	2.1	-6.9	3.73838	4.01485	1.75587
8286	0.261761	33	3.70346	Endemic	CD	10	Bufo	Amphibians	-0.944786	0.266994	-1.11771	4.023	-0.516	-0.7	-9.8	3.73838	4.01485	1.75587
8287	0.382803	32	3.7007	Endemic	CD	10	Bufo	Amphibians	-0.944786	0.266994	-1.11771	4.023	-0.516	-0.7	-9.8	3.73838	4.01485	1.75587
8288	0.33868	40	3.5284	Endemic	CD	10	Bufo	Amphibians	-0.884849	0.0452572	-1.07628	4.023	0.685333	0.4	-8.6	3.73838	4.01485	1.75587
8289	0.20452	31	2.93294	Endemic	CD	10	Bufo	Amphibians	-0.866407	-0.0887091	-1.06248	4.023	1.24233	1.1	-7.9	3.73838	4.01485	1.75587
8290	0.428716	36	2.72066	Endemic	CD	10	Bufo	Amphibians	-0.603605	-0.245773	-0.846158	4.023	4.43433	3.6	-5.4	3.73838	4.01485	1.75587
8291	0.334506	34	3.2927	Endemic	CD	10	Bufo	Amphibians	-0.852575	0.026779	-1.05787	4.023	0.874333	0.7	-8.2	3.73838	4.01485	1.75587
8292	0.0775147	30	3.58078	Endemic	CD	10	Bufo	Amphibians	-0.954008	0.11455	-1.12231	4.023	-0.0123333	-0.3	-9.4	3.73838	4.01485	1.75587
8293	0.234333	40	2.89985	Endemic	CD	10	Bufo	Amphibians	-0.903291	0.01754	-1.08549	4.023	0.783	0.5	-8.6	3.73838	4.01485	1.75587
8294	0.394729	31	2.74961	Endemic	CD	10	Bufo	Amphibians	-0.56672	-0.264251	-0.818542	4.023	4.496	3.8	-5.2	3.73838	4.01485	1.75587
8295	0.0554528	30	3.64695	Endemic	CD	10	Bufo	Amphibians	-0.954008	0.11455	-1.12231	4.023	-0.0123333	-0.3	-9.4	3.73838	4.01485	1.75587
8296	0.0494902	30	3.64419	Endemic	CD	10	Bufo	Amphibians	-0.954008	0.11455	-1.12231	4.023	-0.0123333	-0.3	-9.4	3.73838	4.01485	1.75587
8297	0.0733409	34	3.29683	Endemic	CD	10	Bufo	Amphibians	-0.986282	0.230038	-1.14532	4.023	-0.25	-0.9	-9.9	3.73838	4.01485	1.75587
8298	0.11508	36	3.26651	Endemic	CD	10	Bufo	Amphibians	-0.880239	-0.116426	-1.04867	4.023	1.145	1.1	-8	3.73838	4.01485	1.75587
8299	0.178284	40	3.14521	Endemic	CD	10	Bufo	Amphibians	-0.797248	-0.227295	-0.979631	4.023	2.36567	2.1	-6.9	3.73838	4.01485	1.75587
8300	0.125812	35	3.41675	Endemic	CD	10	Bufo	Amphibians	-0.880239	-0.116426	-1.04867	4.023	1.145	1.1	-8	3.73838	4.01485	1.75587
8301	0.23314	36	3.3437	Endemic	CD	10	Bufo	Amphibians	-0.843354	-0.0840896	-1.03026	4.023	1.448	1.2	-7.9	3.73838	4.01485	1.75587
8302	0.279649	32	3.39332	Endemic	CD	10	Bufo	Amphibians	-0.843354	-0.0840896	-1.03026	4.023	1.448	1.2	-7.9	3.73838	4.01485	1.75587
8303	0.336891	30	3.32302	Endemic	CD	10	Bufo	Amphibians	-0.880239	-0.000938109	-1.04867	4.023	0.961667	0.7	-8.5	3.73838	4.01485	1.75587
8304	0.437064	31	3.47051	Endemic	CD	10	Bufo	Amphibians	-0.912513	-0.0101772	-1.06248	4.023	0.712667	0.5	-8.7	3.73838	4.01485	1.75587
8592	0.438853	31	1.23337	Core	CD	6	Rana	Amphibians	-0.317749	0.451775	-0.441133	5.892	4.39467	3.5	-2.1	3.40739	3.21114	1.75587
8593	0.391151	23	1.47321	Core	CD	6	Rana	Amphibians	-0.308528	0.465634	-0.445736	5.892	4.69867	3.6	-1.8	3.40739	3.21114	1.75587
8594	0.403077	30	1.47321	Core	CD	6	Rana	Amphibians	-0.308528	0.465634	-0.445736	5.892	4.69867	3.6	-1.8	3.40739	3.21114	1.75587
8595	0.320792	25	1.34502	Core	CD	6	Rana	Amphibians	-0.40535	0.0775938	-0.477954	5.892	4.69967	4.3	-1.2	3.40739	3.21114	1.75587
8596	0.305885	25	1.50905	Core	CD	6	Rana	Amphibians	-0.151769	0.849055	-0.349082	5.892	4.728	3.6	-1.8	3.40739	3.21114	1.75587
8597	0.319003	30	1.36156	Core	CD	6	Rana	Amphibians	-0.193264	0.775142	-0.3813	5.892	4.439	3.6	-1.8	3.40739	3.21114	1.75587
8598	0.392344	27	0.271248	Core	CD	6	Rana	Amphibians	0.194023	0.918348	-0.238621	5.892	7.209	6.3	-0.2	3.40739	3.21114	1.75587
8599	0.305289	29	1.07485	Core	CD	6	Rana	Amphibians	0.512153	2.27187	-0.284647	5.892	5.481	4.6	-8.1	3.40739	3.21114	1.75587
8600	0.194383	22	1.05418	Core	CD	6	Rana	Amphibians	-0.151769	1.30177	-0.473351	5.892	5.29733	3.6	-10.9	3.40739	3.21114	1.75587
8601	0.34345	32	1.2568	Edge	CD	6	Rana	Amphibians	-0.165601	-0.352022	-0.335275	5.892	7.75833	7.2	0.6	3.40739	3.21114	1.75587
8602	0.304693	25	1.30643	Edge	CD	6	Rana	Amphibians	0.341562	2.58138	-0.151173	5.892	3.42767	2.4	-11.1	3.40739	3.21114	1.75587
8603	0.29873	22	1.26232	Edge	CD	6	Rana	Amphibians	0.341562	2.58138	-0.151173	5.892	3.42767	2.4	-11.1	3.40739	3.21114	1.75587
8604	0.329736	25	1.82057	Sub_edge	CD	6	Rana	Amphibians	-0.460677	0.539547	-0.602222	5.892	2.641	2.2	-3.4	3.40739	3.21114	1.75587
8605	0.292171	22	1.88397	Sub_edge	CD	6	Rana	Amphibians	0.198634	2.70148	-0.252429	5.892	0.943333	0.9	-12.7	3.40739	3.21114	1.75587
8606	0.293363	30	1.8316	Sub_edge	CD	6	Rana	Amphibians	0.207855	2.5398	-0.252429	5.892	2.206	1.6	-12.1	3.40739	3.21114	1.75587
8607	0.258184	30	1.64275	Sub_edge	CD	6	Rana	Amphibians	0.309288	2.7292	-0.192596	5.892	2.262	1.7	-11.9	3.40739	3.21114	1.75587
8646	0.185439	41	-0.648144	Core	CD	6	Rana	Amphibians	-0.617436	-0.301207	-0.100545	6.63	8.849	8.3	-4.9	3.64147	4.32811	1.75587
8647	0.364319	18	-0.471709	Edge	CD	6	Rana	Amphibians	-0.253201	-0.148763	0.138788	6.63	12.6847	12.4	5.8	3.64147	4.32811	1.75587
8648	0.237911	40	-0.067838	Edge	CD	6	Rana	Amphibians	-0.262423	0.922967	-0.14657	6.63	8.733	8	1.4	3.64147	4.32811	1.75587
8649	0.226582	34	-0.787362	Edge	CD	6	Rana	Amphibians	-0.386908	0.340907	-0.855363	6.63	9.10633	8.4	-1.2	3.64147	4.32811	1.75587
8650	0	12	-0.801146	Edge	CD	6	Rana	Amphibians	-0.880239	0.0129205	-0.372095	6.63	5.80433	5.3	-20.6	3.64147	4.32811	1.75587
8651	0.438853	11	-0.762551	Island	CD	6	Rana	Amphibians	-0.391518	0.179223	-1.25578	6.63	10.3963	9.6	1.8	3.64147	4.32811	1.75587
8531	0.387574	21	-0.790119	Core	CD	8	Rana	Amphibians	-0.373076	0.317809	-0.85076	7.17	9.33933	8.6	-0.9	3.60369	4.08179	1.76343
8532	0.387574	20	-0.797011	Core	CD	8	Rana	Amphibians	-0.373076	0.317809	-0.85076	7.17	9.195	8.6	-1	3.60369	4.08179	1.76343
8533	0.393536	21	-0.797011	Core	CD	8	Rana	Amphibians	-0.373076	0.317809	-0.85076	7.17	9.195	8.6	-1	3.60369	4.08179	1.76343
8534	0.369686	16	-0.797011	Core	CD	8	Rana	Amphibians	-0.377687	0.322429	-0.846158	7.17	9.154	8.6	-1	3.60369	4.08179	1.76343
8535	0.35776	19	-0.797011	Core	CD	8	Rana	Amphibians	-0.373076	0.317809	-0.85076	7.17	9.195	8.6	-1	3.60369	4.08179	1.76343
8536	0.375648	14	-0.794254	Core	CD	8	Rana	Amphibians	-0.373076	0.317809	-0.85076	7.17	9.195	8.6	-1	3.60369	4.08179	1.76343
8537	0.393536	21	-0.798389	Core	CD	8	Rana	Amphibians	-0.373076	0.317809	-0.846158	7.17	9.18667	8.6	-1	3.60369	4.08179	1.76343
8538	0.411424	20	-0.797011	Core	CD	8	Rana	Amphibians	-0.373076	0.317809	-0.85076	7.17	9.195	8.6	-1	3.60369	4.08179	1.76343
8539	0.429312	23	-0.792876	Core	CD	8	Rana	Amphibians	-0.377687	0.322429	-0.85076	7.17	9.16067	8.5	-1	3.60369	4.08179	1.76343
8540	0.429312	17	-0.790119	Core	CD	8	Rana	Amphibians	-0.377687	0.322429	-0.85076	7.17	9.16067	8.5	-1	3.60369	4.08179	1.76343
8541	0.417387	20	-0.797011	Core	CD	8	Rana	Amphibians	-0.377687	0.317809	-0.841555	7.17	9.15333	8.5	-1.1	3.60369	4.08179	1.76343
8542	0.371474	34	-0.726713	Core	CD	7	Rana	Amphibians	-0.598994	0.493351	-0.878375	7.17	7.536	7.1	-8.9	3.60369	4.08179	1.76343
8543	0.312444	24	-0.78874	Core	CD	7	Rana	Amphibians	-0.585162	0.225419	-0.786324	7.17	7.806	7.6	-14.4	3.60369	4.08179	1.76343
8544	0.283227	34	-0.78874	Core	CD	7	Rana	Amphibians	-0.585162	0.225419	-0.786324	7.17	7.806	7.6	-14.4	3.60369	4.08179	1.76343
8545	0.301115	127	-0.791497	Core	CD	7	Rana	Amphibians	-0.585162	0.225419	-0.777119	7.17	7.81867	7.6	-14.4	3.60369	4.08179	1.76343
8546	0.395921	15	-0.794254	Core	CD	7	Rana	Amphibians	-0.640489	0.317809	-0.611428	7.17	7.495	7.4	-14.7	3.60369	4.08179	1.76343
8547	0.403077	40	-0.627468	Core	CD	7	Rana	Amphibians	-0.622047	0.631937	-0.735696	7.17	6.455	6.4	-16.3	3.60369	4.08179	1.76343
8548	0.381611	30	-0.624711	Core	CD	12	Rana	Amphibians	-0.663542	0.534927	-0.749504	7.17	6.795	6.5	-15.9	3.60369	4.08179	1.76343
8549	0.35776	30	-0.605413	Core	CD	12	Rana	Amphibians	-0.755753	0.447156	-0.698876	7.17	6.32667	5.9	-17.2	3.60369	4.08179	1.76343
8550	0.363723	30	-0.546142	Core	CD	12	Rana	Amphibians	-0.788027	0.21618	-0.505569	7.17	5.63533	5.3	-18.1	3.60369	4.08179	1.76343
8551	0.375648	30	-0.645387	Core	CD	12	Rana	Amphibians	-0.792638	0.0960719	-0.496364	7.17	6.078	5.6	-17.9	3.60369	4.08179	1.76343
8552	0.351798	30	-0.519953	Core	CD	12	Rana	Amphibians	-0.847965	0.142267	-0.491761	7.17	6.08667	5	-18.8	3.60369	4.08179	1.76343
8553	0.375648	30	-0.623333	Core	CD	12	Rana	Amphibians	-0.824912	0.0544962	-0.418121	7.17	6.404	5.3	-18.9	3.60369	4.08179	1.76343
8554	0.345835	30	-0.719821	Core	CD	12	Rana	Amphibians	-0.806469	0.0221595	-0.395108	7.17	6.89167	5.5	-18.8	3.60369	4.08179	1.76343
8555	0.383996	14	-0.722577	Core	CD	7	Rana	Amphibians	-0.783417	0.00830094	-0.36289	7.17	6.151	5.7	-19	3.60369	4.08179	1.76343
8556	0.415598	30	-0.752902	Core	CD	9	Rana	Amphibians	-0.847965	-0.0286553	-0.339877	7.17	6.14433	5.6	-20.1	3.60369	4.08179	1.76343
8557	0.387574	25	-0.766686	Core	CD	9	Rana	Amphibians	-0.843354	-0.0194162	-0.367492	7.17	6.10633	5.6	-20.1	3.60369	4.08179	1.76343
8558	0.411424	22	-0.761172	Core	CD	9	Rana	Amphibians	-0.871017	-0.00555764	-0.339877	7.17	5.95267	5.3	-20.3	3.60369	4.08179	1.76343
8559	0.393536	26	-0.732226	Core	CD	9	Rana	Amphibians	-0.861796	-0.0147967	-0.303057	7.17	5.91467	5.3	-20.3	3.60369	4.08179	1.76343
8560	0.365512	18	-0.750145	Core	CD	9	Rana	Amphibians	-0.871017	0.00368142	-0.321467	7.17	5.94433	5.3	-20.3	3.60369	4.08179	1.76343
8561	0.405462	27	-0.75428	Core	CD	9	Rana	Amphibians	-0.861796	-0.0147967	-0.316864	7.17	5.985	5.4	-20.2	3.60369	4.08179	1.76343
8562	0.406058	24	-0.761172	Core	CD	9	Rana	Amphibians	-0.866407	-0.00555764	-0.312262	7.17	5.95767	5.3	-20.3	3.60369	4.08179	1.76343
8563	0.401288	30	-0.75428	Core	CD	9	Rana	Amphibians	-0.866407	-0.000938109	-0.36289	7.17	5.788	5.3	-20.5	3.60369	4.08179	1.76343
8564	0.39294	30	-0.743253	Core	CD	9	Rana	Amphibians	-0.875628	0.00368142	-0.321467	7.17	5.907	5.3	-20.4	3.60369	4.08179	1.76343
8565	0.36253	15	-0.74601	Core	CD	9	Rana	Amphibians	-0.875628	-0.000938109	-0.307659	7.17	5.915	5.2	-20.4	3.60369	4.08179	1.76343
8566	0.395325	30	-0.751524	Core	CD	9	Rana	Amphibians	-0.875628	0.00368142	-0.321467	7.17	5.907	5.3	-20.4	3.60369	4.08179	1.76343
8567	0.368493	20	-0.722577	Core	CD	9	Rana	Amphibians	-0.875628	0.0129205	-0.303057	7.17	5.75	5	-20.6	3.60369	4.08179	1.76343
8568	0.403673	24	-0.751524	Core	CD	9	Rana	Amphibians	-0.88946	0.026779	-0.353685	7.17	5.65267	5.1	-20.6	3.60369	4.08179	1.76343
8569	0.404269	32	-0.725334	Core	CD	7	Rana	Amphibians	-0.88946	0.026779	-0.32607	7.17	5.66033	5	-20.7	3.60369	4.08179	1.76343
8570	0.390555	25	-0.755659	Core	CD	9	Rana	Amphibians	-0.89407	0.026779	-0.34448	7.17	5.613	5.1	-20.7	3.60369	4.08179	1.76343
8571	0.356568	15	-0.725334	Core	CD	9	Rana	Amphibians	-0.898681	0.0360181	-0.32607	7.17	5.63567	5	-20.8	3.60369	4.08179	1.76343
8572	0.386977	29	-0.715685	Core	CD	9	Rana	Amphibians	-0.903291	0.0452572	-0.335275	7.17	5.53033	4.9	-20.9	3.60369	4.08179	1.76343
8573	0.37863	39	-0.74601	Core	CD	7	Rana	Amphibians	-0.935565	0.0822134	-0.275441	7.17	5.62933	4.5	-21.4	3.60369	4.08179	1.76343
8574	0.177091	27	-0.81493	Core	CD	7	Rana	Amphibians	-1.06927	0.239277	-0.197198	7.17	4.42381	3.1	-23.1	3.60369	4.08179	1.76343
8575	0.280246	28	-0.777713	Core	CD	7	Rana	Amphibians	-1.23986	0.100691	-0.0959421	7.17	3.17933	1.8	-24.2	3.60369	4.08179	1.76343
8576	0.314829	27	-0.792876	Island	CD	7	Rana	Amphibians	-0.571331	0.0637353	-0.740299	7.17	8.14667	8.1	-13.2	3.60369	4.08179	1.76343
8577	0.310059	20	-0.768064	Sub_edge	CD	8	Rana	Amphibians	-0.40074	0.414819	-1.15453	7.17	9.896	9.3	1	3.60369	4.08179	1.76343
8578	0.339872	29	-0.763929	Sub_edge	CD	8	Rana	Amphibians	-0.40074	0.414819	-1.15453	7.17	9.896	9.3	1	3.60369	4.08179	1.76343
8579	0.33391	18	-0.774956	Sub_edge	CD	8	Rana	Amphibians	-0.40074	0.414819	-1.15453	7.17	9.896	9.3	1	3.60369	4.08179	1.76343
8580	0.298134	17	-0.773578	Sub_edge	CD	8	Rana	Amphibians	-0.40074	0.414819	-1.15453	7.17	9.896	9.3	1	3.60369	4.08179	1.76343
8581	0.316022	20	-0.785984	Sub_edge	CD	8	Rana	Amphibians	-0.437624	0.419439	-1.22357	7.17	9.87267	9.2	0.9	3.60369	4.08179	1.76343
8582	0.345835	15	-0.784605	Sub_edge	CD	8	Rana	Amphibians	-0.40074	0.396341	-1.15453	7.17	9.87	9.3	0.9	3.60369	4.08179	1.76343
8583	0.33391	20	-0.781848	Sub_edge	CD	8	Rana	Amphibians	-0.437624	0.424058	-1.22817	7.17	9.84433	9.2	0.8	3.60369	4.08179	1.76343
8584	0.351798	14	-0.787362	Sub_edge	CD	8	Rana	Amphibians	-0.437624	0.419439	-1.22357	7.17	9.87267	9.2	0.9	3.60369	4.08179	1.76343
8585	0.405462	10	-0.78874	Sub_edge	CD	8	Rana	Amphibians	-0.437624	0.419439	-1.22357	7.17	9.87267	9.2	0.9	3.60369	4.08179	1.76343
8586	0.33391	18	-0.790119	Sub_edge	CD	8	Rana	Amphibians	-0.442235	0.40558	-1.23277	7.17	9.88267	9.2	0.8	3.60369	4.08179	1.76343
8587	0.321984	20	-0.794254	Sub_edge	CD	8	Rana	Amphibians	-0.446845	0.396341	-1.23277	7.17	9.94533	9.2	0.7	3.60369	4.08179	1.76343
8588	0.342257	20	-0.685361	Sub_edge	CD	7	Rana	Amphibians	-0.852575	0.11455	-0.349082	7.17	5.50333	5	-19.3	3.60369	4.08179	1.76343
8589	0.363723	23	-0.639873	Sub_edge	CD	7	Rana	Amphibians	-0.861796	0.11917	-0.316864	7.17	5.27433	4.8	-19.6	3.60369	4.08179	1.76343
8590	0.354779	40	-0.53925	Sub_edge	CD	7	Rana	Amphibians	-0.880239	0.160745	-0.321467	7.17	4.97167	4.5	-20	3.60369	4.08179	1.76343
8591	0.213464	29	-0.524088	Sub_edge	CD	7	Rana	Amphibians	-1.27214	0.0775938	-0.0637243	7.17	1.995	1.4	-21.9	3.60369	4.08179	1.76343
8403	0.519349	31	-0.175353	Core	CD	12	Lithobates	Amphibians	-0.48834	0.437917	0.451761	7.041	9.54433	8.5	-9.7	3.26126	3.24893	1.77815
8404	0.509808	30	-0.22084	Core	CD	12	Lithobates	Amphibians	-0.562109	0.30857	0.433351	7.041	9.147	8.3	-9.5	3.26126	3.24893	1.77815
8405	0.530678	24	-0.245651	Core	CD	12	Lithobates	Amphibians	-0.562109	0.331668	0.424146	7.041	9.25067	8.4	-9.3	3.26126	3.24893	1.77815
8406	0.515175	30	-0.41933	Core	CD	12	Lithobates	Amphibians	-0.580552	0.128409	0.493184	7.041	9.37267	8.5	-11.9	3.26126	3.24893	1.77815
8407	0.546777	30	-0.267706	Core	CD	12	Lithobates	Amphibians	-0.658931	0.585742	0.437954	7.041	7.962	6.7	-13	3.26126	3.24893	1.77815
8408	0.519945	30	-0.463438	Core	CD	12	Lithobates	Amphibians	-0.56672	0.169984	0.460966	7.041	9.221	8.5	-12.1	3.26126	3.24893	1.77815
8409	0.506827	30	-0.752902	Core	CD	12	Lithobates	Amphibians	-0.502172	0.391722	0.479376	7.041	10.079	8.6	-11.9	3.26126	3.24893	1.77815
8410	0.519349	28	-0.455168	Core	CD	12	Lithobates	Amphibians	-0.681984	0.964543	0.0191216	7.041	8.18733	7.1	-14.4	3.26126	3.24893	1.77815
8411	0.495498	25	-0.295274	Core	CD	12	Lithobates	Amphibians	-0.72809	0.424058	0.345903	7.041	7.25167	6.5	-15	3.26126	3.24893	1.77815
8412	0.530081	28	-0.672955	Core	CD	12	Lithobates	Amphibians	-0.723479	0.257755	0.686491	7.041	8.018	7	-17	3.26126	3.24893	1.77815
8413	0.524715	24	-0.118839	Core	CD	12	Lithobates	Amphibians	-0.967839	0.576503	0.543812	7.041	4.71067	3.7	-21.8	3.26126	3.24893	1.77815
8414	0.505635	28	-0.105055	Core	CD	12	Lithobates	Amphibians	-1.00933	0.4102	0.626658	7.041	4.86133	3.7	-22.2	3.26126	3.24893	1.77815
8415	0.502653	22	-0.762551	Core	CD	12	Lithobates	Amphibians	-0.917123	0.825957	0.0835573	7.041	6.63833	5.5	-18.4	3.26126	3.24893	1.77815
8416	0.473436	20	-0.537872	Core	CD	12	Lithobates	Amphibians	-0.589773	1.29715	-0.500966	7.041	5.93667	4.7	-19.2	3.26126	3.24893	1.77815
8417	0.443623	27	-0.0209725	Edge	CD	12	Lithobates	Amphibians	0.309288	0.747425	-0.0913396	7.041	15.0113	14.2	6.6	3.26126	3.24893	1.77815
8418	0.509212	36	-0.0554325	Edge	CD	12	Lithobates	Amphibians	0.230908	1.16318	-0.192596	7.041	13.5387	12.6	4.5	3.26126	3.24893	1.77815
8419	0.476417	24	-0.532358	Edge	CD	12	Lithobates	Amphibians	0.115644	0.350146	0.166403	7.041	14.0587	13.6	2.3	3.26126	3.24893	1.77815
8420	0.396518	64	-0.446898	Edge	CD	12	Lithobates	Amphibians	-0.359245	-0.204197	0.893606	7.041	12.3133	11.8	-3.9	3.26126	3.24893	1.77815
8421	0.427524	74	-0.482736	Edge	CD	12	Lithobates	Amphibians	-0.354634	-0.218056	0.861388	7.041	12.227	11.8	-3.8	3.26126	3.24893	1.77815
8422	0.353586	72	-0.473087	Edge	CD	12	Lithobates	Amphibians	-0.377687	-0.218056	0.939631	7.041	12.269	11.7	-4.1	3.26126	3.24893	1.77815
8423	0.497287	29	-0.423465	Edge	CD	12	Lithobates	Amphibians	-0.386908	0.21618	0.57603	7.041	11.0967	10.8	-8.3	3.26126	3.24893	1.77815
8424	0.496691	22	0.108597	Sub_edge	CD	12	Lithobates	Amphibians	0.0649276	0.89525	-0.192596	7.041	12.634	12.2	3.5	3.26126	3.24893	1.77815
8425	0.525311	32	0.214734	Sub_edge	CD	12	Lithobates	Amphibians	0.0695382	1.26481	-0.224813	7.041	11.9257	11.4	2.7	3.26126	3.24893	1.77815
8426	0.51279	24	-0.120217	Sub_edge	CD	12	Lithobates	Amphibians	0.101812	0.742806	0.0283267	7.041	12.9267	12.4	2.6	3.26126	3.24893	1.77815
8427	0.528889	17	-0.307679	Sub_edge	CD	12	Lithobates	Amphibians	0.060317	0.133028	0.258454	7.041	13.4683	13	3.3	3.26126	3.24893	1.77815
8428	0.502057	29	0.127895	Sub_edge	CD	12	Lithobates	Amphibians	-0.340802	0.202321	0.175608	7.041	10.999	10.2	-0.8	3.26126	3.24893	1.77815
8429	0.475821	29	-0.473087	Sub_edge	CD	12	Lithobates	Amphibians	-0.253201	0.350146	0.382723	7.041	11.585	10.7	-2.1	3.26126	3.24893	1.77815
8430	0.509808	27	-0.445519	Sub_edge	CD	12	Lithobates	Amphibians	-0.419182	0.373244	0.345903	7.041	11.468	10.9	-7.1	3.26126	3.24893	1.77815
8431	0.468666	21	-0.60817	Sub_edge	CD	12	Lithobates	Amphibians	-0.211706	0.437917	0.483979	7.041	12.429	11.4	-2.9	3.26126	3.24893	1.77815
8432	0.521734	29	-0.613684	Sub_edge	CD	12	Lithobates	Amphibians	-0.24398	0.447156	0.460966	7.041	11.9403	11.1	-3.3	3.26126	3.24893	1.77815
8433	0.524119	34	-0.412438	Sub_edge	CD	12	Lithobates	Amphibians	-0.456066	0.50721	0.37812	7.041	10.0867	9.1	-7.2	3.26126	3.24893	1.77815
8706	0.39294	22	1.81368	Core	CD	9	Rana	Amphibians	-1.27214	-0.753921	0.0191216	6.843	4.33267	3.7	-6.3	3.51654	4.37387	1.77815
8707	0.373859	23	1.18375	Core	CD	9	Rana	Amphibians	-0.838743	-0.938702	-0.151173	6.843	6.70033	5.9	-4.1	3.51654	4.37387	1.77815
8708	0.538429	42	-0.656414	Core	CD	9	Rana	Amphibians	-0.658931	0.0591157	0.447159	6.843	8.794	7.9	-15	3.51654	4.37387	1.77815
8709	0.540814	46	-0.656414	Core	CD	9	Rana	Amphibians	-0.658931	0.0591157	0.447159	6.843	8.794	7.9	-15	3.51654	4.37387	1.77815
8710	0.5271	54	-0.553034	Core	CD	9	Rana	Amphibians	-0.755753	0.862913	0.0375318	6.843	7.36833	6.4	-17.8	3.51654	4.37387	1.77815
8711	0.510405	22	-0.553034	Core	CD	9	Rana	Amphibians	-0.755753	0.862913	0.0375318	6.843	7.36833	6.4	-17.8	3.51654	4.37387	1.77815
8712	0.519945	40	-0.383491	Core	CD	9	Rana	Amphibians	-0.834133	0.340907	0.332095	6.843	6.81733	6	-18.6	3.51654	4.37387	1.77815
8713	0.527696	44	-0.386248	Core	CD	9	Rana	Amphibians	-0.907902	0.294712	0.309082	6.843	6.387	5.7	-19.7	3.51654	4.37387	1.77815
8714	0.519945	40	-0.386248	Core	CD	9	Rana	Amphibians	-0.907902	0.294712	0.309082	6.843	6.387	5.7	-19.7	3.51654	4.37387	1.77815
8715	0.510405	36	-0.38487	Core	CD	9	Rana	Amphibians	-1.09694	-0.449032	1.54717	6.843	6.834	5.8	-16.9	3.51654	4.37387	1.77815
8716	0.521137	39	-0.695009	Core	CD	9	Rana	Amphibians	-1.04161	0.327048	0.626658	6.843	5.95567	5.1	-21.3	3.51654	4.37387	1.77815
8717	0.52233	38	-0.695009	Core	CD	9	Rana	Amphibians	-1.04161	0.327048	0.626658	6.843	5.95567	5.1	-21.3	3.51654	4.37387	1.77815
8718	0.506827	37	-0.40141	Core	CD	9	Rana	Amphibians	-1.09694	-0.532184	1.58859	6.843	6.52367	5.9	-18.6	3.51654	4.37387	1.77815
8719	0.498479	32	-0.420708	Core	CD	9	Rana	Amphibians	-1.06466	-0.490608	1.55637	6.843	6.47833	5.8	-18.1	3.51654	4.37387	1.77815
8720	0.501461	32	-0.291139	Core	CD	9	Rana	Amphibians	-1.2122	-0.541423	1.57018	6.843	6.02333	5	-20.5	3.51654	4.37387	1.77815
8721	0.434082	36	-0.240138	Core	CD	9	Rana	Amphibians	-1.30902	-0.194958	1.09152	6.843	3.577	2.5	-22.1	3.51654	4.37387	1.77815
8722	0.440641	20	-0.360059	Core	CD	8	Rana	Amphibians	-1.58104	-0.218056	1.4275	6.843	2.33833	1.6	-26.1	3.51654	4.37387	1.77815
8723	0.39294	20	-0.514439	Core	CD	8	Rana	Amphibians	-1.74703	-0.37512	1.47813	6.843	1.89	0.4	-26.7	3.51654	4.37387	1.77815
8724	0.417387	10	-0.473087	Core	CD	8	Rana	Amphibians	-1.77469	-0.527564	1.46892	6.843	1.89133	0.5	-27.3	3.51654	4.37387	1.77815
8725	0.496691	26	-0.229111	Edge	CD	9	Rana	Amphibians	-0.797248	-0.818594	1.39989	6.843	9.28667	8.6	-13	3.51654	4.37387	1.77815
8726	0.481188	34	-0.067838	Edge	CD	9	Rana	Amphibians	-0.824912	-0.938702	1.30784	6.843	9.076	8.4	-12.6	3.51654	4.37387	1.77815
8727	0.145489	29	-0.380734	Edge	CD	9	Rana	Amphibians	-0.695816	-1.32212	-0.59762	6.843	10.563	9.7	-5.5	3.51654	4.37387	1.77815
8728	0.251625	27	0.0493258	Edge	CD	9	Rana	Amphibians	-0.718869	-0.402837	-0.680466	6.843	7.84	6.6	-10.7	3.51654	4.37387	1.77815
8729	0.236122	13	0.0134875	Edge	CD	8	Rana	Amphibians	-0.72809	-0.342783	-0.689671	6.843	7.64967	6.3	-11.2	3.51654	4.37387	1.77815
8730	0.236122	10	0.533144	Edge	CD	8	Rana	Amphibians	-1.16609	-0.730823	0.456364	6.843	4.476	3.5	-19.8	3.51654	4.37387	1.77815
8731	0.292767	13	0.686146	Edge	CD	8	Rana	Amphibians	-1.19376	-0.629194	0.442556	6.843	3.44333	2.6	-20.5	3.51654	4.37387	1.77815
8732	0.271898	19	0.119624	Edge	CD	8	Rana	Amphibians	-1.40584	-0.938702	0.958042	6.843	4.14433	2.9	-22.3	3.51654	4.37387	1.77815
8733	0.25401	18	0.0851642	Edge	CD	8	Rana	Amphibians	-1.44734	-0.855551	0.971849	6.843	3.945	2.7	-22.9	3.51654	4.37387	1.77815
8734	0.25878	12	-0.440006	Edge	CD	8	Rana	Amphibians	-2.23113	-0.333544	1.19277	6.843	-2.801	-5	-30.3	3.51654	4.37387	1.77815
8735	0.428716	31	0.81158	Sub_edge	CD	9	Rana	Amphibians	-0.875628	-1.27131	1.08691	6.843	8.67933	7.5	-8.7	3.51654	4.37387	1.77815
8736	0.347027	25	0.815715	Sub_edge	CD	9	Rana	Amphibians	-0.871017	-1.28055	1.09612	6.843	8.762	7.6	-8.5	3.51654	4.37387	1.77815
8737	0.420965	22	0.818472	Sub_edge	CD	9	Rana	Amphibians	-0.880239	-1.26669	1.07771	6.843	8.583	7.5	-8.7	3.51654	4.37387	1.77815
8738	0.439449	23	0.3126	Sub_edge	CD	9	Rana	Amphibians	-0.815691	-1.04033	1.28482	6.843	9.01933	8	-11.1	3.51654	4.37387	1.77815
8739	0.471647	25	0.457332	Sub_edge	CD	9	Rana	Amphibians	-0.797248	-1.14196	1.19277	6.843	8.62667	8.1	-10.3	3.51654	4.37387	1.77815
8740	0.321984	23	0.945285	Sub_edge	CD	9	Rana	Amphibians	-0.751143	-1.18816	-0.14657	6.843	8.97933	7.1	-3.2	3.51654	4.37387	1.77815
8741	0.376245	31	0.954934	Sub_edge	CD	9	Rana	Amphibians	-0.751143	-1.19278	-0.151173	6.843	9.11933	7.2	-3.3	3.51654	4.37387	1.77815
8742	0.288593	16	0.763336	Sub_edge	CD	8	Rana	Amphibians	-1.40123	-0.730823	0.589838	6.843	3.28433	2.2	-21.2	3.51654	4.37387	1.77815
8743	0.260569	12	0.0906778	Sub_edge	CD	8	Rana	Amphibians	-1.26292	-0.966419	0.760132	6.843	5.462	4.4	-19.9	3.51654	4.37387	1.77815
8786	0.53664	20	-0.4276	Core	CD	6	Rana	Amphibians	-0.474509	0.484112	0.276864	7.116	10.3977	9.5	-6.7	3.26126	3.24893	1.77815
8787	0.516964	19	-0.597143	Core	CD	6	Rana	Amphibians	-0.276254	0.479493	0.566825	7.116	11.139	10.3	-5.4	3.26126	3.24893	1.77815
8788	0.519945	16	-0.572332	Core	CD	6	Rana	Amphibians	-0.354634	0.553405	0.530005	7.116	10.3343	9.3	-7.4	3.26126	3.24893	1.77815
8789	0.53187	20	-0.298031	Core	CD	6	Rana	Amphibians	-0.598994	0.465634	0.589838	7.116	8.04067	6.9	-12.7	3.26126	3.24893	1.77815
8790	0.53664	21	-0.17811	Core	CD	6	Rana	Amphibians	-0.755753	0.710469	0.428748	7.116	6.669	5.6	-15.1	3.26126	3.24893	1.77815
8791	0.53187	13	-0.0361349	Core	CD	6	Rana	Amphibians	-0.820301	0.922967	0.198621	7.116	6.2	5.1	-16.2	3.26126	3.24893	1.77815
8792	0.53664	21	-0.194651	Core	CD	6	Rana	Amphibians	-0.778806	0.160745	0.414941	7.116	7.34267	6.2	-15.1	3.26126	3.24893	1.77815
8793	0.542603	20	-0.132623	Core	CD	6	Rana	Amphibians	-0.921734	1.00612	0.336697	7.116	5.37767	4.3	-20.2	3.26126	3.24893	1.77815
8794	0.543796	19	-0.291139	Core	CD	6	Rana	Amphibians	-0.986282	1.17242	0.180211	7.116	5.39833	3.7	-20.6	3.26126	3.24893	1.77815
8795	0.520541	18	-0.129866	Core	CD	6	Rana	Amphibians	-0.990892	0.488732	0.626658	7.116	4.75	3.7	-22.1	3.26126	3.24893	1.77815
8796	0.526504	19	0.00935228	Core	CD	6	Rana	Amphibians	-1.16148	1.07541	0.746324	7.116	1.44267	0.9	-24.2	3.26126	3.24893	1.77815
8797	0.518752	20	0.264356	Core	CD	6	Rana	Amphibians	-1.32285	1.21862	0.704901	7.116	-0.154667	-1.1	-25.3	3.26126	3.24893	1.77815
8798	0.514579	10	-0.508926	Core	CD	6	Rana	Amphibians	-1.23064	0.79824	0.37812	7.116	2.431	1.2	-21.5	3.26126	3.24893	1.77815
8799	0.482976	20	-0.550278	Core	CD	6	Rana	Amphibians	-1.33207	0.673513	0.465569	7.116	2.147	0.6	-21.5	3.26126	3.24893	1.77815
8800	0.456144	11	-0.770821	Core	CD	6	Rana	Amphibians	-1.39201	0.867533	0.437954	7.116	1.59359	0.1	-23.7	3.26126	3.24893	1.77815
8801	0.327947	21	-0.81493	Sub_edge	CD	6	Rana	Amphibians	-1.3413	1.13547	-0.307659	7.116	1.48947	-0.1	-24.7	3.26126	3.24893	1.77815
8264	0.441238	41	2.34298	Core	CD	8	Bufo	Amphibians	-0.56672	-0.125665	-0.984234	6.437	5.978	5.8	1.6	3.79274	4.65547	1.81291
8265	0.429312	32	2.02595	Core	CD	8	Bufo	Amphibians	-0.56672	-0.125665	-0.984234	6.437	5.978	5.8	1.6	3.79274	4.65547	1.81291
8266	0.488939	53	0.225761	Core	CD	8	Bufo	Amphibians	-0.257812	-0.998756	-0.740299	6.437	11.6713	11.4	7.2	3.79274	4.65547	1.81291
8267	0.459126	50	0.460089	Core	CD	8	Bufo	Amphibians	-0.331581	-0.874029	-0.790927	6.437	11.3087	10.4	6.1	3.79274	4.65547	1.81291
8268	0.4472	51	1.21545	Core	CD	8	Bufo	Amphibians	-0.419182	-0.680009	-0.846158	6.437	9.842	8.9	4.6	3.79274	4.65547	1.81291
8269	0.181265	35	-0.808038	Core	CD	9	Bufo	Amphibians	-0.562109	0.461015	-0.800132	6.437	8.80992	7.7	-5.8	3.79274	4.65547	1.81291
8270	0.212271	39	-0.721199	Core	CD	9	Bufo	Amphibians	-0.681984	0.382483	-0.878375	6.437	7.626	7.1	-10.1	3.79274	4.65547	1.81291
8271	0.189613	41	-0.710172	Core	CD	9	Bufo	Amphibians	-0.691205	0.400961	-0.864568	6.437	7.472	7.1	-10	3.79274	4.65547	1.81291
8272	0.160992	39	-0.81493	Core	CD	9	Bufo	Amphibians	-0.497562	0.562644	-0.846158	6.437	8.603	7.8	-8.3	3.79274	4.65547	1.81291
8273	0.136545	20	-0.81493	Core	CD	9	Bufo	Amphibians	-0.612826	0.419439	-0.85076	6.437	7.8875	7.4	-10.9	3.79274	4.65547	1.81291
8274	0.18365	31	-0.81493	Island	CD	9	Bufo	Amphibians	-0.640489	0.137648	-0.83235	6.437	8.86167	8	-11.4	3.79274	4.65547	1.81291
8275	0.109117	38	-0.774956	Island	CD	9	Bufo	Amphibians	-0.6451	0.197702	-0.83235	6.437	8.51033	7.9	-12	3.79274	4.65547	1.81291
8276	0.205712	40	-0.812173	Isle	CD	9	Bufo	Amphibians	-0.594383	0.271614	-1.03946	6.437	8.6	8	-9.2	3.79274	4.65547	1.81291
8277	0.227774	40	-0.755659	Isle	CD	9	Bufo	Amphibians	-0.622047	0.271614	-1.05787	6.437	8.393	7.7	-10	3.79274	4.65547	1.81291
8278	0.243277	39	-0.813552	Isle	CD	9	Bufo	Amphibians	-0.589773	0.123789	-0.919798	6.437	8.885	8	-10.8	3.79274	4.65547	1.81291
8279	0.255799	40	-0.805281	Isle	CD	9	Bufo	Amphibians	-0.589773	0.123789	-0.919798	6.437	8.885	8	-10.8	3.79274	4.65547	1.81291
8280	0.177091	40	-0.791497	Sub_edge	CD	9	Bufo	Amphibians	-0.622047	0.230038	-0.864568	6.437	7.81667	7.3	-13.1	3.79274	4.65547	1.81291
8608	0.493709	15	-0.0871356	Core	CD	8	Rana	Amphibians	0.111033	-0.352022	-0.593017	6.322	13.322	13.3	7.4	3.40739	3.63711	1.81291
8609	0.463896	13	-0.730848	Core	CD	8	Rana	Amphibians	0.318509	0.622698	-0.523979	6.322	14.0152	14.1	6.6	3.40739	3.63711	1.81291
8610	0.446008	11	-0.695009	Core	CD	8	Rana	Amphibians	-0.40535	-0.17648	-0.0499166	6.322	11.076	11.1	3.6	3.40739	3.63711	1.81291
8611	0.453163	19	-0.430357	Edge	CD	8	Rana	Amphibians	-0.317749	-0.0286553	-0.0683268	6.322	11.7527	11.3	4.5	3.40739	3.63711	1.81291
8612	0.485958	10	-0.0926492	Edge	CD	8	Rana	Amphibians	-0.220928	0.770523	-0.0407115	6.322	10.1193	9.4	2.3	3.40739	3.63711	1.81291
8613	0.377437	10	-0.525466	Edge	CD	8	Rana	Amphibians	-0.543667	0.142267	-0.606825	6.322	8.206	8.1	-3	3.40739	3.63711	1.81291
8614	0.379226	20	-0.489628	Edge	CD	8	Rana	Amphibians	-0.539057	0.197702	-0.63444	6.322	8.18067	8	-3	3.40739	3.63711	1.81291
8615	0.346431	24	-0.80666	Edge	CD	8	Rana	Amphibians	-0.6451	0.0591157	-0.740299	6.322	7.57462	7.5	-16.1	3.40739	3.63711	1.81291
8616	0.231948	14	-0.543386	Sub_edge	CD	8	Rana	Amphibians	-0.497562	-0.0794701	-0.413518	6.322	9.29267	9.2	1.6	3.40739	3.63711	1.81291
7704	0.33391	10	-0.510304	Sub_edge	CD	6	Picoides	Birds	-1.39201	-0.00555764	-0.0453141	7.079	0.77	-2.6	-7.6	3.76641	1.76414	1.81624
7705	0.471051	14	-0.267706	Island	CD	6	Picoides	Birds	-1.07388	0.964543	-0.385903	7.079	2.32833	1.5	-22.4	3.76641	1.76414	1.81624
7706	0.459126	29	1.28161	Core	CD	6	Picoides	Birds	-0.7327	-1.44223	0.916619	7.079	9.753	8.7	-2.2	3.76641	1.76414	1.81624
7707	0.4472	15	2.65726	Core	CD	6	Picoides	Birds	-1.15226	-0.241153	-0.901388	7.079	3.347	1.8	-7.7	3.76641	1.76414	1.81624
7708	0.471051	22	1.4167	Sub_edge	CD	6	Picoides	Birds	-0.428403	-0.421315	-0.629838	7.079	6.35533	5.7	-1	3.76641	1.76414	1.81624
7709	0.477014	21	-0.114704	Core	CD	6	Picoides	Birds	-0.797248	-1.15582	-0.583812	7.079	9.365	8.3	-6.9	3.76641	1.76414	1.81624
7710	0.477014	31	0.688903	Core	CD	6	Picoides	Birds	-1.10155	-1.13272	0.649671	7.079	7.15933	4.9	-17.3	3.76641	1.76414	1.81624
7711	0.471051	21	0.199571	Core	CD	6	Picoides	Birds	-1.1707	-0.194958	0.0191216	7.079	3.73267	2.4	-16.6	3.76641	1.76414	1.81624
7712	0.453163	10	0.0217579	Sub_edge	CD	6	Picoides	Birds	-0.363855	1.736	-0.800132	7.079	2.431	1.9	-10.5	3.76641	1.76414	1.81624
7713	0.482976	30	-0.511682	Edge	CD	6	Picoides	Birds	-0.677374	1.32025	-0.510171	7.079	5.25933	3.9	-20.2	3.76641	1.76414	1.81624
7714	0.453163	15	-0.271841	Core	CD	6	Picoides	Birds	0.060317	0.516449	0.345903	7.079	13.6107	13.2	3.9	3.76641	1.76414	1.81624
7715	0.453163	15	-0.529602	Core	CD	6	Picoides	Birds	-0.806469	-0.231914	0.663478	7.079	7.81767	7	-17.7	3.76641	1.76414	1.81624
7716	0.369686	19	-0.335247	Core	CD	6	Picoides	Birds	-1.21681	0.5996	0.746324	7.079	3.48267	2.8	-23.9	3.76641	1.76414	1.81624
7513	0.359549	44	0.895663	Edge	CD	11	Glaucidium	Birds	0.0741487	-1.98272	0.599043	7.082	16.0247	14.6	9.5	3.56229	1.57321	1.84292
7514	0.363127	10	-0.637117	Edge	CD	11	Glaucidium	Birds	1.80772	-1.39604	0.746324	7.082	26.4623	25.2	22.9	3.56229	1.57321	1.84292
7515	0.361934	13	0.963204	Edge	CD	11	Glaucidium	Birds	1.2314	-1.25283	0.055942	7.082	22.136	19.8	17.1	3.56229	1.57321	1.84292
7516	0.349413	14	-0.291139	Edge	CD	11	Glaucidium	Birds	1.48959	-1.44223	0.819965	7.082	24.52	23.7	21.2	3.56229	1.57321	1.84292
7517	0.344046	17	0.462845	Edge	CD	11	Glaucidium	Birds	0.553648	-1.92728	0.543812	7.082	19.2383	17.6	13.5	3.56229	1.57321	1.84292
7518	0.324966	10	-0.813552	Sub_edge	CD	11	Glaucidium	Birds	2.08436	-0.0979482	0.184813	7.082	26.4993	25.2	23	3.56229	1.57321	1.84292
7519	0.345239	33	-0.797011	Edge	CD	11	Glaucidium	Birds	0.705796	-1.11886	0.171006	7.082	22.2137	21.7	14.5	3.56229	1.57321	1.84292
7520	0.369686	12	-0.805281	Sub_edge	CD	11	Glaucidium	Birds	1.93682	-0.601477	0.769337	7.082	25.3557	25.7	21.2	3.56229	1.57321	1.84292
8744	0.226582	40	0.924609	Core	CD	13	Rana	Amphibians	-0.511393	-0.887887	-0.500966	4.85	7.17667	7	0	3.26126	3.07284	1.8451
8745	0.225389	44	0.924609	Core	CD	11	Rana	Amphibians	-0.511393	-0.887887	-0.500966	4.85	7.17667	7	0	3.26126	3.07284	1.8451
8746	0.286208	27	1.08726	Core	CD	13	Rana	Amphibians	-0.603605	-0.910985	-0.487159	4.85	6.168	6.1	-0.7	3.26126	3.07284	1.8451
8747	0.272494	27	1.09002	Core	CD	11	Rana	Amphibians	-0.640489	-0.994136	-0.528582	4.85	6.03533	6.1	-0.7	3.26126	3.07284	1.8451
8748	0.274283	34	1.09002	Core	CD	13	Rana	Amphibians	-0.640489	-0.994136	-0.528582	4.85	6.03533	6.1	-0.7	3.26126	3.07284	1.8451
8749	0.13416	31	1.17548	Core	CD	11	Rana	Amphibians	-0.474509	-0.27811	-0.454941	4.85	5.18233	4.8	-1.3	3.26126	3.07284	1.8451
8750	0.131179	29	1.17548	Core	CD	13	Rana	Amphibians	-0.474509	-0.27811	-0.454941	4.85	5.18233	4.8	-1.3	3.26126	3.07284	1.8451
8751	0.117465	30	1.20856	Core	CD	11	Rana	Amphibians	-0.317749	0.451775	-0.441133	4.85	4.39467	3.5	-2.1	3.26126	3.07284	1.8451
8752	0.119253	31	1.20856	Core	CD	13	Rana	Amphibians	-0.317749	0.451775	-0.441133	4.85	4.39467	3.5	-2.1	3.26126	3.07284	1.8451
8753	0.192594	29	1.04591	Core	CD	11	Rana	Amphibians	-0.502172	-0.407456	-0.496364	4.85	5.701	5.4	-0.3	3.26126	3.07284	1.8451
8754	0.190805	31	1.04591	Core	CD	13	Rana	Amphibians	-0.502172	-0.407456	-0.496364	4.85	5.701	5.4	-0.3	3.26126	3.07284	1.8451
8755	0.143104	32	1.0142	Core	CD	13	Rana	Amphibians	-0.557499	-0.587618	-0.533184	4.85	6.17033	5.7	0	3.26126	3.07284	1.8451
8756	0.144297	32	1.0142	Core	CD	11	Rana	Amphibians	-0.557499	-0.587618	-0.533184	4.85	6.17033	5.7	0	3.26126	3.07284	1.8451
8757	0.147874	34	1.18788	Core	CD	11	Rana	Amphibians	-0.442235	0.0221595	-0.510171	4.85	4.781	4.3	-1.2	3.26126	3.07284	1.8451
8758	0.149067	34	1.18788	Core	CD	13	Rana	Amphibians	-0.442235	0.0221595	-0.510171	4.85	4.781	4.3	-1.2	3.26126	3.07284	1.8451
8759	0.13416	37	1.17686	Core	CD	11	Rana	Amphibians	-0.469898	-0.158002	-0.546992	4.85	4.99167	4.7	-0.9	3.26126	3.07284	1.8451
8760	0.131179	37	1.17686	Core	CD	13	Rana	Amphibians	-0.469898	-0.158002	-0.546992	4.85	4.99167	4.7	-0.9	3.26126	3.07284	1.8451
8761	0.143104	31	1.28161	Core	CD	13	Rana	Amphibians	-0.428403	0.142267	-0.537787	4.85	4.353	4	-1.5	3.26126	3.07284	1.8451
8762	0.142508	31	1.28161	Core	CD	11	Rana	Amphibians	-0.428403	0.142267	-0.537787	4.85	4.353	4	-1.5	3.26126	3.07284	1.8451
8763	0.181861	31	1.27886	Edge	CD	11	Rana	Amphibians	-0.594383	-0.629194	-0.639043	4.85	6	5.6	-1.4	3.26126	3.07284	1.8451
8764	0.17888	44	1.27059	Edge	CD	13	Rana	Amphibians	-0.594383	-0.629194	-0.639043	4.85	6	5.6	-1.4	3.26126	3.07284	1.8451
8765	0.0834774	29	0.515225	Edge	CD	13	Rana	Amphibians	-0.119495	0.364004	-0.523979	4.85	6.69133	6.2	-2.1	3.26126	3.07284	1.8451
8766	0.0834774	29	0.515225	Edge	CD	11	Rana	Amphibians	-0.119495	0.364004	-0.523979	4.85	6.69133	6.2	-2.1	3.26126	3.07284	1.8451
8767	0.299922	39	-0.0540541	Edge	CD	11	Rana	Amphibians	-0.299307	-0.3705	-0.422723	4.85	8.03	7.3	-5.4	3.26126	3.07284	1.8451
8768	0.298134	39	-0.0526757	Edge	CD	13	Rana	Amphibians	-0.299307	-0.3705	-0.422723	4.85	8.03	7.3	-5.4	3.26126	3.07284	1.8451
8769	0.101365	36	0.00659548	Edge	CD	11	Rana	Amphibians	-0.0826105	-0.0240357	-0.234019	4.85	7.96167	7.5	-5	3.26126	3.07284	1.8451
8770	0.101365	36	0.00659548	Edge	CD	13	Rana	Amphibians	-0.0826105	-0.0240357	-0.234019	4.85	7.96167	7.5	-5	3.26126	3.07284	1.8451
8771	0.286208	26	-0.712929	Edge	CD	13	Rana	Amphibians	0.198634	0.11455	-0.643645	4.85	10.2537	9.5	-2.5	3.26126	3.07284	1.8451
8772	0.292767	26	-0.70328	Edge	CD	11	Rana	Amphibians	0.198634	0.11455	-0.643645	4.85	10.2537	9.5	-2.5	3.26126	3.07284	1.8451
8773	0.281438	30	-0.757037	Edge	CD	11	Rana	Amphibians	0.240129	0.169984	-0.606825	4.85	10.291	9.6	-2.7	3.26126	3.07284	1.8451
8774	0.265935	34	-0.757037	Edge	CD	11	Rana	Amphibians	0.240129	0.169984	-0.606825	4.85	10.291	9.6	-2.7	3.26126	3.07284	1.8451
8775	0.280246	30	-0.757037	Edge	CD	13	Rana	Amphibians	0.240129	0.169984	-0.606825	4.85	10.291	9.6	-2.7	3.26126	3.07284	1.8451
8776	0.214656	31	1.09691	Sub_edge	CD	13	Rana	Amphibians	-0.672763	-1.02185	-0.574607	4.85	6.25267	6.1	-0.8	3.26126	3.07284	1.8451
8777	0.215252	40	1.09967	Sub_edge	CD	11	Rana	Amphibians	-0.672763	-1.02185	-0.574607	4.85	6.25267	6.1	-0.8	3.26126	3.07284	1.8451
8778	0.226582	30	1.24991	Sub_edge	CD	13	Rana	Amphibians	-0.700426	-0.869409	-0.593017	4.85	5.273	5.3	-1.4	3.26126	3.07284	1.8451
8779	0.223004	34	1.24991	Sub_edge	CD	11	Rana	Amphibians	-0.700426	-0.869409	-0.593017	4.85	5.273	5.3	-1.4	3.26126	3.07284	1.8451
8780	0.167551	31	0.954934	Sub_edge	CD	11	Rana	Amphibians	-0.654321	-0.920224	-0.680466	4.85	6.27033	6.2	0.2	3.26126	3.07284	1.8451
8781	0.166955	32	0.954934	Sub_edge	CD	13	Rana	Amphibians	-0.654321	-0.920224	-0.680466	4.85	6.27033	6.2	0.2	3.26126	3.07284	1.8451
8782	0.139527	208	0.932879	Sub_edge	CD	11	Rana	Amphibians	-0.640489	-0.906365	-0.758709	4.85	6.05767	6.2	0.1	3.26126	3.07284	1.8451
8783	0.17411	38	0.935636	Sub_edge	CD	11	Rana	Amphibians	-0.640489	-0.906365	-0.758709	4.85	6.05767	6.2	0.1	3.26126	3.07284	1.8451
8784	0.135353	32	0.935636	Sub_edge	CD	11	Rana	Amphibians	-0.640489	-0.906365	-0.758709	4.85	6.05767	6.2	0.1	3.26126	3.07284	1.8451
8785	0.172917	38	0.927366	Sub_edge	CD	13	Rana	Amphibians	-0.635879	-0.892507	-0.754107	4.85	6.023	6.1	0.1	3.26126	3.07284	1.8451
7697	0.345835	42	1.89914	Core	CD	11	Picoides	Birds	-1.09232	-0.56452	-0.39971	6.976	3.697	2	-9.2	3.56229	1.52996	1.86332
7698	0.345835	49	1.11758	Sub_edge	CD	11	Picoides	Birds	-1.06466	-0.365881	-0.827747	6.976	4.70067	3.2	-15.1	3.56229	1.52996	1.86332
7699	0.345835	48	0.568982	Sub_edge	CD	11	Picoides	Birds	-1.08771	-0.00555764	-0.551594	6.976	4.76867	3.9	-16.1	3.56229	1.52996	1.86332
7700	0.375648	21	-0.0526757	Core	CD	11	Picoides	Birds	-1.77469	-0.495227	1.04549	6.976	0.357667	-1.1	-26.1	3.56229	1.52996	1.86332
7701	0.35776	56	-0.256679	Core	CD	11	Picoides	Birds	-1.50728	0.544166	1.00867	6.976	0.167	-0.8	-28.7	3.56229	1.52996	1.86332
7702	0.345835	32	1.34916	Sub_edge	CD	11	Picoides	Birds	-0.714258	-0.915604	-0.671261	6.976	5.522	5.5	-0.9	3.56229	1.52996	1.86332
7703	0.274283	27	0.329141	Edge	CD	11	Picoides	Birds	-1.09232	-1.1974	1.28022	6.976	7.127	6.1	-14.4	3.56229	1.52996	1.86332
8802	0.501461	19	-0.758416	Core	CD	8	Rana	Amphibians	-0.078	0.151506	-1.36164	7.064	11.7083	11.2	5.5	3.79274	4.55225	1.87506
8803	0.440045	10	-0.351788	Core	CD	8	Rana	Amphibians	-0.539057	-0.0656115	-0.427326	7.064	8.791	8.7	0.9	3.79274	4.55225	1.87506
8804	0.476417	20	-0.302166	Core	CD	8	Rana	Amphibians	-0.557499	0.01754	-0.431928	7.064	8.38333	8.3	0.5	3.79274	4.55225	1.87506
8805	0.474032	11	-0.333869	Core	CD	8	Rana	Amphibians	-0.56672	-0.000938109	-0.445736	7.064	8.26333	8.2	0.3	3.79274	4.55225	1.87506
8806	0.471051	15	-0.412438	Core	CD	8	Rana	Amphibians	-0.575941	-0.0240357	-0.464146	7.064	8.28933	8.2	0.2	3.79274	4.55225	1.87506
8807	0.411424	13	-0.672955	Core	CD	8	Rana	Amphibians	-0.492951	0.0452572	-0.602222	7.064	9.234	8.6	-2.2	3.79274	4.55225	1.87506
8808	0.483573	22	-0.689496	Core	CD	8	Rana	Amphibians	-0.700426	-0.185719	-0.174185	7.064	8.306	8	-9.9	3.79274	4.55225	1.87506
8809	0.496094	45	-0.779092	Core	CD	11	Rana	Amphibians	-0.585162	0.225419	-0.786324	7.064	7.806	7.6	-14.4	3.79274	4.55225	1.87506
8810	0.409039	36	-0.78874	Core	CD	8	Rana	Amphibians	-0.585162	0.225419	-0.786324	7.064	7.806	7.6	-14.4	3.79274	4.55225	1.87506
8811	0.488939	25	-0.685361	Core	CD	11	Rana	Amphibians	-0.852575	0.11455	-0.349082	7.064	5.50333	5	-19.3	3.79274	4.55225	1.87506
8812	0.436468	51	-0.770821	Core	CD	11	Rana	Amphibians	-0.861796	-0.0147967	-0.353685	7.064	5.95933	5.5	-20.3	3.79274	4.55225	1.87506
8813	0.34345	42	-0.725334	Core	CD	8	Rana	Amphibians	-0.88946	0.026779	-0.32607	7.064	5.66033	5	-20.7	3.79274	4.55225	1.87506
8814	0.354183	36	-0.773578	Core	CD	8	Rana	Amphibians	-1.24447	0.100691	-0.0913396	7.064	3.06733	1.8	-24.1	3.79274	4.55225	1.87506
8815	0.398903	47	-0.739118	Core	CD	11	Rana	Amphibians	-1.24447	0.11917	-0.105147	7.064	2.97533	1.7	-24.2	3.79274	4.55225	1.87506
8816	0.300519	36	-0.0761084	Core	CD	8	Rana	Amphibians	-1.25369	0.516449	-0.477954	7.064	-1.182	-0.4	-20.3	3.79274	4.55225	1.87506
8817	0.390555	45	-0.0761084	Core	CD	11	Rana	Amphibians	-1.25369	0.516449	-0.477954	7.064	-1.182	-0.4	-20.3	3.79274	4.55225	1.87506
8818	0.392344	36	-0.196029	Core	CD	8	Rana	Amphibians	-1.65481	0.137648	0.0145191	7.064	-1.71033	-2.8	-23.9	3.79274	4.55225	1.87506
8819	0.391151	52	-0.343518	Core	CD	11	Rana	Amphibians	-1.57643	0.11917	-0.0176988	7.064	-0.941	-2.1	-22.9	3.79274	4.55225	1.87506
8820	0.358357	42	-0.158812	Core	CD	8	Rana	Amphibians	-1.57182	0.271614	-0.491761	7.064	-2.197	-3	-22	3.79274	4.55225	1.87506
8821	0.483573	17	2.3416	Edge	CD	8	Rana	Amphibians	-0.691205	1.99008	-1.26959	7.064	1.001	0.3	-4.2	3.79274	4.55225	1.87506
8822	0.329736	14	1.3078	Edge	CD	8	Rana	Amphibians	-0.594383	0.544166	-0.754107	7.064	6.94467	7.1	0.3	3.79274	4.55225	1.87506
8823	0.459126	19	2.18309	Edge	CD	8	Rana	Amphibians	-0.686595	1.89307	-1.30181	7.064	1.709	0.5	-4.1	3.79274	4.55225	1.87506
8824	0.479399	16	-0.766686	Edge	CD	8	Rana	Amphibians	0.286235	0.562644	-0.901388	7.064	13.789	13.1	8.5	3.79274	4.55225	1.87506
8825	0.438256	20	-0.66882	Island	CD	8	Rana	Amphibians	0.203245	1.35258	-1.35704	7.064	10.095	9.6	2.4	3.79274	4.55225	1.87506
8826	0.391151	12	0.305708	Sub_edge	CD	8	Rana	Amphibians	-0.520614	0.571883	-0.625235	7.064	7.719	7.9	1.5	3.79274	4.55225	1.87506
8955	0.292171	24	-0.415194	Core	CD	6	Plethodon	Amphibians	-0.6451	0.0637353	0.723312	6.328	9.34433	8.5	-13.4	4.03941	2.31999	1.87506
8956	0.286208	12	-0.452411	Core	CD	6	Plethodon	Amphibians	-0.622047	-0.0194162	0.672684	6.328	9.48267	8.7	-13.3	4.03941	2.31999	1.87506
8957	0.280246	28	-0.415194	Core	CD	6	Plethodon	Amphibians	-0.663542	-0.0286553	0.61285	6.328	8.96	8.2	-14.2	4.03941	2.31999	1.87506
8958	0.292171	24	-0.40141	Core	CD	6	Plethodon	Amphibians	-0.663542	-0.0101772	0.622055	6.328	8.97	8.2	-14.2	4.03941	2.31999	1.87506
8959	0.310059	26	-0.408302	Core	CD	6	Plethodon	Amphibians	-0.663542	0.00368142	0.608248	6.328	8.923	8.1	-14.3	4.03941	2.31999	1.87506
8960	0.292171	24	-0.406924	Core	CD	6	Plethodon	Amphibians	-0.668152	-0.00555764	0.608248	6.328	8.9	8.1	-14.3	4.03941	2.31999	1.87506
8961	0.292171	25	-0.404167	Core	CD	6	Plethodon	Amphibians	-0.681984	0.00830094	0.617453	6.328	8.80833	8	-14.4	4.03941	2.31999	1.87506
8962	0.262358	20	-0.402789	Core	CD	6	Plethodon	Amphibians	-0.695816	0.0544962	0.617453	6.328	8.76667	7.8	-14.6	4.03941	2.31999	1.87506
8963	0.310059	29	-0.769443	Core	CD	6	Plethodon	Amphibians	-0.97245	0.400961	0.686491	6.328	6.30778	5.3	-21.5	4.03941	2.31999	1.87506
8964	0.245662	48	-0.766686	Core	CD	6	Plethodon	Amphibians	-0.97706	0.428678	0.686491	6.328	6.23867	5.2	-21.6	4.03941	2.31999	1.87506
8965	0.280246	48	-0.748767	Core	CD	6	Plethodon	Amphibians	-0.97706	0.428678	0.677286	6.328	6.02421	5.2	-21.6	4.03941	2.31999	1.87506
8966	0.261165	29	-0.773578	Core	CD	6	Plethodon	Amphibians	-0.97706	0.428678	0.686491	6.328	6.23867	5.2	-21.6	4.03941	2.31999	1.87506
8967	0.441238	101	0.516603	Core	CD	6	Plethodon	Amphibians	-1.21681	1.03846	0.617453	6.328	2.47433	0.4	-25.4	4.03941	2.31999	1.87506
8968	0.256395	45	-0.776335	Core	CD	6	Plethodon	Amphibians	-0.986282	0.428678	0.677286	6.328	6.06562	5.2	-21.6	4.03941	2.31999	1.87506
8969	0.259972	30	-0.583359	Core	CD	6	Plethodon	Amphibians	-0.967839	0.50721	0.732517	6.328	6.62667	5.2	-21.6	4.03941	2.31999	1.87506
8970	0.221811	30	-0.616441	Core	CD	6	Plethodon	Amphibians	-0.967839	0.50721	0.732517	6.328	6.62667	5.2	-21.6	4.03941	2.31999	1.87506
8971	0.264743	29	-0.766686	Core	CD	6	Plethodon	Amphibians	-0.981671	0.470254	0.681889	6.328	6.61033	5.2	-21.6	4.03941	2.31999	1.87506
8972	0.262358	120	-0.555791	Core	CD	6	Plethodon	Amphibians	-0.97706	0.530307	0.727914	6.328	6.55333	5	-21.8	4.03941	2.31999	1.87506
8973	0.21883	30	-0.641252	Core	CD	6	Plethodon	Amphibians	-0.97706	0.530307	0.727914	6.328	6.55333	5	-21.8	4.03941	2.31999	1.87506
8974	0.240892	28	-0.773578	Core	CD	6	Plethodon	Amphibians	-0.990892	0.451775	0.677286	6.328	6.2109	5.1	-21.8	4.03941	2.31999	1.87506
8975	0.24924	30	-0.621954	Core	CD	6	Plethodon	Amphibians	-0.97706	0.530307	0.727914	6.328	6.55333	5	-21.8	4.03941	2.31999	1.87506
8976	0.246855	40	-0.78047	Core	CD	6	Plethodon	Amphibians	-0.995503	0.470254	0.732517	6.328	6.07619	5	-21.9	4.03941	2.31999	1.87506
8305	0.474629	17	0.42425	Core	CD	7	Bufo	Amphibians	0.668912	0.830577	1.4275	6.633	15.5277	14.5	11	3.56229	4.37387	1.89763
8306	0.504442	14	-0.502034	Core	CD	7	Bufo	Amphibians	0.290845	0.428678	1.39068	6.633	15.063	14	10.4	3.56229	4.37387	1.89763
8307	0.412021	13	-0.810795	Core	CD	7	Bufo	Amphibians	-0.0595577	-0.47213	1.39068	6.633	13.7287	12.8	8.8	3.56229	4.37387	1.89763
8308	0.381611	14	-0.569575	Core	CD	7	Bufo	Amphibians	-1.50267	-0.892507	2.67019	6.633	4.14267	2.2	-4.4	3.56229	4.37387	1.89763
8309	0.410232	12	1.79438	Edge	CD	7	Bufo	Amphibians	0.217076	-0.282729	0.723312	6.633	12.5163	12.1	9.4	3.56229	4.37387	1.89763
8310	0.353586	11	0.0617314	Edge	CD	7	Bufo	Amphibians	0.360004	-0.319685	1.00867	6.633	16.5877	16.2	13.5	3.56229	4.37387	1.89763
8311	0.296941	11	2.36641	Edge	CD	7	Bufo	Amphibians	-1.00472	-0.795497	0.649671	6.633	5.43867	5.2	1.4	3.56229	4.37387	1.89763
8312	0.339872	10	-0.506169	Sub_edge	CD	7	Bufo	Amphibians	0.369225	0.230038	1.19277	6.633	16.8733	16.1	13	3.56229	4.37387	1.89763
7661	0.33868	237	-0.685361	Edge	CD	17	Perisoreus	Birds	-1.12921	0.0452572	-0.187993	7.245	4.00367	2.5	-24.3	3.81757	1.76817	1.92788
7662	0.366108	86	-0.448276	Core	CD	17	Perisoreus	Birds	-1.53494	0.243897	0.0421344	7.245	-1.126	-1.9	-25.2	3.81757	1.76817	1.92788
7663	0.351798	124	-0.389005	Core	CD	17	Perisoreus	Birds	-1.74703	0.142267	0.120378	7.245	-1.49733	-3	-26.8	3.81757	1.76817	1.92788
8256	0.4472	19	-0.0278645	Core	CD	5	Bufo	Amphibians	-0.105663	-1.1281	-0.685068	7.163	14.75	13.7	9.3	4.03941	4.98491	1.92942
8257	0.465685	23	0.039677	Core	CD	5	Bufo	Amphibians	-0.142548	-1.02647	-0.763312	7.163	14.073	13.1	8.8	4.03941	4.98491	1.92942
8258	0.476417	21	0.688903	Core	CD	5	Bufo	Amphibians	-0.386908	-0.592238	-0.81394	7.163	9.158	8.7	4.4	4.03941	4.98491	1.92942
8259	0.375648	12	1.97495	Core	CD	5	Bufo	Amphibians	-0.534446	-0.194958	-1.01645	7.163	6.389	6.3	2	4.03941	4.98491	1.92942
8260	0.283227	12	2.14311	Core	CD	5	Bufo	Amphibians	-0.534446	-0.194958	-1.01645	7.163	6.389	6.3	2	4.03941	4.98491	1.92942
8261	0.415002	12	2.18309	Core	CD	5	Bufo	Amphibians	-0.534446	-0.194958	-1.01645	7.163	6.389	6.3	2	4.03941	4.98491	1.92942
8262	0.464492	39	0.435277	Core	CD	5	Bufo	Amphibians	-0.294697	-0.772399	-0.892183	7.163	11.8227	11	6.7	4.03941	4.98491	1.92942
8263	0.471647	37	0.648929	Core	CD	5	Bufo	Amphibians	-0.382297	-0.610716	-0.947414	7.163	10.01	9.6	5.4	4.03941	4.98491	1.92942
8617	0.160992	19	-0.375221	Core	CD	15	Rana	Amphibians	0.424552	-1.45147	-0.61603	5.146	17.227	15.4	10.6	3.56229	4.13978	1.95424
8618	0.24447	10	-0.717064	Core	CD	15	Rana	Amphibians	0.373836	-1.28055	-0.841555	5.146	15.4523	14.3	10.4	3.56229	4.13978	1.95424
8619	0.274283	13	0.13203	Core	CD	15	Rana	Amphibians	0.175581	-1.08653	-0.59762	5.146	13.2983	12.2	7.6	3.56229	4.13978	1.95424
8620	0.321984	20	-0.118839	Core	CD	15	Rana	Amphibians	0.309288	-1.16044	-0.519377	5.146	14.0813	13.3	8.7	3.56229	4.13978	1.95424
8621	0.345835	16	-0.0788652	Core	CD	15	Rana	Amphibians	0.350783	-1.27593	-0.740299	5.146	14.51	14	9.9	3.56229	4.13978	1.95424
8622	0.393536	35	-0.394518	Core	CD	15	Rana	Amphibians	0.350783	-1.31288	-0.961221	5.146	15.2403	14.1	10.2	3.56229	4.13978	1.95424
8623	0.35776	14	-0.707415	Core	CD	15	Rana	Amphibians	0.263182	-1.20663	-1.34323	5.146	14.3143	13	9.2	3.56229	4.13978	1.95424
8624	0.363723	15	-0.770821	Core	CD	15	Rana	Amphibians	0.277014	-1.26207	-1.31562	5.146	14.38	13.3	9.4	3.56229	4.13978	1.95424
8625	0.24447	13	-0.22084	Core	CD	15	Rana	Amphibians	0.198634	-1.49305	-0.477954	5.146	14.4263	13.6	8.9	3.56229	4.13978	1.95424
8626	0.304096	10	-0.78047	Core	CD	15	Rana	Amphibians	0.336951	-0.656911	-1.32943	5.146	13.0753	12.3	9	3.56229	4.13978	1.95424
8627	0.274283	10	-0.580602	Core	CD	15	Rana	Amphibians	0.350783	-0.66153	-1.31562	5.146	13.3179	12.4	9.1	3.56229	4.13978	1.95424
8628	0.226582	35	0.377385	Edge	CD	15	Rana	Amphibians	0.0741487	-1.44223	-0.367492	5.146	14.553	13.3	8.1	3.56229	4.13978	1.95424
8629	0.321984	26	0.0920562	Edge	CD	15	Rana	Amphibians	0.16636	-1.61315	-0.349082	5.146	16.2563	14.8	9.2	3.56229	4.13978	1.95424
8630	0.274283	24	1.40567	Edge	CD	15	Rana	Amphibians	0.111033	-0.199578	-0.169583	5.146	8.88567	8.8	1.6	3.56229	4.13978	1.95424
8631	0.262358	18	1.52697	Edge	CD	15	Rana	Amphibians	0.217076	0.0452572	-0.0821345	5.146	9.21767	8.6	1.6	3.56229	4.13978	1.95424
8632	0.125216	17	0.45871	Edge	CD	15	Rana	Amphibians	0.461436	-0.121046	0.0605445	5.146	11.647	11.2	4.5	3.56229	4.13978	1.95424
8633	0.172917	10	0.221626	Sub_edge	CD	15	Rana	Amphibians	0.535205	-0.546042	0.129583	5.146	14.3197	13.7	7.4	3.56229	4.13978	1.95424
9007	0.401288	20	-0.0237293	Core	CD	7	Ichthyosaura	Amphibians	-0.391518	0.752045	-0.892183	6.215	9.21967	8.9	2.7	3.86332	3.33805	1.95424
9008	0.382803	20	-0.231867	Core	CD	7	Ichthyosaura	Amphibians	-0.225538	0.433297	-0.459543	6.215	10.2193	9.7	3.5	3.86332	3.33805	1.95424
9009	0.354779	15	-0.124352	Core	CD	7	Ichthyosaura	Amphibians	-0.248591	0.484112	-0.473351	6.215	10.076	9.4	3.1	3.86332	3.33805	1.95424
9010	0.385785	20	-0.259435	Core	CD	7	Ichthyosaura	Amphibians	-0.24398	0.368624	-0.445736	6.215	10.6237	9.7	3.4	3.86332	3.33805	1.95424
9011	0.413809	20	0.198193	Core	CD	7	Ichthyosaura	Amphibians	-0.373076	1.38492	-1.05787	6.215	6.84467	6.5	0.2	3.86332	3.33805	1.95424
9012	0.403673	20	-0.0540541	Core	CD	7	Ichthyosaura	Amphibians	-0.423792	0.890631	-0.919798	6.215	8.74633	8.2	1.9	3.86332	3.33805	1.95424
9013	0.382803	22	0.20922	Core	CD	7	Ichthyosaura	Amphibians	-0.437624	1.0246	-0.942811	6.215	8.14667	7.8	1.6	3.86332	3.33805	1.95424
9014	0.380418	25	-0.263571	Core	CD	7	Ichthyosaura	Amphibians	-0.290086	0.396341	-0.39971	6.215	10.6247	9.5	3.1	3.86332	3.33805	1.95424
9015	0.316618	20	-0.270463	Core	CD	7	Ichthyosaura	Amphibians	-0.290086	0.396341	-0.39971	6.215	10.6247	9.5	3.1	3.86332	3.33805	1.95424
9016	0.379226	20	-0.146407	Core	CD	7	Ichthyosaura	Amphibians	-0.262423	0.479493	-0.473351	6.215	10.1023	9.3	2.9	3.86332	3.33805	1.95424
9017	0.419772	20	0.107219	Core	CD	7	Ichthyosaura	Amphibians	-0.423792	0.80286	-0.910593	6.215	9.09067	8.5	2.2	3.86332	3.33805	1.95424
9018	0.318407	19	0.151327	Core	CD	7	Ichthyosaura	Amphibians	-0.423792	0.890631	-0.919798	6.215	8.74633	8.2	1.9	3.86332	3.33805	1.95424
9019	0.419176	20	-0.218083	Core	CD	7	Ichthyosaura	Amphibians	-0.253201	0.4102	-0.450338	6.215	10.44	9.4	3.1	3.86332	3.33805	1.95424
9020	0.430505	12	-0.266327	Core	CD	7	Ichthyosaura	Amphibians	-0.313139	0.521068	-0.431928	6.215	10.0427	9	2.6	3.86332	3.33805	1.95424
9021	0.372071	20	0.18303	Core	CD	7	Ichthyosaura	Amphibians	-0.437624	1.07079	-0.942811	6.215	8.03533	7.6	1.3	3.86332	3.33805	1.95424
9022	0.307078	18	-0.132623	Core	CD	7	Ichthyosaura	Amphibians	-0.280865	0.585742	-0.496364	6.215	9.62467	8.8	2.5	3.86332	3.33805	1.95424
9023	0.429909	17	0.10584	Core	CD	7	Ichthyosaura	Amphibians	-0.437624	0.913728	-0.929003	6.215	8.61367	8.1	1.8	3.86332	3.33805	1.95424
9024	0.373859	20	0.0631098	Core	CD	7	Ichthyosaura	Amphibians	-0.428403	0.849055	-0.919798	6.215	8.89267	8.3	2	3.86332	3.33805	1.95424
9025	0.403077	16	0.668227	Core	CD	7	Ichthyosaura	Amphibians	-0.40074	1.70829	-1.08549	6.215	5.82833	5.4	-0.9	3.86332	3.33805	1.95424
9026	0.349413	24	0.260221	Core	CD	6	Ichthyosaura	Amphibians	-0.700426	0.382483	0.249249	6.215	6.11967	5.4	-5.4	3.86332	3.33805	1.95424
9027	0.401884	27	-0.441384	Core	CD	6	Ichthyosaura	Amphibians	-0.608215	-0.144143	-0.105147	6.215	8.068	7.9	-3	3.86332	3.33805	1.95424
9028	0.413213	11	-0.13538	Core	CD	6	Ichthyosaura	Amphibians	-0.686595	-0.0517529	-0.14657	6.215	7.03867	6.7	-4.3	3.86332	3.33805	1.95424
9029	0.434082	34	-0.248408	Core	CD	6	Ichthyosaura	Amphibians	-0.691205	-0.0748505	-0.12816	6.215	7.00433	6.7	-4.5	3.86332	3.33805	1.95424
9030	0.434082	30	-0.471709	Core	CD	6	Ichthyosaura	Amphibians	-0.617436	-0.250393	-0.0913396	6.215	8.18033	7.9	-3.6	3.86332	3.33805	1.95424
9031	0.39771	25	0.494549	Core	CD	6	Ichthyosaura	Amphibians	-0.852575	0.613459	-0.335275	6.215	4.84267	4.2	-7.3	3.86332	3.33805	1.95424
9032	0.441238	38	-0.271841	Core	CD	6	Ichthyosaura	Amphibians	-0.81108	0.276233	-0.234019	6.215	6.35867	5.8	-6.1	3.86332	3.33805	1.95424
9033	0.320195	33	-0.349031	Edge	CD	6	Ichthyosaura	Amphibians	-0.686595	-0.0517529	0.0283267	6.215	7.84667	7.6	-4.8	3.86332	3.33805	1.95424
9034	0.347027	35	-0.423465	Edge	CD	6	Ichthyosaura	Amphibians	-0.820301	-0.0378943	0.12498	6.215	7.44367	6.8	-5.7	3.86332	3.33805	1.95424
9035	0.329139	15	-0.346275	Edge	CD	6	Ichthyosaura	Amphibians	-0.834133	-0.0332748	0.0881598	6.215	7.394	6.7	-6	3.86332	3.33805	1.95424
9036	0.320195	26	-0.52271	Edge	CD	6	Ichthyosaura	Amphibians	-0.741922	-0.17648	0.0467369	6.215	8.007	7.8	-5.6	3.86332	3.33805	1.95424
9037	0.370878	24	-0.107812	Sub_edge	CD	6	Ichthyosaura	Amphibians	-0.755753	0.197702	0.166403	6.215	6.95767	6.2	-4.6	3.86332	3.33805	1.95424
9038	0.394133	32	-0.422086	Sub_edge	CD	6	Ichthyosaura	Amphibians	-0.654321	-0.227295	-0.0775319	6.215	8.16267	7.8	-4.6	3.86332	3.33805	1.95424
8880	0.432294	30	-0.524088	Edge	CD	8	Ambystoma	Amphibians	-0.691205	0.710469	0.382723	6.217	7.986	6.9	-15.1	3.56229	2.77181	1.97772
8881	0.445412	30	-0.524088	Edge	CD	8	Ambystoma	Amphibians	-0.691205	0.710469	0.382723	6.217	7.986	6.9	-15.1	3.56229	2.77181	1.97772
8882	0.389959	30	-0.656414	Edge	CD	8	Ambystoma	Amphibians	-0.686595	0.608839	0.364313	6.217	8.34767	7.1	-15.2	3.56229	2.77181	1.97772
8883	0.450778	30	-0.495142	Sub_edge	CD	8	Ambystoma	Amphibians	-0.686595	0.844435	0.0421344	6.217	8.364	7.3	-14.1	3.56229	2.77181	1.97772
8884	0.42812	30	-0.444141	Sub_edge	CD	8	Ambystoma	Amphibians	-0.714258	0.918348	0.0283267	6.217	8.05	6.9	-14.5	3.56229	2.77181	1.97772
8885	0.424542	30	-0.67709	Sub_edge	CD	8	Ambystoma	Amphibians	-0.589773	0.613459	0.382723	6.217	9.17	8	-13.3	3.56229	2.77181	1.97772
8886	0.380418	30	-0.67709	Sub_edge	CD	8	Ambystoma	Amphibians	-0.589773	0.613459	0.382723	6.217	9.17	8	-13.3	3.56229	2.77181	1.97772
8887	0.492517	19	-0.626089	Sub_edge	CD	8	Ambystoma	Amphibians	-0.589773	0.613459	0.382723	6.217	9.17	8	-13.3	3.56229	2.77181	1.97772
8888	0.475821	30	-0.655036	Sub_edge	CD	8	Ambystoma	Amphibians	-0.589773	0.613459	0.382723	6.217	9.17	8	-13.3	3.56229	2.77181	1.97772
8889	0.497883	30	-0.617819	Sub_edge	CD	8	Ambystoma	Amphibians	-0.603605	0.613459	0.364313	6.217	9.189	7.9	-13.6	3.56229	2.77181	1.97772
8890	0.478803	30	-0.621954	Sub_edge	CD	8	Ambystoma	Amphibians	-0.603605	0.613459	0.364313	6.217	9.189	7.9	-13.6	3.56229	2.77181	1.97772
8891	0.467473	30	-0.53925	Sub_edge	CD	8	Ambystoma	Amphibians	-0.631268	0.659654	0.364313	6.217	8.849	7.5	-13.9	3.56229	2.77181	1.97772
8892	0.465088	29	-0.511682	Sub_edge	CD	8	Ambystoma	Amphibians	-0.631268	0.659654	0.364313	6.217	8.849	7.5	-13.9	3.56229	2.77181	1.97772
8893	0.457933	29	-0.525466	Sub_edge	CD	8	Ambystoma	Amphibians	-0.631268	0.659654	0.364313	6.217	8.849	7.5	-13.9	3.56229	2.77181	1.97772
8894	0.460318	30	-0.511682	Sub_edge	CD	8	Ambystoma	Amphibians	-0.631268	0.659654	0.364313	6.217	8.849	7.5	-13.9	3.56229	2.77181	1.97772
8895	0.487747	30	-0.525466	Sub_edge	CD	8	Ambystoma	Amphibians	-0.631268	0.659654	0.364313	6.217	8.849	7.5	-13.9	3.56229	2.77181	1.97772
8896	0.460914	30	-0.551656	Sub_edge	CD	8	Ambystoma	Amphibians	-0.631268	0.659654	0.364313	6.217	8.849	7.5	-13.9	3.56229	2.77181	1.97772
8897	0.456741	30	-0.588873	Sub_edge	CD	8	Ambystoma	Amphibians	-0.631268	0.659654	0.364313	6.217	8.849	7.5	-13.9	3.56229	2.77181	1.97772
8898	0.336891	30	-0.588873	Sub_edge	CD	8	Ambystoma	Amphibians	-0.631268	0.659654	0.364313	6.217	8.849	7.5	-13.9	3.56229	2.77181	1.97772
8899	0.464492	29	-0.566818	Sub_edge	CD	8	Ambystoma	Amphibians	-0.631268	0.659654	0.364313	6.217	8.849	7.5	-13.9	3.56229	2.77181	1.97772
8900	0.41858	30	-0.38487	Sub_edge	CD	8	Ambystoma	Amphibians	-0.631268	0.659654	0.364313	6.217	8.849	7.5	-13.9	3.56229	2.77181	1.97772
8901	0.364915	11	-0.525466	Sub_edge	CD	8	Ambystoma	Amphibians	-0.635879	0.5996	0.373518	6.217	8.89333	7.6	-14.1	3.56229	2.77181	1.97772
8902	0.429312	30	-0.671577	Sub_edge	CD	8	Ambystoma	Amphibians	-0.635879	0.585742	0.3413	6.217	8.94333	7.7	-14	3.56229	2.77181	1.97772
8903	0.462703	30	-0.628846	Sub_edge	CD	8	Ambystoma	Amphibians	-0.654321	0.608839	0.3413	6.217	8.65367	7.5	-14.3	3.56229	2.77181	1.97772
8904	0.447797	147	-0.639873	Sub_edge	CD	8	Ambystoma	Amphibians	-0.658931	0.631937	0.336697	6.217	8.553	7.4	-14.4	3.56229	2.77181	1.97772
8905	0.390555	31	-0.637117	Sub_edge	CD	8	Ambystoma	Amphibians	-0.658931	0.631937	0.336697	6.217	8.553	7.4	-14.4	3.56229	2.77181	1.97772
8906	0.488343	30	-0.638495	Sub_edge	CD	8	Ambystoma	Amphibians	-0.658931	0.631937	0.336697	6.217	8.553	7.4	-14.4	3.56229	2.77181	1.97772
8907	0.453163	29	-0.641252	Sub_edge	CD	8	Ambystoma	Amphibians	-0.64971	0.608839	0.391928	6.217	8.65667	7.5	-14.2	3.56229	2.77181	1.97772
8908	0.285612	30	-0.57371	Sub_edge	CD	8	Ambystoma	Amphibians	-0.658931	0.627318	0.391928	6.217	8.413	7.3	-14.6	3.56229	2.77181	1.97772
7210	0.378033	57	-0.262192	Core	CD	7	Tamias	Mammalia	-1.26292	0.461015	0.714106	6.667	3.59633	2.2	-24.2	3.30266	1.55966	2.03543
7211	0.314233	72	-0.577845	Core	CD	7	Tamias	Mammalia	-1.1246	0.391722	0.700299	6.667	5.09633	4.3	-22.3	3.30266	1.55966	2.03543
7212	0.299922	17	-0.558548	Core	CD	7	Tamias	Mammalia	-1.11999	0.608839	0.695696	6.667	4.58567	4	-22.8	3.30266	1.55966	2.03543
7213	0.307674	41	-0.460682	Core	CD	7	Tamias	Mammalia	-1.01394	0.50721	0.764734	6.667	5.593	4.5	-22.2	3.30266	1.55966	2.03543
7214	0.321984	69	-0.0485405	Core	CD	7	Tamias	Mammalia	-1.04161	0.682752	0.838375	6.667	4.59933	3.2	-23.2	3.30266	1.55966	2.03543
7215	0.309463	282	-0.4276	Core	CD	7	Tamias	Mammalia	-1.00933	0.664274	0.833773	6.667	4.74067	3.4	-22.8	3.30266	1.55966	2.03543
7216	0.339276	34	-0.336626	Core	CD	7	Tamias	Mammalia	-1.00933	0.664274	0.833773	6.667	4.74067	3.4	-22.8	3.30266	1.55966	2.03543
5644	0.0709558	23	0.294681	Sub_edge	CD	8	Margaritifera	Molluscs	0.203245	0.377863	-0.827747	6.902	10.8613	10.5	6.9	5.00945	8.70966	2.0607
5645	0.00596267	21	-0.326977	Sub_edge	CD	8	Margaritifera	Molluscs	0.383057	0.294712	-0.965824	6.902	12.4413	12.7	9	5.00945	8.70966	2.0607
5646	0.147278	23	-0.456546	Sub_edge	CD	8	Margaritifera	Molluscs	0.419941	0.387102	-0.956619	6.902	12.7437	12.9	9.2	5.00945	8.70966	2.0607
5647	0.139527	28	-0.198786	Sub_edge	CD	8	Margaritifera	Molluscs	0.226297	0.179223	-1.07168	6.902	12.0333	11.9	8	5.00945	8.70966	2.0607
5649	0.0554528	25	-0.810795	Edge	CD	8	Margaritifera	Molluscs	0.392278	0.156126	-1.20055	6.902	13.867	13.6	9.9	5.00945	8.70966	2.0607
5650	0.166359	20	-0.237381	Sub_edge	CD	8	Margaritifera	Molluscs	0.230908	0.257755	-1.14072	6.902	11.993	11.8	7.9	5.00945	8.70966	2.0607
5651	0.138334	40	-0.621954	Edge	CD	8	Margaritifera	Molluscs	0.189413	-0.070231	-1.16373	6.902	12.9983	12.8	8.9	5.00945	8.70966	2.0607
5653	0.104943	24	-0.333869	Core	CD	9	Margaritifera	Molluscs	-0.469898	0.197702	0.120378	6.902	8.04533	7.9	0.1	5.00945	8.70966	2.0607
5654	0.286208	24	-0.0692164	Core	CD	9	Margaritifera	Molluscs	-0.326971	0.497971	-0.00389113	6.902	8.23133	7.9	0.3	5.00945	8.70966	2.0607
5655	0.274879	25	-0.208435	Core	CD	9	Margaritifera	Molluscs	-0.465288	0.225419	-0.169583	6.902	8.31633	7.9	1	5.00945	8.70966	2.0607
5656	0.00298134	24	-0.485493	Core	CD	9	Margaritifera	Molluscs	-0.520614	-0.190339	-0.0269039	6.902	8.915	8.9	0.2	5.00945	8.70966	2.0607
5657	0.285612	29	-0.0774868	Core	CD	9	Margaritifera	Molluscs	-0.456066	0.710469	-0.0913396	6.902	7.275	6.8	-0.8	5.00945	8.70966	2.0607
5658	0.252817	32	-0.196029	Core	CD	9	Margaritifera	Molluscs	-0.497562	0.456395	-0.178788	6.902	7.35333	7.4	-0.2	5.00945	8.70966	2.0607
5659	0.316618	21	0.074137	Core	CD	9	Margaritifera	Molluscs	-0.622047	0.825957	-0.339877	6.902	5.912	5.2	-2.3	5.00945	8.70966	2.0607
5660	0.0310059	25	-0.317328	Core	CD	9	Margaritifera	Molluscs	-0.368466	0.872152	-1.12231	6.902	8.50933	8.3	1.4	5.00945	8.70966	2.0607
5661	0.0638006	26	-0.293895	Core	CD	9	Margaritifera	Molluscs	-0.368466	0.872152	-1.12231	6.902	8.50933	8.3	1.4	5.00945	8.70966	2.0607
5662	0.28919	33	-0.380734	Core	CD	9	Margaritifera	Molluscs	-0.608215	-0.227295	-0.105147	6.902	8.411	8	-0.7	5.00945	8.70966	2.0607
5663	0.247451	26	-0.161569	Core	CD	9	Margaritifera	Molluscs	-0.6451	0.11917	-0.454941	6.902	7.11433	7.1	-0.9	5.00945	8.70966	2.0607
5664	0.0488939	26	-0.553034	Core	CD	9	Margaritifera	Molluscs	-0.511393	0.437917	-1.14993	6.902	9.03767	8.5	1.3	5.00945	8.70966	2.0607
5665	0.109713	27	-0.566818	Core	CD	9	Margaritifera	Molluscs	-0.386908	0.322429	-0.795529	6.902	9.21067	8.6	1.4	5.00945	8.70966	2.0607
5666	0.186632	26	0.364979	Core	CD	9	Margaritifera	Molluscs	-0.668152	0.69661	-0.639043	6.902	5.37333	5.4	-2.7	5.00945	8.70966	2.0607
5667	0.0482976	20	-0.577845	Core	CD	9	Margaritifera	Molluscs	-0.511393	-0.00555764	-0.454941	6.902	8.811	9	1.1	5.00945	8.70966	2.0607
5668	0.266531	16	-0.0774868	Core	CD	9	Margaritifera	Molluscs	-0.64971	0.285473	-0.556197	6.902	6.73133	6.7	-1.5	5.00945	8.70966	2.0607
5669	0.267128	25	-0.0940276	Core	CD	9	Margaritifera	Molluscs	-0.6451	0.317809	-0.57921	6.902	6.92533	6.7	-1.7	5.00945	8.70966	2.0607
5670	0.262954	25	-0.0388917	Core	CD	9	Margaritifera	Molluscs	-0.658931	0.345526	-0.583812	6.902	6.72567	6.5	-1.9	5.00945	8.70966	2.0607
5671	0.227178	26	-0.0058101	Core	CD	9	Margaritifera	Molluscs	-0.668152	0.373244	-0.57921	6.902	6.37	6.2	-2.1	5.00945	8.70966	2.0607
5672	0.234333	25	-0.0967844	Core	CD	9	Margaritifera	Molluscs	-0.64971	0.31319	-0.57921	6.902	6.871	6.6	-1.8	5.00945	8.70966	2.0607
5673	0.151452	24	-0.0264861	Core	CD	9	Margaritifera	Molluscs	-0.658931	0.340907	-0.583812	6.902	6.57833	6.4	-2	5.00945	8.70966	2.0607
5674	0.234333	19	-0.489628	Core	CD	9	Margaritifera	Molluscs	-0.534446	0.303951	-0.593017	6.902	8.16767	7.5	-1.3	5.00945	8.70966	2.0607
6965	0.250432	56	-0.812173	Isle	CD	6	Rattus	Mammalia	0.300067	-1.31288	-1.20976	5.672	16.7325	16.6	14.8	2.8451	1.39114	2.06183
6966	0.220619	48	-0.805281	Isle	CD	6	Rattus	Mammalia	0.392278	-0.744682	-1.48131	5.672	15.7321	15.3	13.4	2.8451	1.39114	2.06183
6967	0.208693	40	-0.81493	Isle	CD	6	Rattus	Mammalia	0.304677	-1.30364	-1.23277	5.672	16.5806	16.5	14.9	2.8451	1.39114	2.06183
6969	0.226582	30	-0.812173	Isle	CD	6	Rattus	Mammalia	0.415331	-0.786258	-1.48131	5.672	15.8417	15.6	13.7	2.8451	1.39114	2.06183
6970	0.494902	50	-0.606792	Isle	CD	6	Rattus	Mammalia	0.383057	-0.412076	-1.4721	5.672	15.0517	14.1	11.8	2.8451	1.39114	2.06183
6971	0.017888	40	-0.81493	Isle	CD	6	Rattus	Mammalia	0.313898	-1.27593	-1.23737	5.672	16.1917	16.5	15.1	2.8451	1.39114	2.06183
6972	0.143104	42	-0.728091	Isle	CD	6	Rattus	Mammalia	0.32773	-1.22511	-1.24658	5.672	16.1458	16.2	15.1	2.8451	1.39114	2.06183
6974	0.310059	44	-0.78874	Isle	CD	6	Rattus	Mammalia	0.392278	-1.05419	-1.2834	5.672	16.15	15.9	13.9	2.8451	1.39114	2.06183
6975	0.304096	44	-0.80666	Isle	CD	6	Rattus	Mammalia	0.415331	-0.721584	-1.49972	5.672	15.5417	15.4	13.6	2.8451	1.39114	2.06183
6976	0.520541	26	0.289167	Sub_edge	CD	8	Rattus	Mammalia	1.00087	0.983021	0.336697	5.672	16.1153	15.6	13.1	2.8451	1.39114	2.06183
6977	0.510405	31	-0.413816	Sub_edge	CD	8	Rattus	Mammalia	1.13919	0.645796	0.511594	5.672	18.0003	17.8	15.2	2.8451	1.39114	2.06183
6978	0.506231	27	-0.595765	Core	CD	8	Rattus	Mammalia	1.05159	0.493351	0.419543	5.672	17.669	17.5	14.9	2.8451	1.39114	2.06183
6979	0.513386	24	-0.0857572	Core	CD	8	Rattus	Mammalia	1.05159	0.590361	0.419543	5.672	17.147	17.1	14.5	2.8451	1.39114	2.06183
6980	0.502653	27	0.307086	Core	CD	8	Rattus	Mammalia	0.98243	0.525688	0.318287	5.672	16.9767	16.9	14.3	2.8451	1.39114	2.06183
8220	0.488939	32	-0.0099453	Sub_edge	CD	8	Tympanocryptis	Reptiles	-0.147158	-0.421315	-0.698876	4.114	13.211	12.3	8.9	3.03941	1.61831	2.09691
8221	0.477014	25	-0.0058101	Sub_edge	CD	8	Tympanocryptis	Reptiles	-0.151769	-0.449032	-0.694273	4.114	13.2853	12.3	8.9	3.03941	1.61831	2.09691
8222	0.471051	41	0.00383869	Sub_edge	CD	8	Tympanocryptis	Reptiles	-0.15638	-0.388978	-0.698876	4.114	13.0737	12.1	8.8	3.03941	1.61831	2.09691
8223	0.465088	22	0.00659548	Sub_edge	CD	8	Tympanocryptis	Reptiles	-0.151769	-0.449032	-0.694273	4.114	13.2853	12.3	8.9	3.03941	1.61831	2.09691
8224	0.506827	21	-0.0099453	Sub_edge	CD	8	Tympanocryptis	Reptiles	-0.15638	-0.37512	-0.712684	4.114	13.0523	12	8.6	3.03941	1.61831	2.09691
6022	0.471647	32	0.719228	Core	CD	17	Arvicola	Mammalia	-0.373076	1.56046	-1.09009	7.176	6.21667	6	-0.1	3.12656	2.27049	2.11247
6023	0.4633	27	0.877743	Core	CD	17	Arvicola	Mammalia	-0.382297	1.67595	-1.06708	7.176	5.90767	5.5	-0.5	3.12656	2.27049	2.11247
6024	0.490728	33	0.702687	Core	CD	8	Arvicola	Mammalia	-0.534446	1.57894	-0.961221	7.176	5.93567	5.5	-0.9	3.12656	2.27049	2.11247
6025	0.492517	25	0.67374	Core	CD	8	Arvicola	Mammalia	-0.48373	1.66671	-0.993439	7.176	5.81167	5.4	-1	3.12656	2.27049	2.11247
6026	0.490728	26	0.974231	Core	CD	8	Arvicola	Mammalia	-0.497562	1.76834	-1.00264	7.176	5.97467	5	-1.3	3.12656	2.27049	2.11247
6027	0.49192	28	0.774363	Core	CD	8	Arvicola	Mammalia	-0.474509	1.52351	-0.970426	7.176	6.54933	6	-0.3	3.12656	2.27049	2.11247
7016	0.382803	17	-0.714307	Edge	CD	20	Rousettus	Mammalia	0.512153	-1.24359	-0.224813	6.518	18.927	19.1	14.7	3.96023	1.61911	2.12898
7017	0.400095	19	-0.569575	Edge	CD	20	Rousettus	Mammalia	0.466047	-0.9618	-0.390505	6.518	18.2113	18.1	13.7	3.96023	1.61911	2.12898
7018	0.385785	16	-0.0802436	Edge	CD	20	Rousettus	Mammalia	0.267793	-0.915604	-0.224813	6.518	16.546	16	11.7	3.96023	1.61911	2.12898
7019	0.39294	15	-0.322842	Edge	CD	20	Rousettus	Mammalia	0.562869	-0.638433	-0.197198	6.518	18.3763	17.6	13.5	3.96023	1.61911	2.12898
7020	0.386381	20	-0.656414	Sub_edge	CD	20	Rousettus	Mammalia	0.788787	-0.744682	-0.307659	6.518	18.474	17.9	14.2	3.96023	1.61911	2.12898
7021	0.370878	15	-0.466195	Sub_edge	CD	20	Rousettus	Mammalia	0.821061	-1.07267	-0.275441	6.518	18.9827	19.3	15.8	3.96023	1.61911	2.12898
7022	0.370878	11	-0.627468	Sub_edge	CD	20	Rousettus	Mammalia	0.908661	-0.76316	-0.261634	6.518	19.385	19.2	15.7	3.96023	1.61911	2.12898
7023	0.379226	12	-0.455168	Sub_edge	CD	20	Rousettus	Mammalia	0.373836	-2.1675	-0.487159	6.518	21.054	20.5	16.3	3.96023	1.61911	2.12898
7024	0.382207	22	-0.626089	Edge	CD	20	Rousettus	Mammalia	0.599753	-2.44929	-0.0775319	6.518	26.6593	25.8	21.5	3.96023	1.61911	2.12898
7025	0.374456	17	-0.580602	Edge	CD	20	Rousettus	Mammalia	0.590532	-2.48624	-0.0683268	6.518	26.6737	25.7	21.3	3.96023	1.61911	2.12898
7026	0.382803	45	-0.66882	Edge	CD	20	Rousettus	Mammalia	0.194023	-2.18597	-0.468749	6.518	23.565	22.9	18.2	3.96023	1.61911	2.12898
7027	0.382207	10	-0.655036	Edge	CD	20	Rousettus	Mammalia	0.203245	-2.20445	-0.431928	6.518	23.6783	23.1	18.5	3.96023	1.61911	2.12898
7028	0.381611	17	-0.699145	Edge	CD	20	Rousettus	Mammalia	0.24935	-2.18135	-0.496364	6.518	24.7407	23.5	18.8	3.96023	1.61911	2.12898
6706	0.345835	15	1.70754	Edge	CD	10	Ochotona	Mammalia	-1.3874	0.257755	-1.11771	6.045	0.0526667	-1.4	-16.6	3.3948	1.55188	2.14903
6707	0.399499	17	1.7227	Edge	CD	10	Ochotona	Mammalia	-1.3874	0.345526	-1.14993	6.045	-0.293333	-1.9	-16.8	3.3948	1.55188	2.14903
6708	0.405462	26	1.9653	Edge	CD	10	Ochotona	Mammalia	-1.35513	0.331668	-1.13612	6.045	0.103	-1.6	-16.4	3.3948	1.55188	2.14903
6709	0.411424	32	1.83711	Edge	CD	10	Ochotona	Mammalia	-1.35052	0.368624	-1.14532	6.045	-0.109333	-1.7	-16.6	3.3948	1.55188	2.14903
6710	0.35776	21	1.90465	Edge	CD	10	Ochotona	Mammalia	-1.35513	0.331668	-1.13612	6.045	0.103	-1.6	-16.4	3.3948	1.55188	2.14903
6711	0.33391	10	2.20376	Edge	CD	10	Ochotona	Mammalia	-1.17531	0.973782	-1.2926	6.045	-1.35167	-3.1	-16.3	3.3948	1.55188	2.14903
6712	0.381611	30	1.76543	Edge	CD	10	Ochotona	Mammalia	-1.11538	0.950684	-1.27419	6.045	-1.241	-2.5	-15.7	3.3948	1.55188	2.14903
9068	0.352394	58	-0.646765	Core	CD	8	Triturus	Amphibians	-0.184043	0.137648	-1.36625	6.775	11.2143	10.5	4.9	3.73838	3.3916	2.17609
9069	0.276668	63	-0.646765	Sub_edge	CD	5	Triturus	Amphibians	-0.184043	0.137648	-1.36625	5.73	11.2143	10.5	4.9	3.73838	3.47078	2.17609
7883	0.471051	32	0.512468	Isle	CD	13	Zenaida	Birds	1.84461	1.09851	0.0789547	5.301	21.2823	20.6	18.5	3.46538	1.61691	2.2014
7884	0.488939	23	-0.354545	Isle	CD	13	Zenaida	Birds	1.68785	-0.171861	-0.892183	5.301	25.3274	25.1	22.3	3.46538	1.61691	2.2014
7885	0.482976	58	-0.513061	Isle	CD	13	Zenaida	Birds	1.70629	-0.315066	-1.05327	5.301	26.4429	26.3	23.5	3.46538	1.61691	2.2014
7886	0.465088	30	-0.172596	Isle	CD	13	Zenaida	Birds	2.24112	2.41507	0.258454	5.301	22.864	21.6	19.1	3.46538	1.61691	2.2014
7887	0.441238	28	-0.660549	Isle	CD	13	Zenaida	Birds	1.84	-0.060992	-0.63444	5.301	26.6156	24.9	22.3	3.46538	1.61691	2.2014
7888	0.459126	61	-0.333869	Isle	CD	13	Zenaida	Birds	2.50853	2.78926	0.373518	5.301	24.4353	22.8	20.1	3.46538	1.61691	2.2014
7889	0.459126	16	-0.433114	Isle	CD	13	Zenaida	Birds	2.02903	0.682752	-0.252429	5.301	25.9107	24.2	21.6	3.46538	1.61691	2.2014
7890	0.471051	48	-0.417951	Isle	CD	13	Zenaida	Birds	1.81233	-0.0147967	-0.593017	5.301	25.5873	24.1	21.6	3.46538	1.61691	2.2014
7966	0.411424	23	0.333276	Sub_edge	CD	10	Chrysemys	Reptiles	-0.940176	0.183843	-0.657453	6.845	6.13767	4.5	-15.1	4.16435	2.47653	2.23045
7967	0.453163	18	-0.723956	Edge	CD	10	Chrysemys	Reptiles	-0.0503366	0.0129205	-1.18214	6.845	10.0427	8.8	-5.2	4.16435	2.47653	2.23045
7968	0.4472	20	0.194058	Sub_edge	CD	10	Chrysemys	Reptiles	-0.97245	-0.753921	-0.708081	6.845	7.43467	7.1	-9.5	4.16435	2.47653	2.23045
7969	0.4472	15	-0.081622	Sub_edge	CD	10	Chrysemys	Reptiles	-0.792638	-0.0656115	-0.731094	6.845	5.93067	4.8	-12.6	4.16435	2.47653	2.23045
7970	0.453163	14	0.294681	Edge	CD	10	Chrysemys	Reptiles	-1.28597	-0.102568	-0.574607	6.845	5.538	3.1	-17.6	4.16435	2.47653	2.23045
7971	0.453163	18	0.455953	Sub_edge	CD	10	Chrysemys	Reptiles	-1.18915	-0.125665	-0.5608	6.845	5.17967	4	-15	4.16435	2.47653	2.23045
7972	0.411424	21	0.331898	Sub_edge	CD	10	Chrysemys	Reptiles	-1.21681	-0.222675	-0.523979	6.845	5.563	4.2	-15.8	4.16435	2.47653	2.23045
7973	0.304096	15	-0.617819	Edge	CD	10	Chrysemys	Reptiles	0.106423	0.835196	-0.892183	6.845	9.906	9.1	-6.2	4.16435	2.47653	2.23045
7974	0.453163	25	0.325006	Sub_edge	CD	10	Chrysemys	Reptiles	-1.03239	-0.296588	-0.450338	6.845	6.438	5.3	-14.1	4.16435	2.47653	2.23045
7975	0.387574	21	-0.799768	Sub_edge	CD	10	Chrysemys	Reptiles	0.0972016	1.06617	-0.620633	6.845	8.89524	7.8	-6.9	4.16435	2.47653	2.23045
7976	0.4472	21	-0.156056	Sub_edge	CD	10	Chrysemys	Reptiles	-1.01856	-0.495227	-0.625235	6.845	7.89867	6.5	-12.3	4.16435	2.47653	2.23045
7977	0.339872	13	-0.81493	Isle	CD	10	Chrysemys	Reptiles	0.383057	1.05231	-0.39971	6.845	9.39118	8.3	-6.2	4.16435	2.47653	2.23045
7978	0.459126	20	-0.209813	Edge	CD	10	Chrysemys	Reptiles	-0.677374	0.521068	-0.284647	6.845	6.83833	4.8	-14	4.16435	2.47653	2.23045
7979	0.399499	25	0.302951	Sub_edge	CD	10	Chrysemys	Reptiles	-0.691205	-0.0887091	-0.65285	6.845	6.74267	6	-10.9	4.16435	2.47653	2.23045
7980	0.363723	18	-0.779092	Edge	CD	10	Chrysemys	Reptiles	0.106423	0.835196	-0.892183	6.845	9.906	9.1	-6.2	4.16435	2.47653	2.23045
7981	0.387574	24	-0.0375133	Edge	CD	10	Chrysemys	Reptiles	-1.0831	-0.56914	0.0329293	6.845	5.42133	4.2	-15.6	4.16435	2.47653	2.23045
7982	0.441238	37	-0.0071885	Sub_edge	CD	10	Chrysemys	Reptiles	-0.861796	-0.680009	-0.211006	6.845	8.09833	6.6	-11.8	4.16435	2.47653	2.23045
7983	0.42335	19	-0.127109	Sub_edge	CD	10	Chrysemys	Reptiles	-0.838743	-0.75854	-0.201801	6.845	7.687	6.9	-11.2	4.16435	2.47653	2.23045
7984	0.363723	20	0.0107307	Sub_edge	CD	10	Chrysemys	Reptiles	-1.15687	-0.236534	-0.675863	6.845	5.37533	4.3	-15.2	4.16435	2.47653	2.23045
7985	0.35776	10	-0.794254	Isle	CD	10	Chrysemys	Reptiles	-0.0872211	-0.0840896	-1.2834	6.845	10.4347	9	-4.9	4.16435	2.47653	2.23045
7986	0.304096	17	-0.748767	Edge	CD	10	Chrysemys	Reptiles	0.0372642	0.493351	-0.905991	6.845	9.46	9.1	-6.5	4.16435	2.47653	2.23045
7987	0.429312	21	0.356709	Sub_edge	CD	10	Chrysemys	Reptiles	-0.89407	-0.148763	-0.606825	6.845	5.812	4.9	-14.8	4.16435	2.47653	2.23045
7988	0.327947	27	-0.78874	Edge	CD	10	Chrysemys	Reptiles	0.0833699	0.765903	-0.896786	6.845	9.74467	9	-6.4	4.16435	2.47653	2.23045
7444	0.521137	103	-0.581981	Core	CD	11	Colinus	Birds	-0.373076	-0.000938109	0.668081	6.635	12.3147	12	-3.4	3.47712	1.75221	2.23426
7445	0.518752	101	-0.63436	Core	CD	11	Colinus	Birds	-0.0872211	0.197702	0.194018	6.635	13.1867	12.7	-1.4	3.47712	1.75221	2.23426
7446	0.493709	72	-0.5999	Core	CD	11	Colinus	Birds	-0.368466	0.0914524	0.474774	6.635	12.8703	12.4	-2.3	3.47712	1.75221	2.23426
7447	0.501461	49	-0.635738	Core	CD	11	Colinus	Birds	-0.326971	0.225419	0.483979	6.635	12.8963	12.3	-2.3	3.47712	1.75221	2.23426
7448	0.515771	23	-0.630225	Core	CD	11	Colinus	Birds	-0.479119	-0.268871	0.953439	6.635	11.711	11.1	-5.9	3.47712	1.75221	2.23426
7449	0.515175	22	-0.648144	Core	CD	11	Colinus	Birds	-0.308528	0.123789	0.497787	6.635	13.3067	12.7	-1.6	3.47712	1.75221	2.23426
8910	0.126409	16	2.14173	Sub_edge	CD	8	Ambystoma	Amphibians	-1.33207	-0.199578	-0.0637243	7	1.88467	0.4	-14.3	3.73838	3.55793	2.30103
8911	0.222408	20	2.24649	Sub_edge	CD	8	Ambystoma	Amphibians	-1.34591	-0.0933286	-0.0683268	7	1.37033	0.3	-13.2	3.73838	3.55793	2.30103
8912	0.212271	18	1.79851	Sub_edge	CD	8	Ambystoma	Amphibians	-1.33207	-0.352022	0.0329293	7	2.45267	0.9	-13.4	3.73838	3.55793	2.30103
8913	0.18842	20	2.26166	Sub_edge	CD	8	Ambystoma	Amphibians	-1.34591	-0.0933286	-0.0683268	7	1.37033	0.3	-13.2	3.73838	3.55793	2.30103
8914	0.221215	23	1.79576	Sub_edge	CD	8	Ambystoma	Amphibians	-1.28136	-0.504467	0.101967	7	2.698	1.6	-12.9	3.73838	3.55793	2.30103
8915	0.156818	17	2.29887	Sub_edge	CD	8	Ambystoma	Amphibians	-1.26292	-0.3705	0.0191216	7	2.25667	1.5	-12.2	3.73838	3.55793	2.30103
8916	0.186632	18	2.40914	Sub_edge	CD	8	Ambystoma	Amphibians	-1.33207	-0.121046	-0.0775319	7	1.97	0.3	-13.3	3.73838	3.55793	2.30103
8917	0.206905	16	1.62621	Sub_edge	CD	8	Ambystoma	Amphibians	-1.06927	-0.818594	0.253852	7	4.81833	4.6	-9	3.73838	3.55793	2.30103
8918	0.156818	31	1.59727	Sub_edge	CD	8	Ambystoma	Amphibians	-1.11077	-0.698487	0.212429	7	4.202	4.2	-9.4	3.73838	3.55793	2.30103
8919	0.213464	20	1.57935	Sub_edge	CD	8	Ambystoma	Amphibians	-1.11077	-0.698487	0.212429	7	4.202	4.2	-9.4	3.73838	3.55793	2.30103
9056	0.494902	34	-0.118839	Core	CD	8	Salamandra	Amphibians	0.585922	0.715089	-0.85076	6.396	12.6387	12.6	9.3	3.96023	2.61691	2.30103
9057	0.435275	31	-0.690874	Core	CD	8	Salamandra	Amphibians	0.581311	0.239277	-1.0947	6.396	14.1521	14.6	11.3	3.96023	2.61691	2.30103
9058	0.339872	32	-0.704658	Core	CD	8	Salamandra	Amphibians	0.576701	0.248516	-1.13152	6.396	14.125	14.6	11.3	3.96023	2.61691	2.30103
9059	0.417387	28	-0.73774	Core	CD	8	Salamandra	Amphibians	0.585922	0.387102	-1.08089	6.396	13.9839	14.2	10.9	3.96023	2.61691	2.30103
9060	0.411424	31	-0.700523	Core	CD	8	Salamandra	Amphibians	0.558258	0.262375	-1.14993	6.396	14.2767	14.5	11.2	3.96023	2.61691	2.30103
9061	0.500864	32	-0.53098	Core	CD	8	Salamandra	Amphibians	0.595143	0.511829	-0.975029	6.396	14.0313	13.9	10.5	3.96023	2.61691	2.30103
9062	0.393536	36	-0.768064	Core	CD	8	Salamandra	Amphibians	0.549037	0.31319	-1.12691	6.396	14.3517	14.3	11	3.96023	2.61691	2.30103
8071	0.494902	20	-0.813552	Core	CD	6	Malaclemys	Reptiles	0.668912	0.197702	0.663478	5.055	18.5816	18	11.7	3.86332	2.3682	2.36173
8072	0.506827	129	-0.810795	Core	CD	6	Malaclemys	Reptiles	0.668912	0.262375	0.566825	5.055	18.7389	18.2	12.1	3.86332	2.3682	2.36173
8073	0.506827	21	-0.812173	Core	CD	6	Malaclemys	Reptiles	0.664301	0.276233	0.603645	5.055	18.0922	17.7	11.5	3.86332	2.3682	2.36173
8074	0.482976	19	-0.812173	Core	CD	6	Malaclemys	Reptiles	0.553648	0.622698	0.55762	5.055	17.267	16.5	8.9	3.86332	2.3682	2.36173
8075	0.488939	56	-0.812173	Core	CD	6	Malaclemys	Reptiles	-0.00423089	0.331668	0.318287	5.055	13.8557	13	-1.1	3.86332	2.3682	2.36173
8076	0.488939	26	-0.813552	Core	CD	6	Malaclemys	Reptiles	-0.045726	0.442536	0.0743522	5.055	12.877	11.8	-2.5	3.86332	2.3682	2.36173
8077	0.459126	20	-0.80666	Sub_edge	CD	6	Malaclemys	Reptiles	-0.382297	0.710469	-0.0130962	5.055	11.1333	10.1	-9.5	3.86332	2.3682	2.36173
8078	0.369686	12	-0.813552	Isle	CD	6	Malaclemys	Reptiles	1.37433	-0.352022	-0.289249	5.055	25.1528	24.7	21.8	3.86332	2.3682	2.36173
8079	0.459126	13	-0.812173	Edge	CD	6	Malaclemys	Reptiles	0.719628	-0.804736	0.295275	5.055	21.8823	21.2	13.9	3.86332	2.3682	2.36173
7485	0.405462	44	-0.655036	Core	CD	9	Falco	Birds	-0.755753	-0.310446	-0.0499166	7.802	8.34333	7.6	-7.5	3.9425	2.0086	2.36642
7486	0.375648	15	-0.590251	Core	CD	9	Falco	Birds	-0.764974	-0.264251	0.12498	7.802	8.11033	8	-7.2	3.9425	2.0086	2.36642
7487	0.393536	18	-0.699145	Core	CD	9	Falco	Birds	-0.783417	-0.27811	0.101967	7.802	8.285	7.9	-7.4	3.9425	2.0086	2.36642
7488	0.411424	22	-0.627468	Core	CD	9	Falco	Birds	-0.907902	-0.236534	0.157198	7.802	7.469	6.9	-7.8	3.9425	2.0086	2.36642
7489	0.250432	27	0.154084	Isle	CD	9	Falco	Birds	1.12997	-1.67783	-0.431928	7.802	20.3083	21.1	18.9	3.9425	2.0086	2.36642
7490	0.26832	13	1.8123	Isle	CD	9	Falco	Birds	0.627417	-0.786258	-0.395108	7.802	14.4883	13.4	11.4	3.9425	2.0086	2.36642
7491	0.286208	15	0.534522	Isle	CD	9	Falco	Birds	1.10692	-1.22511	-0.0729294	7.802	20.8207	19.2	17.1	3.9425	2.0086	2.36642
7492	0.160992	28	-0.740497	Isle	CD	9	Falco	Birds	1.08847	-2.21831	-0.565402	7.802	23.628	23.1	21.3	3.9425	2.0086	2.36642
7493	0.149067	31	0.90669	Isle	CD	9	Falco	Birds	0.705796	-1.15582	-0.988837	7.802	19.6463	17.6	15.6	3.9425	2.0086	2.36642
8830	0.440641	20	-0.722577	Core	CD	8	Ambystoma	Amphibians	-0.626657	0.567264	0.401133	6.527	8.863	7.8	-13.9	4.03941	3.99905	2.36922
8831	0.412021	20	-0.683982	Core	CD	8	Ambystoma	Amphibians	-0.640489	0.585742	0.332095	6.527	8.781	7.6	-14.1	4.03941	3.99905	2.36922
8832	0.459722	20	-0.568197	Core	CD	8	Ambystoma	Amphibians	-0.635879	0.5996	0.373518	6.527	8.89333	7.6	-14.1	4.03941	3.99905	2.36922
8833	0.431101	20	-0.730848	Core	CD	8	Ambystoma	Amphibians	-0.631268	0.571883	0.35971	6.527	9.02867	7.8	-13.9	4.03941	3.99905	2.36922
8834	0.460318	20	-0.693631	Core	CD	8	Ambystoma	Amphibians	-0.631268	0.571883	0.35971	6.527	9.02867	7.8	-13.9	4.03941	3.99905	2.36922
8835	0.435871	32	-0.641252	Core	CD	8	Ambystoma	Amphibians	-0.654321	0.608839	0.3413	6.527	8.65367	7.5	-14.3	4.03941	3.99905	2.36922
8836	0.441834	50	-0.635738	Core	CD	8	Ambystoma	Amphibians	-0.658931	0.631937	0.336697	6.527	8.553	7.4	-14.4	4.03941	3.99905	2.36922
8837	0.382207	17	-0.2553	Core	CD	11	Ambystoma	Amphibians	-0.764974	0.257755	0.396531	6.527	7.45767	6.2	-14.6	4.03941	3.99905	2.36922
8838	0.426331	20	-0.666063	Core	CD	8	Ambystoma	Amphibians	-0.663542	0.627318	0.336697	6.527	8.47533	7.3	-14.5	4.03941	3.99905	2.36922
8839	0.416194	25	-0.0940276	Core	CD	11	Ambystoma	Amphibians	-0.774196	0.197702	0.396531	6.527	7.273	6.2	-14.7	4.03941	3.99905	2.36922
8840	0.453163	20	-0.674333	Core	CD	8	Ambystoma	Amphibians	-0.663542	0.627318	0.336697	6.527	8.47533	7.3	-14.5	4.03941	3.99905	2.36922
8841	0.408443	14	-0.105055	Core	CD	11	Ambystoma	Amphibians	-0.755753	0.327048	0.364313	6.527	7.31433	6.2	-14.6	4.03941	3.99905	2.36922
8842	0.396518	23	-0.441384	Core	CD	11	Ambystoma	Amphibians	-0.7327	0.146887	0.419543	6.527	7.731	6.7	-14.2	4.03941	3.99905	2.36922
8843	0.396518	28	-0.0140805	Core	CD	11	Ambystoma	Amphibians	-0.797248	0.253136	0.391928	6.527	7.06467	5.8	-15.2	4.03941	3.99905	2.36922
8844	0.400095	28	-0.307679	Core	CD	11	Ambystoma	Amphibians	-0.737311	0.206941	0.396531	6.527	7.705	6.6	-14.5	4.03941	3.99905	2.36922
8845	0.406654	23	-0.347653	Core	CD	11	Ambystoma	Amphibians	-0.709648	0.0914524	0.433351	6.527	8.03	7.1	-14	4.03941	3.99905	2.36922
8846	0.4633	30	-0.712929	Core	CD	8	Ambystoma	Amphibians	-0.658931	0.627318	0.391928	6.527	8.413	7.3	-14.6	4.03941	3.99905	2.36922
8847	0.4633	20	-0.423465	Core	CD	8	Ambystoma	Amphibians	-0.700426	0.775142	0.32289	6.527	7.9	6.6	-15.4	4.03941	3.99905	2.36922
8848	0.460914	19	-0.519953	Core	CD	8	Ambystoma	Amphibians	-0.672763	0.590361	0.345903	6.527	8.576	7.4	-14.7	4.03941	3.99905	2.36922
8849	0.409039	37	-0.379356	Core	CD	11	Ambystoma	Amphibians	-0.723479	0.220799	0.387325	6.527	7.68467	6.7	-14.4	4.03941	3.99905	2.36922
8850	0.398903	25	-0.147785	Core	CD	11	Ambystoma	Amphibians	-0.755753	0.327048	0.364313	6.527	7.34133	6.2	-14.9	4.03941	3.99905	2.36922
8851	0.443026	20	-0.70328	Core	CD	8	Ambystoma	Amphibians	-0.668152	0.594981	0.37812	6.527	8.37867	7.3	-14.7	4.03941	3.99905	2.36922
8852	0.431101	20	-0.332491	Core	CD	8	Ambystoma	Amphibians	-0.723479	0.807479	0.327492	6.527	7.487	6.3	-15.8	4.03941	3.99905	2.36922
8853	0.440641	24	-0.35041	Core	CD	11	Ambystoma	Amphibians	-0.663542	0.0221595	0.502389	6.527	8.344	7.4	-13.7	4.03941	3.99905	2.36922
8854	0.435275	26	-0.417951	Core	CD	11	Ambystoma	Amphibians	-0.705037	0.11455	0.419543	6.527	8.21867	7.1	-14	4.03941	3.99905	2.36922
8855	0.391151	21	-0.329734	Core	CD	11	Ambystoma	Amphibians	-0.718869	0.206941	0.396531	6.527	7.84567	6.8	-14.4	4.03941	3.99905	2.36922
8856	0.451374	20	-0.379356	Core	CD	8	Ambystoma	Amphibians	-0.718869	0.79824	0.327492	6.527	7.64933	6.4	-15.7	4.03941	3.99905	2.36922
8857	0.446008	12	-0.672955	Core	CD	8	Ambystoma	Amphibians	-0.672763	0.576503	0.350505	6.527	8.65367	7.3	-14.7	4.03941	3.99905	2.36922
8858	0.425138	20	-0.692253	Core	CD	8	Ambystoma	Amphibians	-0.686595	0.608839	0.364313	6.527	8.34767	7.1	-15.2	4.03941	3.99905	2.36922
8859	0.428716	35	-0.193272	Core	CD	11	Ambystoma	Amphibians	-0.764974	0.428678	0.345903	6.527	7.05	6	-15.4	4.03941	3.99905	2.36922
8860	0.395921	21	-0.113325	Core	CD	11	Ambystoma	Amphibians	-0.764974	0.428678	0.345903	6.527	7.05	6	-15.4	4.03941	3.99905	2.36922
8861	0.407847	20	-0.147785	Core	CD	11	Ambystoma	Amphibians	-0.751143	0.350146	0.35971	6.527	7.29767	6.2	-15.2	4.03941	3.99905	2.36922
8862	0.3834	21	-0.338004	Core	CD	11	Ambystoma	Amphibians	-0.7327	0.271614	0.37812	6.527	7.66	6.5	-14.8	4.03941	3.99905	2.36922
8863	0.421561	23	-0.0361349	Core	CD	11	Ambystoma	Amphibians	-0.764974	0.428678	0.345903	6.527	7.05	6	-15.4	4.03941	3.99905	2.36922
8864	0.409636	26	-0.164326	Core	CD	11	Ambystoma	Amphibians	-0.751143	0.350146	0.35971	6.527	7.29767	6.2	-15.2	4.03941	3.99905	2.36922
8865	0.422753	16	-0.39314	Core	CD	11	Ambystoma	Amphibians	-0.658931	0.0729743	0.474774	6.527	8.63367	7.4	-14	4.03941	3.99905	2.36922
8866	0.410232	24	-0.39314	Core	CD	11	Ambystoma	Amphibians	-0.695816	0.230038	0.437954	6.527	7.72833	6.7	-14.7	4.03941	3.99905	2.36922
8867	0.422753	17	-0.273219	Core	CD	11	Ambystoma	Amphibians	-0.718869	0.123789	0.483979	6.527	7.76433	6.7	-14.6	4.03941	3.99905	2.36922
8868	0.424542	29	-0.32422	Core	CD	11	Ambystoma	Amphibians	-0.686595	0.160745	0.460966	6.527	8.004	6.9	-14.7	4.03941	3.99905	2.36922
8869	0.414406	15	-0.325599	Core	CD	11	Ambystoma	Amphibians	-0.686595	0.257755	0.447159	6.527	7.64467	6.9	-14.8	4.03941	3.99905	2.36922
8870	0.447797	30	-0.675712	Core	CD	8	Ambystoma	Amphibians	-0.709648	0.636557	0.396531	6.527	8.10233	6.8	-15.8	4.03941	3.99905	2.36922
8871	0.419176	25	-0.278733	Core	CD	11	Ambystoma	Amphibians	-0.723479	0.11455	0.479376	6.527	7.66967	6.7	-14.9	4.03941	3.99905	2.36922
8872	0.378033	25	-0.230489	Core	CD	11	Ambystoma	Amphibians	-0.778806	0.174604	0.405736	6.527	7.321	6.2	-15.4	4.03941	3.99905	2.36922
8873	0.443026	17	-0.604035	Core	CD	11	Ambystoma	Amphibians	-0.6451	0.01754	0.506992	6.527	8.70767	7.7	-13.9	4.03941	3.99905	2.36922
8874	0.397114	24	-0.373843	Core	CD	11	Ambystoma	Amphibians	-0.691205	0.0637353	0.497787	6.527	8.16467	7.1	-14.5	4.03941	3.99905	2.36922
8875	0.423946	20	-0.238759	Core	CD	11	Ambystoma	Amphibians	-0.700426	0.276233	0.460966	6.527	7.55733	6.6	-15.3	4.03941	3.99905	2.36922
8876	0.426927	21	-0.196029	Core	CD	11	Ambystoma	Amphibians	-0.709648	0.382483	0.428748	6.527	7.22033	6.4	-15.5	4.03941	3.99905	2.36922
8877	0.438853	27	-0.428978	Core	CD	8	Ambystoma	Amphibians	-0.760364	0.70123	0.479376	6.527	7.09267	5.8	-17.3	4.03941	3.99905	2.36922
8014	0.359549	17	-0.809416	Edge	CD	8	Emys	Reptiles	0.383057	-1.21587	-0.708081	6.845	17.975	17.3	13.5	4.03941	2.81056	2.39794
8015	0.43766	26	-0.813552	Edge	CD	8	Emys	Reptiles	0.387667	-1.11886	-0.685068	6.845	17.3643	17.2	13.7	4.03941	2.81056	2.39794
8016	0.432294	19	-0.81493	Edge	CD	8	Emys	Reptiles	0.318509	-0.841692	-0.671261	6.845	16.5978	16.5	12.5	4.03941	2.81056	2.39794
8017	0.366704	15	0.0906778	Sub_edge	CD	8	Emys	Reptiles	-0.0641683	0.377863	-1.00264	6.845	11.2057	10.2	5.9	4.03941	2.81056	2.39794
8018	0.381015	14	-0.719821	Edge	CD	8	Emys	Reptiles	0.230908	-0.255012	-0.731094	6.845	14.5657	15.2	10.8	4.03941	2.81056	2.39794
8019	0.412617	33	-0.81493	Edge	CD	8	Emys	Reptiles	0.0879804	-0.647672	-0.61603	6.845	14.99	14	9.2	4.03941	2.81056	2.39794
8020	0.499672	18	-0.701901	Sub_edge	CD	8	Emys	Reptiles	0.175581	0.419439	-0.965824	6.845	12.8413	12.4	7.8	4.03941	2.81056	2.39794
8021	0.452567	10	-0.681225	Core	CD	8	Emys	Reptiles	-0.552888	-0.213436	0.134185	6.845	9.60767	9.7	0	4.03941	2.81056	2.39794
8022	0.502057	25	-0.67709	Core	CD	8	Emys	Reptiles	-0.48834	-0.3705	-0.086737	6.845	10.8307	11.2	2.6	4.03941	2.81056	2.39794
8023	0.486554	20	-0.748767	Edge	CD	8	Emys	Reptiles	-0.594383	-0.116426	-0.436531	6.845	8.73433	8.7	-8.9	4.03941	2.81056	2.39794
8024	0.432294	19	-0.663306	Edge	CD	8	Emys	Reptiles	0.0649276	-0.328924	-0.915196	6.845	13.4183	12.9	7.9	4.03941	2.81056	2.39794
8025	0.485958	16	-0.808038	Edge	CD	8	Emys	Reptiles	0.203245	-0.347403	-0.671261	6.845	14.2037	14.5	8.8	4.03941	2.81056	2.39794
8026	0.447797	11	1.43599	Isle	CD	8	Emys	Reptiles	-0.373076	0.345526	-1.23277	6.845	8.60633	7.8	2.7	4.03941	2.81056	2.39794
8027	0.409039	10	-0.463438	Island	CD	8	Emys	Reptiles	0.221687	-0.75854	-0.790927	6.845	15.212	15.1	10.2	4.03941	2.81056	2.39794
8028	0.462703	18	-0.714307	Edge	CD	8	Emys	Reptiles	0.396888	-0.86017	-0.551594	6.845	16.4187	16.9	11.7	4.03941	2.81056	2.39794
8029	0.497287	26	-0.666063	Edge	CD	8	Emys	Reptiles	0.189413	-0.906365	-0.754107	6.845	16.1303	16.1	10.7	4.03941	2.81056	2.39794
8030	0.456741	18	-0.81493	Edge	CD	8	Emys	Reptiles	-0.211706	-0.0286553	-0.358287	6.845	13.4087	13.5	6.8	4.03941	2.81056	2.39794
8031	0.424542	12	0.134787	Edge	CD	8	Emys	Reptiles	0.134086	-0.573759	-0.523979	6.845	12.675	13	7.7	4.03941	2.81056	2.39794
8032	0.363127	10	1.23613	Island	CD	8	Emys	Reptiles	-0.326971	-0.259632	-1.02566	6.845	9.537	9.6	4.8	4.03941	2.81056	2.39794
8033	0.452567	21	1.23613	Island	CD	8	Emys	Reptiles	-0.326971	-0.259632	-1.02566	6.845	9.537	9.6	4.8	4.03941	2.81056	2.39794
8193	0.280246	10	-0.455168	Core	CD	5	Testudo	Reptiles	0.203245	-1.14196	-0.809337	6.602	17.3013	16.1	12.1	4.6661	2.91861	2.39794
8194	0.298134	11	0.534522	Core	CD	5	Testudo	Reptiles	-0.013452	-1.07729	-0.602222	6.602	15.0943	13.9	9.6	4.6661	2.91861	2.39794
8195	0.298134	14	0.943906	Core	CD	5	Testudo	Reptiles	-0.225538	-1.30364	-0.546992	6.602	14.0157	12.4	8	4.6661	2.91861	2.39794
8196	0.238507	12	-0.0209725	Edge	CD	5	Testudo	Reptiles	-0.00423089	-1.25283	-0.758709	6.602	14.9487	14.6	10.8	4.6661	2.91861	2.39794
8197	0.220619	10	-0.0512973	Edge	CD	5	Testudo	Reptiles	0.0280431	-1.30364	-0.758709	6.602	15.3243	14.9	11.1	4.6661	2.91861	2.39794
8198	0.262358	12	0.148571	Edge	CD	5	Testudo	Reptiles	0.0234325	-1.28517	-0.777119	6.602	15.282	14.9	11.2	4.6661	2.91861	2.39794
8199	0.232544	14	-0.267706	Edge	CD	5	Testudo	Reptiles	0.120254	-1.3868	-0.763312	6.602	16.5303	16.1	12.5	4.6661	2.91861	2.39794
8200	0.292171	23	-0.302166	Edge	CD	5	Testudo	Reptiles	0.217076	-1.46533	-0.790927	6.602	17.6493	17.2	13.7	4.6661	2.91861	2.39794
8201	0.292171	74	0.0755154	Edge	CD	5	Testudo	Reptiles	0.0464853	-1.26207	-0.81394	6.602	15.66	15.1	11.5	4.6661	2.91861	2.39794
8202	0.26832	18	-0.146407	Edge	CD	5	Testudo	Reptiles	0.106423	-1.33598	-0.81394	6.602	16.452	15.8	12.3	4.6661	2.91861	2.39794
8203	0.232544	18	-0.157434	Edge	CD	5	Testudo	Reptiles	0.0741487	-1.28517	-0.855363	6.602	16.0913	15.4	11.8	4.6661	2.91861	2.39794
8204	0.298134	15	-0.707415	Edge	CD	5	Testudo	Reptiles	0.235519	-1.44685	-0.873773	6.602	17.881	17.3	13.8	4.6661	2.91861	2.39794
8205	0.262358	21	-0.464817	Edge	CD	5	Testudo	Reptiles	0.212466	-1.42837	-0.86917	6.602	17.4877	17	13.5	4.6661	2.91861	2.39794
8206	0.286208	25	-0.736361	Edge	CD	5	Testudo	Reptiles	0.235519	-1.42375	-0.929003	6.602	17.882	17.4	13.8	4.6661	2.91861	2.39794
8207	0.310059	21	0.0272715	Edge	CD	5	Testudo	Reptiles	0.0649276	-1.26207	-0.88758	6.602	15.6973	15.2	11.6	4.6661	2.91861	2.39794
8208	0.286208	10	0.115489	Edge	CD	5	Testudo	Reptiles	0.0879804	-1.26207	-0.924401	6.602	16.078	15.4	11.9	4.6661	2.91861	2.39794
8209	0.262358	11	-0.288382	Edge	CD	5	Testudo	Reptiles	0.0879804	-1.26207	-0.924401	6.602	16.078	15.4	11.9	4.6661	2.91861	2.39794
7137	0.292171	28	-0.521331	Sub_edge	CD	11	Spermophilus	Mammalia	-0.769585	-0.0887091	-0.00389113	6.017	7.18067	7.4	-4.4	3.34044	1.47712	2.4014
7138	0.280246	33	-0.550278	Edge	CD	11	Spermophilus	Mammalia	-0.774196	-0.185719	0.0329293	6.017	7.26433	7.4	-4.6	3.34044	1.47712	2.4014
7139	0.184843	16	-0.503412	Edge	CD	11	Spermophilus	Mammalia	-0.797248	-0.199578	0.0375318	6.017	7.24833	7.2	-5	3.34044	1.47712	2.4014
7140	0.262358	44	-0.56544	Edge	CD	11	Spermophilus	Mammalia	-0.834133	-0.27349	0.147993	6.017	7.738	7.4	-5.6	3.34044	1.47712	2.4014
7141	0.262358	18	-0.50479	Sub_edge	CD	11	Spermophilus	Mammalia	-0.760364	-0.060992	-0.0130962	6.017	7.21867	7.4	-4.4	3.34044	1.47712	2.4014
7142	0.26832	13	-0.495142	Sub_edge	CD	11	Spermophilus	Mammalia	-0.769585	-0.0656115	-0.0130962	6.017	7.24767	7.4	-4.5	3.34044	1.47712	2.4014
7143	0.321984	17	-0.52271	Sub_edge	CD	11	Spermophilus	Mammalia	-0.741922	-0.0979482	-0.00849368	6.017	7.34133	7.6	-4.2	3.34044	1.47712	2.4014
7144	0.339872	15	-0.532358	Edge	CD	11	Spermophilus	Mammalia	-0.769585	-0.102568	0.000711418	6.017	7.35433	7.4	-4.5	3.34044	1.47712	2.4014
7145	0.429312	13	-0.751524	Edge	CD	11	Spermophilus	Mammalia	-0.520614	-0.324305	-0.459543	6.017	10.0897	10.3	1.2	3.34044	1.47712	2.4014
7146	0.417387	10	-0.779092	Edge	CD	11	Spermophilus	Mammalia	-0.520614	-0.338164	-0.454941	6.017	10.139	10.3	1.3	3.34044	1.47712	2.4014
7147	0.417387	10	-0.75428	Edge	CD	11	Spermophilus	Mammalia	-0.520614	-0.338164	-0.454941	6.017	10.139	10.3	1.3	3.34044	1.47712	2.4014
7148	0.429312	23	-0.748767	Edge	CD	11	Spermophilus	Mammalia	-0.511393	-0.333544	-0.454941	6.017	10.0787	10.3	1.3	3.34044	1.47712	2.4014
5611	0.524715	27	-0.81493	Core	CD	6	Loligo	Molluscs	-0.48834	0.11917	-1.87253	6.301	6.75833	5.5	1.4	2.56229	3.07918	2.41497
5612	0.518752	35	-0.81493	Core	CD	6	Loligo	Molluscs	-0.48834	0.11917	-1.87253	6.301	6.75833	5.5	1.4	2.56229	3.07918	2.41497
5617	0.518752	140	-0.81493	Sub_edge	CD	6	Loligo	Molluscs	0.479879	-1.59929	-1.60558	6.301	18.6167	18.3	15.9	2.56229	3.07918	2.41497
7074	0.112694	26	-0.446898	Sub_edge	CD	12	Spermophilus	Mammalia	-0.589773	-0.435174	-0.105147	5.717	9.38433	8.6	-0.5	3.38837	1.63299	2.4624
7075	0.205712	14	-0.474466	Edge	CD	12	Spermophilus	Mammalia	-0.672763	-0.158002	-0.284647	5.717	9.13867	7.7	-1.6	3.38837	1.63299	2.4624
7076	0.192594	32	-0.423465	Sub_edge	CD	12	Spermophilus	Mammalia	-0.56672	-0.47213	-0.0913396	5.717	9.65533	8.8	-0.3	3.38837	1.63299	2.4624
7077	0.169936	14	-0.209813	Edge	CD	12	Spermophilus	Mammalia	-0.594383	-0.107187	-0.151173	5.717	8.225	7.8	-0.4	3.38837	1.63299	2.4624
7078	0.286804	28	-0.569575	Core	CD	12	Spermophilus	Mammalia	-0.543667	-0.287349	0.0237242	5.717	9.28167	9.3	-0.5	3.38837	1.63299	2.4624
7079	0.224793	28	-0.43587	Sub_edge	CD	12	Spermophilus	Mammalia	-0.612826	-0.27349	-0.0269039	5.717	8.41667	8.5	-1.3	3.38837	1.63299	2.4624
7080	0.323773	32	-0.632981	Sub_edge	CD	12	Spermophilus	Mammalia	-0.48834	-0.231914	0.0191216	5.717	10.2757	9.9	0.6	3.38837	1.63299	2.4624
7081	0.242681	29	-0.233246	Sub_edge	CD	12	Spermophilus	Mammalia	-0.774196	0.257755	-0.0130962	5.717	7.43	7.5	-2.2	3.38837	1.63299	2.4624
7082	0.18365	20	-0.134001	Sub_edge	CD	12	Spermophilus	Mammalia	-0.7327	-0.171861	0.129583	5.717	7.09467	6.8	-3.2	3.38837	1.63299	2.4624
7083	0.183054	18	-0.105055	Edge	CD	12	Spermophilus	Mammalia	-0.705037	-0.0471334	0.147993	5.717	7.42	7	-3.1	3.38837	1.63299	2.4624
7084	0.310655	26	-0.561305	Sub_edge	CD	12	Spermophilus	Mammalia	-0.622047	-0.338164	0.194018	5.717	8.86333	8.7	-1.2	3.38837	1.63299	2.4624
7085	0.163377	14	-0.114704	Edge	CD	12	Spermophilus	Mammalia	-0.718869	-0.0240357	0.134185	5.717	7.006	6.5	-3.7	3.38837	1.63299	2.4624
7086	0.261761	20	-0.426222	Sub_edge	CD	12	Spermophilus	Mammalia	-0.635879	-0.365881	0.0375318	5.717	8.933	9.1	-0.4	3.38837	1.63299	2.4624
7087	0.280842	23	-0.664685	Core	CD	12	Spermophilus	Mammalia	-0.506783	-0.365881	-0.086737	5.717	10.9353	11	1.6	3.38837	1.63299	2.4624
7088	0.297537	42	-0.444141	Core	CD	12	Spermophilus	Mammalia	-0.543667	-0.204197	-0.14657	5.717	10.1323	10.1	0.8	3.38837	1.63299	2.4624
7089	0.271302	11	-0.507547	Core	CD	12	Spermophilus	Mammalia	-0.557499	-0.324305	-0.114352	5.717	10.027	10.3	1.1	3.38837	1.63299	2.4624
7090	0.304693	20	-0.646765	Sub_edge	CD	12	Spermophilus	Mammalia	-0.497562	-0.347403	-0.0637243	5.717	10.74	10.9	2.5	3.38837	1.63299	2.4624
7091	0.288593	19	-0.558548	Edge	CD	12	Spermophilus	Mammalia	-0.460677	-0.199578	-0.00389113	5.717	10.6813	10.7	3.1	3.38837	1.63299	2.4624
7092	0.346431	17	-0.704658	Sub_edge	CD	12	Spermophilus	Mammalia	-0.368466	-0.264251	-0.0315064	5.717	11.477	11.4	4.2	3.38837	1.63299	2.4624
7093	0.308866	15	-0.586116	Core	CD	12	Spermophilus	Mammalia	-0.396129	-0.222675	-0.0407115	5.717	11.1653	11.1	3.9	3.38837	1.63299	2.4624
7094	0.29873	21	-0.553034	Core	CD	12	Spermophilus	Mammalia	-0.423792	-0.1811	-0.0591217	5.717	10.7957	10.9	3.6	3.38837	1.63299	2.4624
7095	0.307674	20	-0.579224	Core	CD	12	Spermophilus	Mammalia	-0.419182	-0.185719	-0.0545192	5.717	10.838	10.9	3.7	3.38837	1.63299	2.4624
7096	0.309463	21	-0.71155	Core	CD	12	Spermophilus	Mammalia	-0.386908	-0.282729	-0.0453141	5.717	11.2593	11.5	4.2	3.38837	1.63299	2.4624
7097	0.307674	24	-0.594386	Edge	CD	12	Spermophilus	Mammalia	-0.382297	-0.162622	-0.0729294	5.717	10.911	11.2	3.9	3.38837	1.63299	2.4624
7098	0.283823	27	-0.721199	Edge	CD	12	Spermophilus	Mammalia	-0.363855	-0.250393	-0.0545192	5.717	11.4897	11.6	4.4	3.38837	1.63299	2.4624
7099	0.104347	19	2.14863	Edge	CD	12	Spermophilus	Mammalia	-0.824912	0.530307	-1.22817	5.717	4.154	4.2	-1.8	3.38837	1.63299	2.4624
7100	0.248047	15	-0.683982	Sub_edge	CD	12	Spermophilus	Mammalia	-0.225538	-0.823214	-0.611428	5.717	14.0917	13.8	8.1	3.38837	1.63299	2.4624
7101	0.365512	15	-0.606792	Core	CD	12	Spermophilus	Mammalia	-0.511393	-0.338164	0.171006	5.717	11.5417	10.8	4.1	3.38837	1.63299	2.4624
7102	0.375052	20	-0.615062	Core	CD	12	Spermophilus	Mammalia	-0.32236	-0.425935	-0.0591217	5.717	11.6787	11.5	5	3.38837	1.63299	2.4624
7103	0.332121	18	-0.645387	Core	CD	12	Spermophilus	Mammalia	-0.479119	-0.384359	0.129583	5.717	11.8293	11.2	4.5	3.38837	1.63299	2.4624
7104	0.427524	25	-0.140893	Core	CD	12	Spermophilus	Mammalia	-0.539057	-0.255012	-0.0959421	5.717	9.91333	10	3.7	3.38837	1.63299	2.4624
7105	0.320792	11	1.81505	Sub_edge	CD	12	Spermophilus	Mammalia	-0.926344	0.433297	-1.06708	5.717	3.03433	2.7	-3.3	3.38837	1.63299	2.4624
7106	0.350605	22	-0.128488	Core	CD	12	Spermophilus	Mammalia	-0.562109	-0.1811	-0.0499166	5.717	9.87467	9.5	3.3	3.38837	1.63299	2.4624
7107	0.466877	17	-0.558548	Core	CD	12	Spermophilus	Mammalia	-0.419182	-0.171861	-0.473351	5.717	10.9363	9.9	3.6	3.38837	1.63299	2.4624
7108	0.446008	21	-0.499277	Sub_edge	CD	12	Spermophilus	Mammalia	-0.285475	-0.536803	-0.703479	5.717	12.464	12.4	6.3	3.38837	1.63299	2.4624
7109	0.239103	10	-0.743253	Edge	CD	12	Spermophilus	Mammalia	-0.0595577	-0.971039	-0.648248	5.717	14.8423	15.9	10.1	3.38837	1.63299	2.4624
7110	0.352394	18	-0.799768	Core	CD	12	Spermophilus	Mammalia	-0.48373	-0.407456	0.0743522	5.717	11.283	11.1	3.9	3.38837	1.63299	2.4624
7111	0.409636	23	-0.653657	Edge	CD	12	Spermophilus	Mammalia	-0.580552	-0.365881	-0.316864	5.717	10.9567	11	3.6	3.38837	1.63299	2.4624
7112	0.366108	25	-0.7722	Edge	CD	12	Spermophilus	Mammalia	-0.580552	-0.481369	-0.14657	5.717	11.0787	11.1	3.2	3.38837	1.63299	2.4624
7113	0.208097	16	-0.559926	Sub_edge	CD	12	Spermophilus	Mammalia	-0.677374	-0.27811	0.355108	5.717	8.76333	8.6	-0.8	3.38837	1.63299	2.4624
7114	0.112694	26	-0.145028	Edge	CD	12	Spermophilus	Mammalia	-0.668152	0.0129205	-0.358287	5.717	7.72533	7.1	-1.4	3.38837	1.63299	2.4624
7115	0.192594	32	-0.451033	Sub_edge	CD	12	Spermophilus	Mammalia	-0.589773	-0.435174	-0.105147	5.717	9.38433	8.6	-0.5	3.38837	1.63299	2.4624
7116	0.169936	14	-0.311815	Edge	CD	12	Spermophilus	Mammalia	-0.594383	-0.107187	-0.151173	5.717	8.225	7.8	-0.4	3.38837	1.63299	2.4624
7117	0.205712	14	-0.43587	Edge	CD	12	Spermophilus	Mammalia	-0.672763	-0.158002	-0.284647	5.717	9.13867	7.7	-1.6	3.38837	1.63299	2.4624
7118	0.286804	28	-0.515818	Core	CD	12	Spermophilus	Mammalia	-0.562109	-0.245773	0.0191216	5.717	9.055	9	-0.7	3.38837	1.63299	2.4624
7119	0.224793	28	-0.471709	Sub_edge	CD	12	Spermophilus	Mammalia	-0.608215	-0.305827	-0.0176988	5.717	8.57733	8.7	-1	3.38837	1.63299	2.4624
7120	0.323773	32	-0.411059	Sub_edge	CD	12	Spermophilus	Mammalia	-0.520614	-0.0563724	-0.00389113	5.717	9.25333	9	-0.3	3.38837	1.63299	2.4624
7121	0.242681	29	0.250572	Sub_edge	CD	12	Spermophilus	Mammalia	-0.764974	0.4102	-0.00849368	5.717	5.04167	4.9	-4.9	3.38837	1.63299	2.4624
7122	0.18365	20	-0.156056	Sub_edge	CD	12	Spermophilus	Mammalia	-0.718869	-0.199578	0.147993	5.717	7.39533	7.1	-2.9	3.38837	1.63299	2.4624
7123	0.183054	18	-0.226354	Edge	CD	12	Spermophilus	Mammalia	-0.700426	-0.121046	0.157198	5.717	7.32633	7	-3.1	3.38837	1.63299	2.4624
7124	0.310655	26	-0.569575	Sub_edge	CD	12	Spermophilus	Mammalia	-0.608215	-0.37512	0.217031	5.717	9.01933	9	-0.9	3.38837	1.63299	2.4624
7125	0.297537	42	-0.404167	Core	CD	12	Spermophilus	Mammalia	-0.543667	-0.204197	-0.14657	5.717	10.1323	10.1	0.8	3.38837	1.63299	2.4624
7126	0.271302	11	-0.515818	Core	CD	12	Spermophilus	Mammalia	-0.557499	-0.324305	-0.114352	5.717	10.027	10.3	1.1	3.38837	1.63299	2.4624
7127	0.280842	23	-0.638495	Core	CD	12	Spermophilus	Mammalia	-0.506783	-0.365881	-0.086737	5.717	10.9353	11	1.6	3.38837	1.63299	2.4624
7128	0.304693	20	-0.641252	Sub_edge	CD	12	Spermophilus	Mammalia	-0.492951	-0.3705	-0.0683268	5.717	10.8043	11	2.6	3.38837	1.63299	2.4624
7129	0.288593	19	-0.311815	Edge	CD	12	Spermophilus	Mammalia	-0.511393	-0.0887091	-0.00389113	5.717	10.0823	9.9	2.1	3.38837	1.63299	2.4624
7130	0.20929	26	-0.0898924	Edge	CD	5	Spermophilus	Mammalia	-0.668152	0.0129205	-0.358287	5.717	7.72533	7.1	-1.4	3.38837	1.63299	2.4624
7131	0.225389	32	-0.451033	Sub_edge	CD	5	Spermophilus	Mammalia	-0.589773	-0.435174	-0.105147	5.717	9.38433	8.6	-0.5	3.38837	1.63299	2.4624
7132	0.211675	14	-0.280111	Edge	CD	5	Spermophilus	Mammalia	-0.672763	-0.158002	-0.284647	5.717	9.13867	7.7	-1.6	3.38837	1.63299	2.4624
7133	0.150259	14	-0.229111	Edge	CD	5	Spermophilus	Mammalia	-0.594383	-0.107187	-0.151173	5.717	8.225	7.8	-0.4	3.38837	1.63299	2.4624
7134	0.256991	28	-0.353167	Core	CD	5	Spermophilus	Mammalia	-0.585162	-0.218056	-0.00389113	5.717	8.70633	8.7	-1	3.38837	1.63299	2.4624
7135	0.168147	26	-0.428978	Sub_edge	CD	5	Spermophilus	Mammalia	-0.594383	-0.296588	-0.00849368	5.717	8.69933	8.7	-1	3.38837	1.63299	2.4624
7136	0.369089	32	-0.395897	Sub_edge	CD	5	Spermophilus	Mammalia	-0.506783	-0.107187	0.000711418	5.717	9.46633	9.3	0	3.38837	1.63299	2.4624
7059	0.345835	30	0.710957	Endemic	CD	8	Spermophilus	Mammalia	-0.921734	-0.638433	-0.533184	3.162	6.39967	4.4	-4.7	3.26126	1.45148	2.47712
7060	0.321984	56	1.03488	Endemic	CD	8	Spermophilus	Mammalia	-0.940176	-0.587618	-0.565402	3.162	5.79	4.2	-5.1	3.26126	1.45148	2.47712
7061	0.369686	18	1.01834	Endemic	CD	8	Spermophilus	Mammalia	-0.935565	-0.578379	-0.5608	3.162	5.51167	4	-5.2	3.26126	1.45148	2.47712
7062	0.339872	26	2.09349	Endemic	CD	8	Spermophilus	Mammalia	-1.09694	-0.185719	-0.749504	3.162	2.58033	1.1	-8.4	3.26126	1.45148	2.47712
7063	0.321984	10	1.37948	Endemic	CD	8	Spermophilus	Mammalia	-0.97706	-0.509086	-0.570005	3.162	5.146	3.4	-5.7	3.26126	1.45148	2.47712
7064	0.351798	23	1.22096	Endemic	CD	8	Spermophilus	Mammalia	-0.954008	-0.513706	-0.537787	3.162	5.18767	3.6	-5.5	3.26126	1.45148	2.47712
7065	0.35776	31	0.910825	Endemic	CD	8	Spermophilus	Mammalia	-0.880239	-0.619955	-0.459543	3.162	5.491	4.6	-4.6	3.26126	1.45148	2.47712
7066	0.220619	31	1.49527	Endemic	CD	8	Spermophilus	Mammalia	-0.838743	-0.869409	-0.422723	3.162	8.182	5.4	-3.9	3.26126	1.45148	2.47712
7067	0.298134	54	0.806067	Endemic	CD	8	Spermophilus	Mammalia	-0.838743	-0.869409	-0.422723	3.162	8.182	5.4	-3.9	3.26126	1.45148	2.47712
7068	0.286208	21	0.18303	Endemic	CD	8	Spermophilus	Mammalia	-0.668152	-1.31288	-0.372095	3.162	10.41	9	-0.3	3.26126	1.45148	2.47712
7069	0.280246	24	0.130651	Endemic	CD	8	Spermophilus	Mammalia	-0.681984	-1.3637	-0.339877	3.162	10.3987	9.2	0	3.26126	1.45148	2.47712
7070	0.298134	11	0.261599	Endemic	CD	8	Spermophilus	Mammalia	-0.709648	-1.21125	-0.293852	3.162	10.1777	8.2	-1	3.26126	1.45148	2.47712
7071	0.298134	19	0.178895	Endemic	CD	8	Spermophilus	Mammalia	-0.72809	-1.1974	-0.275441	3.162	10.143	8	-1	3.26126	1.45148	2.47712
7072	0.238507	81	0.0892994	Endemic	CD	8	Spermophilus	Mammalia	-0.709648	-1.3175	-0.298454	3.162	10.4507	8.9	-0.1	3.26126	1.45148	2.47712
7073	0.143104	21	0.57036	Endemic	CD	8	Spermophilus	Mammalia	-0.824912	-1.06343	-0.395108	3.162	8.875	6.9	-2	3.26126	1.45148	2.47712
9039	0.203327	19	-0.398654	Edge	CD	15	Salamandra	Amphibians	0.705796	-1.1974	-0.339877	4.903	18.0443	18.8	15.2	3.90472	3.06847	2.47712
9040	0.179476	33	-0.180867	Edge	CD	15	Salamandra	Amphibians	0.687354	-1.16968	-0.335275	4.903	17.916	18.7	15.1	3.90472	3.06847	2.47712
9041	0.187228	55	-0.175353	Edge	CD	15	Salamandra	Amphibians	0.687354	-1.16968	-0.335275	4.903	17.916	18.7	15.1	3.90472	3.06847	2.47712
9042	0.189017	27	-0.422086	Edge	CD	15	Salamandra	Amphibians	0.696575	-1.11886	-0.349082	4.903	17.8053	18.6	15	3.90472	3.06847	2.47712
9043	0.200942	19	-0.146407	Edge	CD	15	Salamandra	Amphibians	0.696575	-1.11886	-0.349082	4.903	17.8053	18.6	15	3.90472	3.06847	2.47712
9044	0.166955	34	-0.168461	Edge	CD	15	Salamandra	Amphibians	0.696575	-1.11886	-0.349082	4.903	17.8053	18.6	15	3.90472	3.06847	2.47712
9045	0.177688	36	-0.154677	Edge	CD	15	Salamandra	Amphibians	0.687354	-1.16968	-0.335275	4.903	17.916	18.7	15.1	3.90472	3.06847	2.47712
9046	0.16934	18	-0.260814	Edge	CD	15	Salamandra	Amphibians	0.696575	-1.11886	-0.349082	4.903	17.8053	18.6	15	3.90472	3.06847	2.47712
9047	0.317214	31	-0.354545	Edge	CD	15	Salamandra	Amphibians	0.701186	-1.3406	-0.293852	4.903	18.633	19.4	15.8	3.90472	3.06847	2.47712
9048	0.353586	30	-0.347653	Edge	CD	15	Salamandra	Amphibians	0.719628	-1.29903	-0.312262	4.903	18.6963	19.4	15.8	3.90472	3.06847	2.47712
9049	0.345835	17	-0.525466	Edge	CD	15	Salamandra	Amphibians	0.719628	-1.29903	-0.312262	4.903	18.6963	19.4	15.8	3.90472	3.06847	2.47712
9050	0.369089	12	-0.594386	Edge	CD	15	Salamandra	Amphibians	0.719628	-1.29903	-0.312262	4.903	18.6963	19.4	15.8	3.90472	3.06847	2.47712
9051	0.35299	30	-0.343518	Edge	CD	15	Salamandra	Amphibians	0.73807	-1.30364	-0.275441	4.903	18.6357	19.5	15.8	3.90472	3.06847	2.47712
9052	0.357164	35	-0.189137	Edge	CD	15	Salamandra	Amphibians	0.728849	-1.30826	-0.257031	4.903	18.5563	19.4	15.7	3.90472	3.06847	2.47712
9053	0.391748	10	0.216112	Edge	CD	15	Salamandra	Amphibians	0.710407	-1.16044	-0.270839	4.903	17.958	18.7	15.1	3.90472	3.06847	2.47712
9054	0.372071	23	0.17476	Edge	CD	15	Salamandra	Amphibians	0.710407	-1.16044	-0.270839	4.903	17.958	18.7	15.1	3.90472	3.06847	2.47712
9055	0.379822	26	0.349817	Edge	CD	15	Salamandra	Amphibians	0.710407	-1.16044	-0.270839	4.903	17.958	18.7	15.1	3.90472	3.06847	2.47712
8210	0.351798	61	-0.525466	Edge	CD	11	Testudo	Reptiles	0.290845	-0.707726	-0.61603	5.602	14.4457	14.6	9.7	4.56229	2.99241	2.51188
8211	0.375648	69	-0.695009	Edge	CD	11	Testudo	Reptiles	0.392278	-0.827833	-0.588415	5.602	15.8293	15.9	11.1	4.56229	2.99241	2.51188
8212	0.33391	18	-0.729469	Island	CD	11	Testudo	Reptiles	0.226297	-0.841692	-0.961221	5.602	16.2773	15.8	10.8	4.56229	2.99241	2.51188
7045	0.326754	28	-0.317328	Core	CD	10	Sciurus	Mammalia	-0.276254	0.206941	0.0835573	7.479	9.30867	10	2.8	3.64147	2.02208	2.53561
7046	0.356568	43	1.22648	Core	CD	10	Sciurus	Mammalia	-0.751143	0.266994	-0.312262	7.479	4.76667	4.8	-2.3	3.64147	2.02208	2.53561
7047	0.366704	64	1.89776	Core	CD	10	Sciurus	Mammalia	-1.00011	1.31563	-0.81394	7.479	-0.723333	-0.1	-7.2	3.64147	2.02208	2.53561
7048	0.336295	35	2.47117	Core	CD	10	Sciurus	Mammalia	-0.940176	1.02922	-0.666658	7.479	1.07733	1.1	-5.9	3.64147	2.02208	2.53561
7049	0.29396	59	1.33399	Core	CD	10	Sciurus	Mammalia	-0.672763	1.80992	-0.827747	7.479	3.60367	3.3	-3.5	3.64147	2.02208	2.53561
7050	0.335102	60	0.963204	Core	CD	10	Sciurus	Mammalia	-0.6451	1.74524	-0.827747	7.479	3.77167	3.7	-3.1	3.64147	2.02208	2.53561
8060	0.322581	17	-0.664685	Edge	CD	12	Lacerta	Reptiles	-0.589773	-0.0979482	-0.321467	5.954	9.07267	8.9	-4.6	3.56229	2.17455	2.59106
8061	0.434082	27	-0.357302	Core	CD	12	Lacerta	Reptiles	-0.580552	-0.231914	-0.105147	5.954	9.51367	9.6	0.2	3.56229	2.17455	2.59106
6045	0.448989	82	1.82195	Edge	CD	15	Brachylagus	Mammalia	-1.25831	-1.13272	0.373518	5.722	4.18833	3.4	-7	3.26126	1.80453	2.61273
6046	0.448989	73	1.91016	Edge	CD	15	Brachylagus	Mammalia	-1.28597	-1.07729	0.345903	5.722	3.97	2.9	-7.4	3.26126	1.80453	2.61273
6047	0.458529	11	1.85227	Edge	CD	15	Brachylagus	Mammalia	-1.28597	-1.07729	0.345903	5.722	3.97	2.9	-7.4	3.26126	1.80453	2.61273
6048	0.457933	27	1.90327	Edge	CD	15	Brachylagus	Mammalia	-1.29519	-1.04495	0.281467	5.722	3.45933	2.7	-7.5	3.26126	1.80453	2.61273
6049	0.416194	13	1.35467	Edge	CD	15	Brachylagus	Mammalia	-1.037	-1.06805	-0.298454	5.722	5.96767	4.8	-6	3.26126	1.80453	2.61273
6050	0.440045	12	1.51181	Edge	CD	15	Brachylagus	Mammalia	-1.07388	-0.9618	-0.376698	5.722	5.78167	4.1	-6.6	3.26126	1.80453	2.61273
6051	0.384592	13	1.20442	Edge	CD	15	Brachylagus	Mammalia	-0.995503	-1.105	-0.335275	5.722	6.781	5.5	-5.2	3.26126	1.80453	2.61273
7532	0.530678	16	-0.787362	Edge	CD	6	Lagopus	Birds	-1.77469	0.100691	0.0237242	7.525	-2.92733	-5.1	-11.7	3.46538	1.77908	2.62839
7533	0.482976	12	-0.787362	Edge	CD	6	Lagopus	Birds	-0.751143	1.04769	-1.17754	7.525	3.31567	2.4	-4.5	3.46538	1.77908	2.62839
7534	0.441238	16	-0.610927	Isle	CD	6	Lagopus	Birds	-0.755753	1.07541	-1.21896	7.525	3.23467	2.4	-3.7	3.46538	1.77908	2.62839
7536	0.369686	17	-0.446898	Isle	CD	6	Lagopus	Birds	-0.497562	1.44035	-1.55495	7.525	3.06964	3.5	-1.9	3.46538	1.77908	2.62839
7537	0.26832	20	-0.361437	Isle	CD	6	Lagopus	Birds	-0.525225	1.70367	-1.0947	7.525	2.203	1.7	-5.3	3.46538	1.77908	2.62839
7538	0.33391	14	-0.300787	Isle	CD	6	Lagopus	Birds	-0.995503	0.747425	-1.36625	7.525	0.17	-0.6	-8.8	3.46538	1.77908	2.62839
8166	0.310059	14	-0.626089	Core	CD	10	Shinisaurus	Reptiles	0.89483	0.0960719	1.21118	5.38	19.9033	19	16.5	3.56229	1.61151	2.63347
8167	0.405462	10	-0.48825	Core	CD	10	Shinisaurus	Reptiles	0.908661	0.0822134	1.19737	5.38	19.925	19	16.6	3.56229	1.61151	2.63347
8168	0.345835	24	-0.641252	Core	CD	10	Shinisaurus	Reptiles	0.89483	0.0960719	1.21118	5.38	19.9033	19	16.5	3.56229	1.61151	2.63347
8169	0.405462	15	0.0245147	Core	CD	10	Shinisaurus	Reptiles	0.98243	0.253136	1.27562	5.38	20.0513	19	16.8	3.56229	1.61151	2.63347
8170	0.399499	14	-0.0071885	Edge	CD	10	Shinisaurus	Reptiles	0.927104	0.521068	1.52876	5.38	18.1767	17.2	14.5	3.56229	1.61151	2.63347
8171	0.369686	12	-0.0361349	Sub_edge	CD	10	Shinisaurus	Reptiles	0.834892	0.243897	1.36767	5.38	18.3033	17.5	14.9	3.56229	1.61151	2.63347
8172	0.435275	40	-0.110568	Edge	CD	10	Shinisaurus	Reptiles	1.28212	0.327048	1.63001	5.38	20.583	19.5	17.5	3.56229	1.61151	2.63347
8173	0.42335	32	-0.409681	Edge	CD	10	Shinisaurus	Reptiles	1.29595	0.243897	1.5978	5.38	21.1307	20	18.1	3.56229	1.61151	2.63347
8051	0.095999	19	-0.39314	Edge	CD	6	Lacerta	Reptiles	0.203245	-1.34984	-0.998042	5.778	17.247	16.9	13.4	3.79274	2.34584	2.65321
8052	0.104347	21	0.83777	Sub_edge	CD	6	Lacerta	Reptiles	-0.124106	-1.02647	-0.809337	5.778	12.975	12.6	8.8	3.79274	2.34584	2.65321
8053	0.0954027	19	1.51181	Sub_edge	CD	6	Lacerta	Reptiles	-0.294697	-0.712345	-0.666658	5.778	10.0283	9.8	5.9	3.79274	2.34584	2.65321
8054	0.0995766	20	1.09002	Sub_edge	CD	6	Lacerta	Reptiles	-0.16099	-1.00338	-0.648248	5.778	12.5803	11.8	8	3.79274	2.34584	2.65321
8055	0.119253	23	0.265734	Sub_edge	CD	6	Lacerta	Reptiles	-0.00884145	-1.27131	-0.593017	5.778	14.751	14	10.2	3.79274	2.34584	2.65321
8056	0.124024	23	1.64551	Core	CD	6	Lacerta	Reptiles	-0.299307	-0.66615	-0.556197	5.778	10.1747	9.1	5.3	3.79274	2.34584	2.65321
8057	0.104347	22	1.589	Core	CD	6	Lacerta	Reptiles	-0.326971	-0.643052	-0.588415	5.778	9.31533	9.1	5.1	3.79274	2.34584	2.65321
8058	0.143104	30	0.262978	Core	CD	6	Lacerta	Reptiles	0.0372642	-1.32212	-0.404313	5.778	14.7383	14.4	10.5	3.79274	2.34584	2.65321
8059	0.095999	19	-0.0085669	Core	CD	6	Lacerta	Reptiles	0.129476	-1.34984	-0.3813	5.778	15.8947	15.4	11.5	3.79274	2.34584	2.65321
7149	0.316022	55	-0.415194	Isle	CD	8	Spilogale	Mammalia	0.355393	-1.07729	-1.35704	6.586	14.1547	13.4	10	3.58348	1.52367	2.66839
7150	0.292171	35	-0.511682	Isle	CD	8	Spilogale	Mammalia	0.383057	-1.12348	-1.15453	6.586	15.239	13.6	9.9	3.58348	1.52367	2.66839
7151	0.42335	18	1.19615	Edge	CD	8	Spilogale	Mammalia	-0.0918317	-0.823214	-0.390505	6.586	11.0627	9	3.5	3.58348	1.52367	2.66839
7152	0.4472	26	-0.107812	Edge	CD	8	Spilogale	Mammalia	0.318509	-1.1281	-0.556197	6.586	13.8613	13.1	8.8	3.58348	1.52367	2.66839
7153	0.411424	19	-0.566818	Edge	CD	8	Spilogale	Mammalia	0.147918	-1.58544	-0.59762	6.586	15.398	14.4	10.2	3.58348	1.52367	2.66839
7154	0.405462	16	1.895	Core	CD	8	Spilogale	Mammalia	-0.548278	-0.504467	-0.639043	6.586	5.99667	5.3	-2.2	3.58348	1.52367	2.66839
7155	0.453163	22	-0.223597	Edge	CD	8	Spilogale	Mammalia	0.442994	-0.398217	-0.247826	6.586	12.597	11.9	7.2	3.58348	1.52367	2.66839
7156	0.4472	17	-0.550278	Edge	CD	8	Spilogale	Mammalia	1.00548	1.75448	0.0191216	6.586	9.78133	8.8	5.4	3.58348	1.52367	2.66839
7612	0.422753	21	-0.81493	Core	CD	22	Pagophila	Birds	-3.25007	2.26263	-1.42608	7.691	-24.546	-23.4	-35.1	4.03941	1.48657	2.74974
7613	0.429909	21	0.0107307	Island	CD	22	Pagophila	Birds	-3.40222	0.733567	-0.247826	7.691	-18.5197	-21.1	-32.9	4.03941	1.48657	2.74974
6301	0.393536	27	-0.712929	Endemic	CD	4	Leontopithecus	Mammalia	1.35128	-0.449032	-0.385903	3.545	22.8443	22.5	20.2	3.79938	1.77121	2.77318
6302	0.33391	16	-0.808038	Endemic	CD	4	Leontopithecus	Mammalia	1.319	-0.444413	-0.602222	3.545	23.083	22.5	20.3	3.79938	1.77121	2.77318
5708	0.506827	48	-0.81493	Core	CD	5	Octopus	Molluscs	0.419941	0.128409	-1.25118	6.176	14.5132	14	10.5	2.86332	5.47712	2.77815
5709	0.509212	34	-0.81493	Core	CD	5	Octopus	Molluscs	0.277014	0.00830094	-1.24198	6.176	13.7571	13.6	9.6	2.86332	5.47712	2.77815
7784	0.429312	22	0.741282	Sub_edge	CD	10	Strix	Birds	0.424552	2.07323	-0.3813	6.087	5.53967	4.7	-8.6	3.96023	1.66446	2.79309
7785	0.4472	82	1.97081	Core	CD	10	Strix	Birds	-0.202485	1.79606	-0.487159	6.087	2.66233	1	-13	3.96023	1.66446	2.79309
7786	0.435275	90	-0.394518	Sub_edge	CD	10	Strix	Birds	0.447605	0.280853	-0.385903	6.087	10.7157	9.7	6.1	3.96023	1.66446	2.79309
7787	0.441238	57	0.260221	Core	CD	10	Strix	Birds	0.350783	0.728947	-0.0729294	6.087	9.11567	8	2.9	3.96023	1.66446	2.79309
7788	0.459126	73	1.06796	Core	CD	10	Strix	Birds	-0.419182	-0.430554	-0.574607	6.087	8.45467	6	-0.7	3.96023	1.66446	2.79309
7789	0.4472	28	0.91496	Sub_edge	CD	10	Strix	Birds	0.060317	-0.139524	-0.390505	6.087	8.772	7.6	2.7	3.96023	1.66446	2.79309
7342	0.220619	12	0.403574	Sub_edge	CD	8	Alectoris	Birds	-0.48834	-0.282729	-0.952016	5.618	10.174	9.7	3.8	3.56229	1.98929	2.80448
7343	0.119253	17	1.63862	Sub_edge	CD	8	Alectoris	Birds	-0.197875	-0.0933286	-0.708081	5.618	8.504	8.5	3.3	3.56229	1.98929	2.80448
7344	0.202731	59	0.20095	Edge	CD	8	Alectoris	Birds	-0.354634	-0.573759	-0.772517	5.618	10.9437	11	5.3	3.56229	1.98929	2.80448
7345	0.220619	14	0.429764	Sub_edge	CD	8	Alectoris	Birds	-0.336192	-0.652291	-0.63444	5.618	11.092	11.4	5.7	3.56229	1.98929	2.80448
7346	0.190805	108	1.04729	Core	CD	8	Alectoris	Birds	-0.377687	-0.0101772	-0.786324	5.618	8.51367	8.4	2.9	3.56229	1.98929	2.80448
7347	0.17888	16	0.155463	Core	CD	8	Alectoris	Birds	-0.165601	-0.27349	-0.59762	5.618	10.3393	10.5	5	3.56229	1.98929	2.80448
7991	0.33868	15	-0.768064	Island	CD	8	Coronella	Reptiles	-0.174822	0.30857	-1.41227	7	10.4263	9.7	2.4	3.79274	1.97727	2.82607
7992	0.352394	17	-0.776335	Island	CD	8	Coronella	Reptiles	-0.188654	0.327048	-1.42608	7	10.3367	9.6	2.3	3.79274	1.97727	2.82607
7993	0.313637	24	-0.795632	Island	CD	8	Coronella	Reptiles	-0.188654	0.327048	-1.42608	7	10.3367	9.6	2.3	3.79274	1.97727	2.82607
7994	0.347027	21	-0.799768	Island	CD	8	Coronella	Reptiles	-0.188654	0.327048	-1.42608	7	10.3367	9.6	2.3	3.79274	1.97727	2.82607
7995	0.302307	10	-0.783227	Island	CD	8	Coronella	Reptiles	-0.188654	0.327048	-1.42608	7	10.3367	9.6	2.3	3.79274	1.97727	2.82607
7996	0.308866	14	-0.792876	Island	CD	8	Coronella	Reptiles	-0.188654	0.327048	-1.42608	7	10.3367	9.6	2.3	3.79274	1.97727	2.82607
7997	0.358357	12	-0.78874	Island	CD	8	Coronella	Reptiles	-0.188654	0.327048	-1.42608	7	10.3367	9.6	2.3	3.79274	1.97727	2.82607
7998	0.271302	12	-0.755659	Island	CD	8	Coronella	Reptiles	-0.188654	0.327048	-1.42608	7	10.3367	9.6	2.3	3.79274	1.97727	2.82607
7999	0.24924	14	-0.755659	Island	CD	8	Coronella	Reptiles	-0.188654	0.331668	-1.43068	7	10.357	9.6	2.3	3.79274	1.97727	2.82607
7790	0.39294	68	-0.639873	Core	CD	8	Strix	Birds	-1.2122	0.0452572	-0.0545192	7.26	2.96233	1.9	-24.1	3.9425	1.81628	2.86332
7791	0.393536	22	-0.317328	Edge	CD	8	Strix	Birds	-0.981671	0.322429	-0.289249	7.26	3.87267	3.3	-20.6	3.9425	1.81628	2.86332
7792	0.44243	13	-0.728091	Sub_edge	CD	8	Strix	Birds	-0.760364	0.160745	-0.169583	7.26	7.00033	6.4	-15.7	3.9425	1.81628	2.86332
7793	0.413213	24	-0.525466	Edge	CD	8	Strix	Birds	-0.165601	0.775142	-0.335275	7.26	10.3103	11.2	3.8	3.9425	1.81628	2.86332
8174	0.387574	18	-0.617819	Edge	CD	19	Sistrurus	Reptiles	-0.377687	-0.0425138	0.649671	6.362	12.685	12.2	-3.1	3.86332	1.86678	2.87506
8175	0.411424	14	-0.623333	Edge	CD	19	Sistrurus	Reptiles	-0.377687	-0.0425138	0.649671	6.362	12.685	12.2	-3.1	3.86332	1.86678	2.87506
8176	0.33391	21	-0.382113	Sub_edge	CD	19	Sistrurus	Reptiles	-0.497562	0.11455	0.635863	6.362	10.3413	9.7	-9.9	3.86332	1.86678	2.87506
8177	0.459126	85	-0.444141	Core	CD	19	Sistrurus	Reptiles	-0.562109	0.00830094	0.635863	6.362	9.84867	9.4	-11.8	3.86332	1.86678	2.87506
8178	0.405462	15	-0.41933	Core	CD	19	Sistrurus	Reptiles	-0.580552	0.105311	0.580633	6.362	9.54033	8.9	-12.8	3.86332	1.86678	2.87506
8179	0.339872	56	-0.415194	Core	CD	19	Sistrurus	Reptiles	-0.580552	0.179223	0.470171	6.362	9.15367	8.3	-12.2	3.86332	1.86678	2.87506
8180	0.292171	20	-0.553034	Edge	CD	19	Sistrurus	Reptiles	-0.72809	0.0221595	0.387325	6.362	8.35367	7.4	-16.1	3.86332	1.86678	2.87506
8181	0.310059	62	-0.63436	Edge	CD	19	Sistrurus	Reptiles	-0.7327	0.50721	0.253852	6.362	8.288	7.3	-16.1	3.86332	1.86678	2.87506
8182	0.393536	12	-0.56544	Sub_edge	CD	19	Sistrurus	Reptiles	-0.686595	0.451775	0.157198	6.362	8.54233	7.5	-15.6	3.86332	1.86678	2.87506
8183	0.405462	20	-0.514439	Core	CD	19	Sistrurus	Reptiles	-1.02778	0.576503	-0.542389	6.362	6.06233	4.5	-21.3	3.86332	1.86678	2.87506
8184	0.369686	15	-0.506169	Sub_edge	CD	19	Sistrurus	Reptiles	-1.01394	0.567264	-0.178788	6.362	6.15667	5.1	-21.1	3.86332	1.86678	2.87506
8185	0.35776	20	-0.53925	Sub_edge	CD	19	Sistrurus	Reptiles	-0.898681	0.548786	-0.298454	6.362	5.98633	4.6	-21.8	3.86332	1.86678	2.87506
8134	0.405462	23	-0.551656	Core	CD	9	Podocnemis	Reptiles	2.17196	-0.966419	0.691094	7.021	27.0447	26.8	23.5	3.97727	2.61691	2.92942
8135	0.429312	22	-0.555791	Core	CD	9	Podocnemis	Reptiles	2.21345	-0.910985	0.755529	7.021	27.0343	26.8	23.5	3.97727	2.61691	2.92942
8136	0.4472	23	-0.510304	Sub_edge	CD	9	Podocnemis	Reptiles	2.00598	-1.01261	0.530005	7.021	25.8817	25.7	22.2	3.97727	2.61691	2.92942
8137	0.417387	24	-0.535115	Core	CD	9	Podocnemis	Reptiles	2.05208	-1.05419	0.520799	7.021	26.6267	26.4	23	3.97727	2.61691	2.92942
8138	0.369686	24	-0.57371	Core	CD	9	Podocnemis	Reptiles	2.17657	-0.938702	0.663478	7.021	26.6827	26.6	23.4	3.97727	2.61691	2.92942
8139	0.393536	24	-0.590251	Core	CD	9	Podocnemis	Reptiles	2.21806	0.0452572	-0.510171	7.021	25.1563	24.6	21.9	3.97727	2.61691	2.92942
8140	0.494902	24	-0.740497	Core	CD	9	Podocnemis	Reptiles	2.39326	0.428678	-0.206403	7.021	27.043	26.3	23.4	3.97727	2.61691	2.92942
8141	0.465088	37	-0.810795	Core	CD	9	Podocnemis	Reptiles	2.71139	0.641176	-0.422723	7.021	27.261	26.8	23.7	3.97727	2.61691	2.92942
8142	0.471051	24	-0.805281	Core	CD	9	Podocnemis	Reptiles	2.53619	0.784381	-0.717286	7.021	27.1483	26.7	23.6	3.97727	2.61691	2.92942
8143	0.488939	24	-0.639873	Core	CD	9	Podocnemis	Reptiles	1.92299	-0.934082	0.147993	7.021	26.6863	25.6	23	3.97727	2.61691	2.92942
8144	0.494902	24	-0.619197	Core	CD	9	Podocnemis	Reptiles	1.84461	-0.9618	0.161801	7.021	25.8393	24.7	22	3.97727	2.61691	2.92942
8145	0.4472	30	-0.748767	Core	CD	9	Podocnemis	Reptiles	2.41171	0.456395	0.30448	7.021	26.382	25.7	22.9	3.97727	2.61691	2.92942
8146	0.500864	16	-0.693631	Core	CD	9	Podocnemis	Reptiles	2.4947	1.70367	-0.339877	7.021	26.303	25.9	23.1	3.97727	2.61691	2.92942
8147	0.482976	23	-0.667441	Sub_edge	CD	9	Podocnemis	Reptiles	2.37482	1.17704	-0.496364	7.021	26.6627	26	23.3	3.97727	2.61691	2.92942
8148	0.482976	47	-0.627468	Core	CD	9	Podocnemis	Reptiles	2.63301	1.77758	-0.431928	7.021	26.1297	25.9	23.4	3.97727	2.61691	2.92942
8149	0.471051	24	-0.787362	Core	CD	9	Podocnemis	Reptiles	2.55924	1.32487	-0.86917	7.021	26.4977	26.4	23.6	3.97727	2.61691	2.92942
8150	0.369686	40	-0.763929	Sub_edge	CD	9	Podocnemis	Reptiles	2.69295	0.0406376	-0.0499166	7.021	27.8833	27	25.9	3.97727	2.61691	2.92942
8062	0.280246	11	-0.770821	Sub_edge	CD	7	Macrochelys	Reptiles	0.701186	0.400961	0.32289	6	19.2993	18.7	10.3	4.40739	3.10387	2.95424
8063	0.316022	13	-0.683982	Sub_edge	CD	7	Macrochelys	Reptiles	0.0695382	0.373244	0.230839	6	14.153	14	1.1	4.40739	3.10387	2.95424
8064	0.262358	12	-0.695009	Sub_edge	CD	7	Macrochelys	Reptiles	0.212466	0.123789	0.194018	6	15.2207	15	2.5	4.40739	3.10387	2.95424
8065	0.26832	33	-0.615062	Sub_edge	CD	7	Macrochelys	Reptiles	0.0879804	-0.241153	0.801555	6	15.8927	15.9	2	4.40739	3.10387	2.95424
8066	0.256395	10	-0.542007	Sub_edge	CD	7	Macrochelys	Reptiles	0.0695382	-0.361261	0.81076	6	15.793	16	1.9	4.40739	3.10387	2.95424
8067	0.232544	13	-0.795632	Edge	CD	7	Macrochelys	Reptiles	0.867166	0.752045	0.497787	6	19.1787	18.8	11	4.40739	3.10387	2.95424
8068	0.172917	12	-0.81493	Edge	CD	7	Macrochelys	Reptiles	0.890219	0.687371	0.483979	6	19.5833	19.1	11.5	4.40739	3.10387	2.95424
8069	0.232544	20	-0.808038	Edge	CD	7	Macrochelys	Reptiles	0.89483	0.668893	0.502389	6	19.6411	19.3	12.1	4.40739	3.10387	2.95424
8070	0.262358	23	-0.784605	Sub_edge	CD	7	Macrochelys	Reptiles	1.02393	0.608839	0.760132	6	19.7747	19.3	12.9	4.40739	3.10387	2.95424
6293	0.336891	19	-0.564061	Edge	CD	8	Isoodon	Mammalia	0.678133	0.322429	-0.32607	5.312	17.0255	16.6	11.8	3.11658	1.18248	2.95802
6294	0.254606	11	-0.66882	Edge	CD	8	Isoodon	Mammalia	0.687354	0.470254	-0.372095	5.312	16.87	16.3	11.6	3.11658	1.18248	2.95802
6295	0.470455	22	-0.710172	Sub_edge	CD	8	Isoodon	Mammalia	0.387667	0.516449	-1.61478	5.312	14.9854	14.3	10.7	3.11658	1.18248	2.95802
6296	0.410232	22	-0.696388	Sub_edge	CD	8	Isoodon	Mammalia	0.281624	-0.407456	-1.30641	5.312	13.6903	12.9	10.3	3.11658	1.18248	2.95802
6471	0.3834	30	-0.594386	Core	CD	11	Martes	Mammalia	-2.31874	-0.393598	1.12373	7.052	-2.834	-5.4	-24.4	3.80539	1.65374	2.95865
6472	0.400692	30	-0.551656	Core	CD	11	Martes	Mammalia	-2.23575	-0.365881	1.35386	7.052	-2.43667	-5	-23.2	3.80539	1.65374	2.95865
6473	0.385785	30	-0.56544	Core	CD	11	Martes	Mammalia	-2.56771	-0.1811	1.22499	7.052	-5.685	-8.4	-21.9	3.80539	1.65374	2.95865
6474	0.396518	16	-0.619197	Core	CD	11	Martes	Mammalia	-2.47088	-0.324305	1.27562	7.052	-6.23433	-8.2	-19.7	3.80539	1.65374	2.95865
6475	0.367897	30	-0.758416	Core	CD	11	Martes	Mammalia	-2.63225	-0.333544	1.51955	7.052	-6.915	-9.1	-19.2	3.80539	1.65374	2.95865
6476	0.380418	30	-0.594386	Core	CD	11	Martes	Mammalia	-2.3049	-0.296588	0.967247	7.052	-3.41867	-5.4	-27.4	3.80539	1.65374	2.95865
6477	0.394729	30	-0.511682	Core	CD	11	Martes	Mammalia	-2.20347	-0.379739	1.20658	7.052	-2.851	-4.7	-29.5	3.80539	1.65374	2.95865
6478	0.400095	40	0.0934346	Core	CD	11	Martes	Mammalia	-1.79774	-0.495227	0.212429	7.052	-0.596667	-2.5	-10.8	3.80539	1.65374	2.95865
6479	0.390555	38	0.149949	Core	CD	11	Martes	Mammalia	-2.12048	-0.241153	0.976452	7.052	-2.615	-4.3	-17.2	3.80539	1.65374	2.95865
6480	0.394133	40	-0.0967844	Core	CD	11	Martes	Mammalia	-2.48011	-0.402837	1.36307	7.052	-5.695	-7.9	-12.6	3.80539	1.65374	2.95865
6481	0.39771	31	0.316735	Core	CD	11	Martes	Mammalia	-2.31412	-0.27811	1.01327	7.052	-5.12267	-6.9	-11.6	3.80539	1.65374	2.95865
6482	0.40248	41	0.669605	Core	CD	11	Martes	Mammalia	-2.56771	-0.444413	1.28022	7.052	-7.00067	-10.2	-14.8	3.80539	1.65374	2.95865
7934	0.473436	46	-0.803903	Core	CD	5	Caretta	Reptiles	1.38816	-0.338164	0.806157	7.699	23.3878	22.8	18.3	4.35468	3.65389	2.96614
7936	0.483573	123	-0.808038	Core	CD	5	Caretta	Reptiles	1.32361	0.0221595	0.249249	7.699	23.3574	22.8	19.8	4.35468	3.65389	2.96614
7937	0.482976	42	-0.813552	Core	CD	5	Caretta	Reptiles	1.10231	0.0729743	0.442556	7.699	21.8917	21.3	16.6	4.35468	3.65389	2.96614
7938	0.48715	51	-0.805281	Core	CD	5	Caretta	Reptiles	0.811839	0.109931	0.603645	7.699	19.9473	19.5	12.1	4.35468	3.65389	2.96614
7939	0.474032	24	-0.812173	Core	CD	5	Caretta	Reptiles	0.65047	0.271614	0.608248	7.699	18.0661	17.6	11.3	4.35468	3.65389	2.96614
7940	0.479399	26	-0.81493	Core	CD	5	Caretta	Reptiles	0.549037	0.594981	0.580633	7.699	17.1182	16.4	8.6	4.35468	3.65389	2.96614
7941	0.40725	81	-0.805281	Core	CD	5	Caretta	Reptiles	3.02952	1.56508	0.313685	7.699	26.2542	25.5	22.5	4.35468	3.65389	2.96614
7942	0.447797	115	-0.78874	Core	CD	5	Caretta	Reptiles	0.724239	1.09851	1.41369	7.699	16.2725	15.4	10.9	4.35468	3.65389	2.96614
7943	0.416791	10	-0.615062	Core	CD	5	Caretta	Reptiles	0.705796	0.99226	1.67604	7.699	15.8044	14.9	10.1	4.35468	3.65389	2.96614
7944	0.426331	46	-0.805281	Core	CD	5	Caretta	Reptiles	1.16685	1.32025	2.41705	7.699	17.9208	16.5	11.6	4.35468	3.65389	2.96614
7946	0.446008	22	-0.803903	Core	CD	5	Caretta	Reptiles	1.14841	1.61128	1.85094	7.699	17.0875	16.7	11.4	4.35468	3.65389	2.96614
7409	0.518752	301	-0.627468	Core	CD	17	Buteo	Birds	0.447605	-1.00338	0.313685	7.159	17.2253	17.1	14.2	3.86332	1.63632	2.98159
6568	0.381611	24	-0.719821	Core	CD	9	Mustela	Mammalia	-0.695816	-0.208817	-0.169583	6.903	8.37767	8	-10.2	3.55558	1.88417	2.98721
6569	0.345835	58	-0.722577	Sub_edge	CD	9	Mustela	Mammalia	-0.571331	0.479493	-0.892183	6.903	7.67267	7.2	-8.6	3.55558	1.88417	2.98721
6570	0.298134	25	-0.718442	Sub_edge	CD	9	Mustela	Mammalia	-0.723479	0.364004	-0.896786	6.903	7.24867	6.8	-11.8	3.55558	1.88417	2.98721
6571	0.351798	24	0.483521	Edge	CD	9	Mustela	Mammalia	-0.253201	0.525688	-0.836952	6.903	9.64033	9.5	5	3.55558	1.88417	2.98721
6572	0.351798	46	-0.208435	Core	CD	9	Mustela	Mammalia	-0.382297	0.99226	-1.14532	6.903	8.02867	7.8	0.8	3.55558	1.88417	2.98721
6573	0.35776	41	-0.777713	Edge	CD	9	Mustela	Mammalia	-0.345413	0.248516	-1.11771	6.903	10.0187	9.8	2.1	3.55558	1.88417	2.98721
6574	0.33391	32	-0.802524	Sub_edge	CD	9	Mustela	Mammalia	-0.377687	0.331668	-0.859965	6.903	9.221	8.5	-1	3.55558	1.88417	2.98721
6575	0.344642	58	-0.774956	Edge	CD	6	Mustela	Mammalia	-0.506783	0.60422	-0.859965	6.903	7.90799	7.4	-10.4	3.55558	1.88417	2.98721
6576	0.250432	25	-0.743253	Sub_edge	CD	6	Mustela	Mammalia	-0.741922	0.31319	-0.846158	6.903	7.471	7	-11.2	3.55558	1.88417	2.98721
8080	0.417387	22	-0.416573	Edge	CD	7	Nerodia	Reptiles	-0.700426	0.0129205	0.603645	6.519	8.73933	7.9	-14.7	3.73838	2.28302	3
8081	0.417387	11	-0.409681	Edge	CD	7	Nerodia	Reptiles	-0.700426	0.00368142	0.603645	6.519	8.78067	7.9	-14.6	3.73838	2.28302	3
8082	0.411424	22	-0.4276	Edge	CD	7	Nerodia	Reptiles	-0.700426	0.00368142	0.603645	6.519	8.78067	7.9	-14.6	3.73838	2.28302	3
8083	0.363723	64	-0.586116	Edge	CD	7	Nerodia	Reptiles	-0.202485	0.257755	0.207826	6.519	12.1283	11.8	-4.5	3.73838	2.28302	3
8084	0.339872	21	-0.564061	Edge	CD	7	Nerodia	Reptiles	-0.0826105	0.206941	0.368915	6.519	12.092	11.7	-4.4	3.73838	2.28302	3
8085	0.453163	58	-0.650901	Sub_edge	CD	7	Nerodia	Reptiles	-0.0365049	0.197702	0.180211	6.519	13.676	13.3	-0.5	3.73838	2.28302	3
8086	0.441238	30	-0.586116	Edge	CD	7	Nerodia	Reptiles	-0.202485	0.257755	0.207826	6.519	12.1283	11.8	-4.5	3.73838	2.28302	3
7817	0.414406	27	-0.382113	Core	CD	10	Tetrao	Birds	-1.37818	0.146887	0.0467369	7.38	1.10933	0.1	-22.9	3.64865	1.97229	3.05652
7818	0.40248	25	-0.801146	Edge	CD	10	Tetrao	Birds	-1.40584	0.146887	-0.257031	7.38	1.52567	0.2	-26.3	3.64865	1.97229	3.05652
7819	0.391151	11	-0.762551	Edge	CD	10	Tetrao	Birds	-1.43351	0.0452572	-0.0223013	7.38	1.771	0.3	-25.7	3.64865	1.97229	3.05652
7820	0.407847	21	-0.463438	Core	CD	10	Tetrao	Birds	-1.41967	0.109931	0.134185	7.38	1.56033	0.1	-23.2	3.64865	1.97229	3.05652
7821	0.39294	12	-0.39314	Core	CD	10	Tetrao	Birds	-1.49344	0.160745	0.0789547	7.38	1.366	-0.6	-24	3.64865	1.97229	3.05652
7822	0.417387	15	-0.697766	Edge	CD	10	Tetrao	Birds	-1.20759	0.160745	-0.0913396	7.38	3.363	2.1	-23.8	3.64865	1.97229	3.05652
7823	0.398903	21	-0.299409	Core	CD	10	Tetrao	Birds	-1.18915	0.146887	-0.224813	7.38	2.65067	1.9	-20.4	3.64865	1.97229	3.05652
7824	0.388766	15	-0.776335	Edge	CD	10	Tetrao	Birds	-1.39662	0.0452572	0.00991652	7.38	2.66708	0.6	-24.6	3.64865	1.97229	3.05652
7825	0.389959	36	-0.695009	Sub_edge	CD	10	Tetrao	Birds	-1.2998	0.151506	-0.0775319	7.38	2.53667	1	-24.3	3.64865	1.97229	3.05652
7826	0.39294	74	-0.732226	Edge	CD	10	Tetrao	Birds	-1.35052	0.105311	-0.00849368	7.38	2.241	0.8	-24	3.64865	1.97229	3.05652
7827	0.39771	27	-0.0981628	Core	CD	10	Tetrao	Birds	-1.48422	0.188462	0.134185	7.38	0.507667	-1.1	-23.1	3.64865	1.97229	3.05652
7828	0.413213	55	-0.758416	Edge	CD	10	Tetrao	Birds	-1.25831	0.133028	-0.0959421	7.38	2.86067	1.6	-24.2	3.64865	1.97229	3.05652
7829	0.401884	12	-0.252543	Core	CD	10	Tetrao	Birds	-1.35513	0.169984	-0.100545	7.38	0.533667	0.2	-21.5	3.64865	1.97229	3.05652
7830	0.392344	22	-0.437249	Sub_edge	CD	10	Tetrao	Birds	-1.36896	0.174604	-0.0176988	7.38	1.86467	0.5	-24.3	3.64865	1.97229	3.05652
7831	0.393536	24	-0.635738	Sub_edge	CD	9	Tetrao	Birds	-0.48373	0.230038	-0.593017	7.38	8.50367	7.9	-4.4	3.64865	1.97229	3.05652
7832	0.33391	31	-0.729469	Edge	CD	9	Tetrao	Birds	-0.350023	0.303951	-0.846158	7.38	9.41767	8.9	-0.3	3.64865	1.97229	3.05652
8000	0.342257	35	0.782634	Edge	CD	9	Crotalus	Reptiles	-1.06927	1.18628	0.497787	6.544	2.615	1.3	-24.5	4.03941	1.87826	3.08279
8001	0.367301	30	-0.506169	Sub_edge	CD	9	Crotalus	Reptiles	-0.511393	0.80286	0.336697	6.544	9.282	8.1	-11.7	4.03941	1.87826	3.08279
8002	0.351798	20	-0.28149	Sub_edge	CD	9	Crotalus	Reptiles	-0.48373	0.70123	0.332095	6.544	9.782	8.6	-11.4	4.03941	1.87826	3.08279
6040	0.386381	10	-0.215327	Endemic	CD	7	Bettongia	Mammalia	2.00598	0.733567	1.64842	3.602	21.9403	21.7	18.6	3.40739	1.34733	3.08368
6041	0.435275	188	0.0686234	Endemic	CD	7	Bettongia	Mammalia	1.74317	0.594981	1.35386	3.602	20.3563	20.2	17.1	3.40739	1.34733	3.08368
6042	0.446604	42	-0.215327	Endemic	CD	7	Bettongia	Mammalia	1.43888	-0.966419	0.819965	3.602	23.31	22.2	19.3	3.40739	1.34733	3.08368
6043	0.404865	40	0.0493258	Endemic	CD	7	Bettongia	Mammalia	1.72934	0.456395	1.36767	3.602	21.294	20.5	17.4	3.40739	1.34733	3.08368
6044	0.446008	19	0.329141	Endemic	CD	7	Bettongia	Mammalia	1.04237	-0.707726	0.479376	3.602	19.6007	19.7	16.5	3.40739	1.34733	3.08368
6795	0.441238	38	0.524873	Sub_edge	CD	12	Petauroides	Mammalia	0.0649276	0.525688	-0.767914	5.765	10.2803	9.8	7	3.6678	1.03251	3.09799
6796	0.441238	13	0.282275	Sub_edge	CD	12	Petauroides	Mammalia	0.101812	0.0544962	-0.744901	5.765	12.5467	11.8	9	3.6678	1.03251	3.09799
6797	0.429312	18	0.497305	Sub_edge	CD	12	Petauroides	Mammalia	0.0649276	0.322429	-0.777119	5.765	11.2927	10.6	7.8	3.6678	1.03251	3.09799
6798	0.411424	13	0.535901	Sub_edge	CD	12	Petauroides	Mammalia	0.0649276	0.322429	-0.777119	5.765	11.2927	10.6	7.8	3.6678	1.03251	3.09799
7478	0.29396	28	-0.710172	Edge	CD	8	Falco	Birds	-1.9545	-0.0656115	0.355108	7.417	-3.81833	-6.8	-11.5	3.73239	1.64475	3.15381
7479	0.264743	25	-0.0898924	Island	CD	8	Falco	Birds	-0.940176	0.752045	-1.80349	7.417	1.82167	0.9	-14.1	3.73239	1.64475	3.15381
7480	0.311251	13	-0.475844	Sub_edge	CD	8	Falco	Birds	-0.958618	0.303951	-0.349082	7.417	3.99933	3.6	-17.9	3.73239	1.64475	3.15381
7481	0.242084	31	-0.81493	Sub_edge	CD	8	Falco	Birds	-3.07948	0.516449	-0.537787	7.417	-13.894	-14.7	-28.3	3.73239	1.64475	3.15381
7482	0.257587	16	-0.81493	Sub_edge	CD	8	Falco	Birds	-2.13892	0.327048	-0.694273	7.417	-5.856	-6.3	-20.3	3.73239	1.64475	3.15381
7483	0.268916	38	-0.81493	Edge	CD	8	Falco	Birds	-2.36023	1.44959	-1.51813	7.417	-11.1187	-13.2	-24.8	3.73239	1.64475	3.15381
7484	0.280246	18	-0.81493	Edge	CD	8	Falco	Birds	-1.83463	0.825957	-0.892183	7.417	-4.50633	-5.2	-19.4	3.73239	1.64475	3.15381
6483	0.363723	102	-0.446898	Core	CD	8	Martes	Mammalia	-0.414571	0.544166	-1.09009	7.098	9.56667	9.3	2.6	3.69355	1.61086	3.17075
6484	0.286208	88	1.04039	Sub_edge	CD	8	Martes	Mammalia	-0.460677	1.05693	-0.86917	7.098	6.93633	6.1	1.3	3.69355	1.61086	3.17075
6485	0.35776	126	-0.218083	Core	CD	8	Martes	Mammalia	-0.32236	0.590361	-0.685068	7.098	10.0253	9.7	3.9	3.69355	1.61086	3.17075
6486	0.369686	62	1.01558	Core	CD	8	Martes	Mammalia	-0.497562	1.08927	-1.02566	7.098	6.296	5.7	-0.3	3.69355	1.61086	3.17075
8011	0.410828	95	-0.781848	Core	CD	10	Dermochelys	Reptiles	2.8451	1.32949	0.0513395	7.699	25.9292	26.1	23.3	4.26126	3.70406	3.17609
8012	0.403077	52	-0.801146	Core	CD	10	Dermochelys	Reptiles	2.29644	0.21618	-0.606825	7.699	26.4173	26.1	23.7	4.26126	3.70406	3.17609
8013	0.417983	68	-0.802524	Core	CD	10	Dermochelys	Reptiles	1.90454	0.11455	-0.275441	7.699	26.7869	25.2	22.6	4.26126	3.70406	3.17609
6306	0.363723	56	0.376006	Sub_edge	CD	7	Lepus	Mammalia	-1.97294	-0.250393	0.424146	7.134	-2.985	-4.9	-10	3.31562	1.75458	3.1963
6307	0.375648	25	0.353952	Sub_edge	CD	7	Lepus	Mammalia	-2.00983	-0.338164	0.424146	7.134	-2.809	-5.2	-10.5	3.31562	1.75458	3.1963
6308	0.429312	12	0.362222	Sub_edge	CD	7	Lepus	Mammalia	-2.00983	-0.37512	0.451761	7.134	-2.82733	-5	-10.4	3.31562	1.75458	3.1963
6309	0.387574	15	0.74266	Sub_edge	CD	7	Lepus	Mammalia	-2.23113	-0.0563724	0.253852	7.134	-5.50167	-8.9	-14.1	3.31562	1.75458	3.1963
6310	0.375648	41	0.272626	Sub_edge	CD	7	Lepus	Mammalia	-1.94989	-0.218056	0.424146	7.134	-2.86667	-4.5	-9.5	3.31562	1.75458	3.1963
6311	0.387574	10	0.487657	Core	CD	7	Lepus	Mammalia	-2.20347	-0.462891	0.585235	7.134	-3.65267	-6.4	-12.9	3.31562	1.75458	3.1963
6312	0.351798	24	0.353952	Sub_edge	CD	7	Lepus	Mammalia	-2.03288	-0.444413	0.787747	7.134	-3.313	-5.4	-10	3.31562	1.75458	3.1963
6313	0.393536	18	0.35533	Sub_edge	CD	7	Lepus	Mammalia	-2.06515	-0.00555764	-0.505569	7.134	-2.778	-5.6	-11.4	3.31562	1.75458	3.1963
6314	0.381611	19	0.345682	Sub_edge	CD	7	Lepus	Mammalia	-2.09282	-0.361261	0.640466	7.134	-3.65467	-6.2	-10.9	3.31562	1.75458	3.1963
6315	0.35776	35	0.285032	Sub_edge	CD	7	Lepus	Mammalia	-2.02827	-0.398217	0.718709	7.134	-3.53767	-5.5	-10	3.31562	1.75458	3.1963
6316	0.35776	35	0.291924	Sub_edge	CD	7	Lepus	Mammalia	-2.04671	-0.462891	0.77394	7.134	-3.05833	-5.5	-10.1	3.31562	1.75458	3.1963
6317	0.375648	27	0.279518	Sub_edge	CD	7	Lepus	Mammalia	-2.02827	-0.425935	0.737119	7.134	-2.81267	-5.3	-9.9	3.31562	1.75458	3.1963
6318	0.405462	27	0.717849	Core	CD	7	Lepus	Mammalia	-2.21269	-0.509086	0.893606	7.134	-4.33033	-8.6	-12.3	3.31562	1.75458	3.1963
6319	0.375648	19	2.39398	Core	CD	7	Lepus	Mammalia	-1.32746	-0.495227	-0.252429	7.134	2.28367	1	-13.8	3.31562	1.75458	3.1963
6320	0.459126	18	0.428385	Core	CD	8	Lepus	Mammalia	-1.17993	-0.361261	0.704901	7.134	2.55933	1.6	-23.7	3.31562	1.75458	3.1963
6321	0.369686	28	0.757823	Core	CD	8	Lepus	Mammalia	-2.51238	-0.684628	1.4183	7.134	-6.63867	-9.7	-14.1	3.31562	1.75458	3.1963
6322	0.381611	15	-0.56544	Edge	CD	8	Lepus	Mammalia	-2.48933	-0.000938109	0.0697496	7.134	-8.833	-10.9	-16.7	3.31562	1.75458	3.1963
6323	0.399499	25	0.920474	Core	CD	8	Lepus	Mammalia	-1.58566	-0.153382	-0.827747	7.134	1.09	-0.2	-17.5	3.31562	1.75458	3.1963
6324	0.42335	10	-0.179488	Core	CD	8	Lepus	Mammalia	-1.2122	0.0360181	1.01327	7.134	4.045	2.7	-19.9	3.31562	1.75458	3.1963
6325	0.42335	13	-0.444141	Core	CD	8	Lepus	Mammalia	-1.89456	-0.416695	1.46892	7.134	0.232	-1.1	-28.2	3.31562	1.75458	3.1963
6326	0.459126	40	-0.543386	Sub_edge	CD	8	Lepus	Mammalia	-1.13843	0.668893	0.258454	7.134	5.26067	3.9	-20.1	3.31562	1.75458	3.1963
6327	0.435275	34	-0.320085	Sub_edge	CD	8	Lepus	Mammalia	-1.32285	-0.481369	1.57018	7.134	4.724	3.5	-21.5	3.31562	1.75458	3.1963
6328	0.471051	12	-0.332491	Core	CD	8	Lepus	Mammalia	-1.47961	-0.689248	1.64382	7.134	3.58867	2.7	-23.7	3.31562	1.75458	3.1963
6329	0.441238	20	-0.733605	Edge	CD	8	Lepus	Mammalia	-1.13382	0.99688	-0.169583	7.134	4.24333	3.1	-21.2	3.31562	1.75458	3.1963
6330	0.429312	18	-0.383491	Core	CD	8	Lepus	Mammalia	-2.22652	-0.352022	1.22039	7.134	-2.32067	-5	-23.8	3.31562	1.75458	3.1963
6331	0.471051	13	-0.318707	Core	CD	8	Lepus	Mammalia	-0.783417	0.641176	0.506992	7.134	6.63133	5.7	-18.1	3.31562	1.75458	3.1963
6332	0.4472	11	-0.405546	Core	CD	8	Lepus	Mammalia	-1.62715	0.188462	1.0685	7.134	0.482	-1	-30.2	3.31562	1.75458	3.1963
6333	0.4472	19	-0.437249	Core	CD	8	Lepus	Mammalia	-1.57182	0.230038	0.981054	7.134	0.669	-0.2	-29.5	3.31562	1.75458	3.1963
6334	0.387574	10	-0.0981628	Sub_edge	CD	8	Lepus	Mammalia	-0.594383	0.641176	0.516197	7.134	7.729	6.8	-13.7	3.31562	1.75458	3.1963
6335	0.405462	13	-0.106433	Core	CD	8	Lepus	Mammalia	-0.741922	0.280853	0.35971	7.134	7.53333	6.5	-13.5	3.31562	1.75458	3.1963
6336	0.459126	20	-0.570953	Edge	CD	8	Lepus	Mammalia	-1.47039	0.853674	0.299877	7.134	0.473333	-1.2	-25.8	3.31562	1.75458	3.1963
6337	0.453163	17	-0.0471621	Core	CD	8	Lepus	Mammalia	-1.15687	1.07541	0.741722	7.134	1.508	0.9	-24.2	3.31562	1.75458	3.1963
6338	0.375648	14	-0.0940276	Sub_edge	CD	8	Lepus	Mammalia	-0.294697	0.5996	0.460966	7.134	10.6163	9.7	-7.9	3.31562	1.75458	3.1963
6339	0.387574	30	2.08936	Sub_edge	CD	8	Lepus	Mammalia	-2.18964	0.359385	0.111173	7.134	-7.21633	-9.7	-14.3	3.31562	1.75458	3.1963
6340	0.304096	15	0.578631	Sub_edge	CD	8	Lepus	Mammalia	-0.423792	0.858294	-0.758709	7.134	4.686	4	-11.6	3.31562	1.75458	3.1963
6341	0.363723	12	1.46356	Sub_edge	CD	8	Lepus	Mammalia	-0.72809	-0.846311	-0.800132	7.134	6.554	5.5	-1.5	3.31562	1.75458	3.1963
6342	0.435275	100	0.178895	Core	CD	8	Lepus	Mammalia	-0.852575	-0.555281	-0.643645	7.134	7.06133	5.8	-12.1	3.31562	1.75458	3.1963
[truncated: 728 more rows]

## Sheet: Fig. 3b, 5, and Suppl. Fig. 6
ID	GDp_norm	SampleSize	elevation	Position	Marker	Loci	Genus	Phylum	Temp_PC	Prec_PC	Hum_PC	LogRange	Current_Temp	MidHol_Temp	LGM_Temp	Mating	Pollen	Seed	Lifeform
[truncated: 4,248 more rows]

[truncated: 1 more sheets: Suppl. Fig. 2]
